# Supplementary material for: Systematic Analysis of Cold Stress Response and Diurnal Rhythm Using Transcriptome Data in Rice Reveals the Molecular Networks Related to Various Biological Processes
Source: Int J Mol Sci. 2020 Sep 19;21(18):6872. doi: 10.3390/ijms21186872 (PMC7554834; doi:10.3390/ijms21186872)
Supplement: Supplementary file 1 [file ijms-21-06872-s001.zip]

Archive with 5 entries (5 files):
- Figure S1_2nd_revision.pdf
- Figure S2_2nd_revision.pdf
- Figure S3_2nd_Rev_2.pdf
- Supplementary Tables.xlsx
- supporting information.docx
