# Supplementary material for: Systematic Analysis of Cold Stress Response and Diurnal Rhythm Using Transcriptome Data in Rice Reveals the Molecular Networks Related to Various Biological Processes
Source: Int J Mol Sci. 2020 Sep 19;21(18):6872. doi: 10.3390/ijms21186872 (PMC7554834; doi:10.3390/ijms21186872)
Supplement: Supplementary file 1 [file ijms-21-06872-s001.zip › Supplementary Tables.xlsx]

## Sheet: Table S1
Table S1. List of cold-regulated genes and their expression values
Upregulated genes
Probe_ID	locus_id	Drought_1	Drought_2	Drought_3	Drought_4	Drought_5	Drought_6	Drought_7	Drought_8	Drought_9	Drought_10	Drought_11	Drought_12	Drought_13	Drought_14	Drought_15	Drought_16	Drought_17	Drought_18	Drought_19	Drought_20	Drought_21	Drought_22	Drought_23	Drought_24	Drought_25	Drought_26	Drought_27	Drought_28	Drought_29	Drought_30	Drought_31	Drought_32	Drought_33	Drought_34	Drought_35	Drought_36	Drought_37	Drought_38	Drought_39	Drought_40	Drought_41	Drought_42	Drought_43	Drought_44	Drought_45	Drought_46	Drought_47	Drought_48
Os.19899.1.S1_x_at	LOC_Os12g42190	-0.3429	-0.3749	-0.8873	0.2335	0.458967	0.5195	0.1996	0.6578	-0.551333	-0.7785	-0.581	-0.2945	0.4327	0.4796	0.2981	0.5204	-0.5702	-1.3873	-0.052	-0.2713	-0.958133	-1.4735	0.4866	-1.8875	-0.912067	-0.909	-0.9896	-0.8376	-1.01963	-0.8681	-1.1396	-1.0512	-1.12721	-0.626696	-0.771477	-1.82906	-1.28161	-0.235433	-1.0188	-0.2828	0.5953	1.34083	1.39849	1.28317	1.29374	1.40162	1.18585	0.721176
Os.50198.1.S1_at	LOC_Os12g40180	-3.34297	-2.8496	-4.5201	-2.6592	-3.48757	-3.6029	-3.1042	-3.7556	1.08837	1.2454	0.8278	1.1919	0.2612	0.2957	0.1938	0.2941	0.4976	0.7205	1.8371	-1.0648	6.32883	5.3911	8.1694	5.426	3.68037	3.2659	5.5958	2.1794	-0.258033	0.8539	-0.4326	-1.1954	1.76177	0.853586	1.94099	2.12239	2.1301	0.646167	1.2342	-0.4709	1.1752	2.7859	3.26569	2.30611	2.68072	2.94388	2.41755	3.39361
Os.22718.1.S1_at	LOC_Os12g38620	0.354833	0.3361	0.259	0.4694	0.181467	0.1553	0.0422	0.3469	-0.3636	-0.3151	-0.0244	-0.7513	0.182267	0.0597	0.1381	0.349	0.248433	0.3645	0.1661	0.2147	0.546967	0.8341	-0.21	1.0168	0.0750333	0.1769	-0.0125	0.0607	0.00933333	0.3668	-0.0429	-0.2959	-0.29374	-0.182615	-0.428829	-0.0672934	-0.496223	0.290567	0.5575	0.1205	0.1937	0.0294345	-0.0819734	0.140842	-0.0276261	-0.042854	-0.0123982	0.159968
Os.17887.1.S1_at	LOC_Os12g36910	-2.0435	-2.0153	-2.1131	-2.0021	-1.71397	-1.0403	-1.9476	-2.154	1.93403	1.7787	2.0608	1.9626	-0.594467	-0.784	-0.4779	-0.5215	-0.546933	-0.5813	-0.3766	-0.6829	-1.41257	-2.5116	0.3957	-2.1218	1.64583	1.1556	2.4378	1.3441	0.3371	0.0314	1.3918	-0.4119	0.333792	-0.182535	-0.109453	0.675666	0.951488	-1.00873	-0.7879	-0.9336	-1.3047	-0.98924	-1.11314	-0.865343	-1.1001	-1.14472	-1.05548	-1.25492
Os.25124.1.A1_at	LOC_Os12g36630	0.853433	1.0008	0.376	1.1835	1.20303	0.5339	1.597	1.4782	-0.767167	-0.7229	-1.8043	0.2257	2.1586	1.5954	2.307	2.5734	1.13283	2.0147	1.2133	0.1705	1.5438	1.5578	1.6901	1.3835	1.52803	0.5887	2.9748	1.0206	0.888233	1.3482	0.6862	0.6303	1.08683	2.70749	2.50304	-1.19694	0.333737	1.3931	1.2603	0.8995	2.0195	0.0314753	-0.115599	0.17855	0.622008	1.00799	0.236022	-0.935624
OsAffx.19989.1.S1_at	LOC_Os12g36620	1.98083	2.7231	2.0968	1.1226	-0.0571667	1.0224	0.0465	-1.2404	0.3548	-0.2101	-0.6986	1.9731	1.08727	0.2168	1.114	1.931	0.208067	0.074	-0.0187	0.5689	0.497767	0.1466	1.3562	-0.0095	-1.2939	1.2988	-5.5492	0.3687	1.1164	0.3677	2.8817	0.0998	0.978995	0.603031	2.66507	1.53376	-0.885882	-0.0382333	0.0412	-0.2434	0.0875	-0.825916	-0.214127	-1.43771	-1.14414	-1.39346	-0.894815	-1.4834
OsAffx.7804.1.A1_at	LOC_Os12g36160	0.510967	1.1544	-0.6255	1.004	-0.3524	-1.6705	-0.6228	1.2361	0.185067	-1.4279	1.4621	0.521	0.211933	-0.5606	-1.0562	2.2526	1.37067	1.1004	1.5075	1.5041	1.15257	-0.2819	1.5985	2.1411	0.2709	-0.3324	0.6913	0.4538	-0.132867	-1.8821	0.3753	1.1082	0.441999	-0.238969	0.364686	0.540013	1.10226	-0.706967	-1.0181	-0.3113	-0.7915	-0.0534999	0.863722	-0.970721	0.551518	0.926286	0.176749	1.10552
Os.15688.2.S1_x_at	LOC_Os12g36110	-0.421967	-0.2447	-0.2653	-0.7559	-2.13797	-1.6511	-2.166	-2.5968	0.694333	0.7756	0.6633	0.6441	-2.04633	-2.1456	-2.2981	-1.6953	-2.6571	-2.246	-2.5051	-3.2202	-0.4807	-0.5858	-0.4886	-0.3677	0.0905	-0.5618	1.3972	-0.5639	-0.8652	-0.7083	-0.8417	-1.0456	-0.607421	-0.805353	-0.77454	-0.496214	-0.353579	-2.79147	-2.0306	-2.7054	-3.6384	-1.17986	-1.32995	-1.02978	-1.45085	-1.52085	-1.38085	-1.38718
Os.15688.1.S1_at	LOC_Os12g36100	-0.374167	-0.2473	-0.4271	-0.4481	-2.1861	-1.4929	-2.0155	-3.0499	0.451933	-0.0921	0.4768	0.9711	-2.15063	-2.0824	-2.2785	-2.091	-3.42177	-2.8401	-3.7223	-3.7029	0.0807	0.2009	-0.1584	0.1996	-0.327667	-0.5027	0.7941	-1.2744	-0.1132	0.0771	0.1826	-0.5993	0.161079	0.166196	0.38465	0.145176	-0.0517089	-3.1458	-2.5836	-2.7224	-4.1314	-1.52637	-1.46735	-1.58538	-1.63211	-1.61192	-1.65229	-1.80995
OsAffx.23061.2.S1_at	LOC_Os12g34110	0.536333	0.1573	0.4688	0.9829	-0.0283667	-1.586	0.5965	0.9044	1.12947	-0.8681	1.0856	3.1709	-0.595333	-3.3329	0.9547	0.5922	-0.994333	-0.0015	-3.2814	0.2999	2.4076	3.0516	0.2738	3.8974	0.772167	2.1658	-2.5215	2.6722	-0.0789	0.3191	-1.4215	0.8657	1.02961	2.38974	2.68925	-3.52439	2.56382	-0.352933	-0.7847	0.5331	-0.8072	0.405293	-0.561131	1.37172	0.774168	-0.824872	2.37321	3.77857
OsAffx.31986.1.S1_at	LOC_Os12g32610	3.7234	4.1174	5.116	1.9368	4.09537	4.4942	3.143	4.6489	5.3954	4.9867	5.6117	5.5878	2.59773	2.4696	3.0709	2.2527	3.182	3.839	2.8217	2.8853	6.68687	6.7827	7.4009	5.877	5.09003	5.1791	4.913	5.178	2.91717	4.7059	2.4975	1.5481	4.43168	3.53247	3.18783	5.14312	5.86331	1.6729	2.7785	0.7994	1.4408	4.09211	3.99677	4.18744	3.91051	3.73206	4.08895	5.19681
Os.11305.1.S1_at	LOC_Os12g29400	4.86167	4.9284	5.3381	4.3185	4.97747	4.8446	5.2995	4.7883	4.3774	4.529	4.3404	4.2628	2.91617	2.8502	2.9351	2.9632	3.37303	3.8468	3.0436	3.2287	6.69813	6.8486	6.5473	6.6985	4.60953	4.8808	3.9054	5.0424	2.8539	3.3217	2.7924	2.4476	3.74377	1.15533	0.777985	6.24491	6.79687	2.9476	3.336	3.2499	2.2569	2.08269	2.42279	1.7426	3.0674	3.27082	2.86398	4.15368
OsAffx.19825.1.S1_x_at	LOC_Os12g25660	1.04997	-0.5998	3.2513	0.4984	-1.02307	-1.9727	-0.9415	-0.155	-0.892967	-1.5652	0.2279	-1.3416	0.7436	1.4602	3.1758	-2.4052	-1.2845	-3.3848	-0.825	0.3563	-1.05217	-4.3799	2.1633	-0.9399	0.482567	0.7332	0.1281	0.5864	-1.19423	-0.7613	-2.1682	-0.6532	0.0725999	0.07631	0.589132	-1.47454	1.0995	1.624	3.2083	3.4325	-1.7688	-0.993649	-1.10319	-0.884109	-1.68498	-0.38776	-2.98219	-2.43812
Os.55823.1.S1_at	LOC_Os12g24490	0.354367	-0.4768	0.5913	0.9486	-1.74293	-2.6799	-0.8078	-1.7411	0.143867	0.2042	0.1889	0.0385	-1.46487	-1.5408	-0.952	-1.9018	-3.96373	-4.0568	-5.5793	-2.2551	1.64337	1.6847	0.9332	2.3122	1.82753	3.7486	1.2165	0.5175	0.896867	-0.9023	2.7288	0.8641	0.106496	-0.407197	-0.688006	1.01814	0.503049	-3.45083	-3.3981	-4.3211	-2.6333	-5.28788	-7.04019	-3.53557	-3.71291	-3.73802	-3.68779	-6.53433
OsAffx.19788.1.S1_at	LOC_Os12g23700	-2.37517	-1.9797	-0.7897	-4.3561	-0.637167	-0.8653	-1.4016	0.3554	1.47557	3.4823	-2.9166	3.861	2.1483	1.521	3.2767	1.6472	-0.6715	-1.571	-0.1225	-0.321	-0.7223	-1.212	-0.161	-0.7939	-3.6497	-2.9688	-3.984	-3.9963	-1.8287	-1.235	-2.8902	-1.3609	-1.29998	-2.08318	-1.29023	-0.147088	-1.67943	-1.4179	-2.7923	-1.2475	-0.2139	0.0330276	0.350166	-0.284111	0.160885	0.912081	-0.59031	-0.184922
OsAffx.31745.2.A1_at	LOC_Os12g14930	-1.25567	0.2363	-0.1325	-3.8708	0.3402	-3.1428	1.3173	2.8461	0.743633	-1.1571	4.5074	-1.1194	0.367467	-2.1475	-0.0013	3.2512	0.4562	0.9525	-0.1068	0.5229	-1.16113	0.0147	-1.7076	-1.7905	-0.1562	1.945	-1.4006	-1.013	0.406767	-0.4128	-0.1163	1.7494	-1.4465	-3.79014	-3.34207	0.983713	0.362503	0.822733	1.5741	-2.1529	3.047	-0.330139	-4.37042	3.71015	-0.843435	-3.0569	1.37003	-1.93188
Os.51035.1.S1_at	LOC_Os12g12260	0.701967	0.6633	1.3711	0.0715	-0.0757667	0.2333	-0.0025	-0.4581	2.1202	2.0023	2.2536	2.1047	0.1332	0.356	0.097	-0.0534	3.31527	3.6051	2.8686	3.4721	2.2269	2.3867	2.2415	2.0525	2.86803	2.8595	2.2272	3.5174	2.74783	2.89	2.6513	2.7022	1.08205	0.679161	0.703234	1.65113	1.29469	1.25833	2.2876	0.3728	1.1146	0.0951491	0.109786	0.0805118	0.398414	0.407298	0.38953	0.736803
Os.26802.1.S1_at	LOC_Os12g08130	-0.5056	-0.0015	0.4701	-1.9854	-0.2142	-1.1002	-0.5197	0.9773	1.5983	1.5363	1.5592	1.6994	-0.0548	-0.0562	0.0161	-0.1243	-1.9594	-1.9079	-2.0787	-1.8916	0.3159	-0.0672	1.4517	-0.4368	-0.00456667	0.2296	-0.2954	0.0521	-0.565867	-0.3528	-0.6891	-0.6557	-0.0897661	0.136298	0.142972	-0.17392	-0.464414	-1.10117	-1.6035	-0.7782	-0.9218	0.149842	-0.413919	0.713604	-0.170199	-0.506778	0.16638	-0.778695
OsAffx.7507.1.S1_at	LOC_Os12g06790	0.8208	-1.3335	1.0704	2.7255	-0.595767	0.0373	-0.5961	-1.2285	-2.44867	-1.7431	-2.4578	-3.1451	2.90313	3.9047	0.9698	3.8349	0.9096	0.5102	0.5646	1.654	1.00787	0.3213	-2.7034	5.4057	-1.4581	-2.9007	-1.3662	-0.1074	-0.646667	3.3362	-1.566	-3.7102	-0.286446	-0.832808	-0.623873	0.526716	-0.215818	-1.645	-1.8654	-2.2269	-0.8427	1.79949	3.45242	0.146564	0.502071	1.0339	-0.0297536	1.82901
OsAffx.7506.1.S1_at	LOC_Os12g06780	-0.766367	-1.3156	0.0183	-1.0018	-0.362333	-0.5067	-0.4517	-0.1286	0.6538	0.5634	1.5345	-0.1365	-0.7008	-1.1142	-0.8022	-0.186	-1.23827	-1.445	-0.9354	-1.3344	-1.43877	-1.267	-1.3365	-1.7128	-0.3278	-0.8568	-0.3063	0.1797	-0.9578	-0.5553	-0.0822	-2.2359	-0.724316	-0.0673589	-0.208121	-2.23344	-0.388345	-1.41803	-1.1413	-1.7009	-1.4119	-0.316709	-0.32428	-0.309137	-0.275894	-0.451349	-0.100439	-0.249182
Os.51923.1.S1_at	LOC_Os12g05440	0.583767	0.7336	1.7812	-0.7635	0.900833	1.5792	0.9568	0.1665	3.99507	3.6111	4.4635	3.9106	1.97123	1.9244	2.0635	1.9258	0.3706	-0.8502	1.3609	0.6011	3.90717	2.8873	6.0582	2.776	4.74103	4.7983	4.9896	4.4352	2.61137	3.3314	0.8998	3.6029	0.919155	1.14307	0.689672	1.42016	0.423713	3.8084	2.2263	2.4878	6.7111	2.63878	1.07356	4.20399	2.71468	1.10668	4.32268	0.762721
OsAffx.19490.2.S1_at	LOC_Os12g04450	-2.29877	-2.6811	-0.8892	-3.326	-0.8001	-2.5023	0.136	-0.034	-1.3421	-0.7498	-1.9407	-1.3358	-1.07843	-3.9262	0.8361	-0.1452	0.613	-2.5494	1.0843	3.3041	1.4327	0.6539	1.208	2.4362	-2.97447	-4.249	-2.1785	-2.4959	-1.02933	0.9747	0.1015	-4.1642	0.808627	-2.22047	1.65846	0.765218	3.0313	0.884367	3.3109	-0.3364	-0.3214	0.791011	0.661383	0.920639	2.36028	4.25467	0.465879	-0.827043
Os.12342.1.S1_at	LOC_Os12g04204	0.702267	0.5774	-0.4851	2.0145	1.7391	1.5226	2.1201	1.5746	1.4729	1.4294	1.5638	1.4255	-0.247133	-0.3564	-0.2289	-0.1561	1.00707	0.9978	1.431	0.5924	2.40363	1.8227	2.0899	3.2983	1.76203	1.8475	2.9792	0.4594	0.8209	1.0189	0.2362	1.2076	1.10318	1.0956	1.39045	0.929395	0.997298	1.4558	0.6926	1.6203	2.0545	1.38557	1.21925	1.55189	1.24501	1.05209	1.43792	1.31097
OsAffx.19473.1.S1_at	LOC_Os12g03740	-0.543933	-0.1942	0.0562	-1.4938	-0.0916333	0.2412	-0.5998	0.0837	-2.2479	-1.2761	-1.3676	-4.1	-1.60213	-0.9525	-2.6074	-1.2465	-0.742367	0.7613	-2.9693	-0.0191	0.245867	0.2141	0.5054	0.0181	-0.460767	-3.5019	2.7962	-0.6766	-0.165333	-0.2702	-4.2836	4.0578	-0.666136	-0.585217	0.594252	-2.14204	-0.531544	-0.0475667	-0.1114	-0.3561	0.3248	1.1232	0.959176	1.28722	1.13058	1.23438	1.02679	1.37564
Os.36558.1.S1_at	LOC_Os12g02240	0.207433	-1.7823	2.6982	-0.2936	-2.1827	-2.8425	-2.6811	-1.0245	4.16197	4.4423	4.3346	3.709	-0.202167	1.1772	-0.3614	-1.4223	0.1335	0.039	0.442	-0.0805	2.3071	3.1133	2.7763	1.0317	0.337033	0.438	0.9739	-0.4008	0.804533	1.27	0.8087	0.3349	2.55292	1.23816	3.40791	2.58524	2.98035	0.356467	1.0447	-0.1713	0.196	0.862489	1.28937	0.435604	1.60934	1.49044	1.72824	1.40197
OsAffx.19448.1.S1_at	LOC_Os12g01770	0.611033	3.3389	1.158	-2.6638	1.48217	-0.131	2.7424	1.8351	0.984933	1.9672	1.4273	-0.4397	-4.07757	-4.3994	-3.6969	-4.1364	0.788033	1.5063	1.1675	-0.3097	0.8708	2.5649	-0.074	0.1215	-0.732167	-1.5388	-1.0225	0.3648	-0.2273	-0.3592	-1.1209	0.7982	0.741246	-0.393982	1.40576	-1.03918	2.99238	-1.0408	-0.6782	-1.1759	-1.2683	-0.0267035	1.34499	-1.3984	1.49002	2.16677	0.813259	1.24873
OsAffx.7415.1.S1_at	LOC_Os11g44820	-1.47607	-1.5343	0.2275	-3.1214	-0.3468	1.8879	-1.4285	-1.4998	-2.9164	-3.7079	-4.5214	-0.5199	-0.3656	-0.1135	-1.5836	0.6003	-0.618633	1.42	-0.6044	-2.6715	-0.707	-1.9515	-0.9261	0.7566	-0.918367	-0.0188	-0.6854	-2.0509	-0.532233	-1.3441	0.9709	-1.2235	1.96312	0.467759	1.92176	4.23332	1.22964	2.0341	0.22	2.1544	3.7279	1.33488	2.17185	0.497906	-0.297164	-0.337292	-0.257036	-0.715606
OsAffx.31454.1.S1_at	LOC_Os11g43220	0.933333	0.1165	1.7189	0.9646	0.8244	-0.2226	0.8346	1.8612	1.15333	2.4648	1.9022	-0.907	-0.0220667	-0.8674	-0.3902	1.1914	-0.7586	-0.7019	-0.6775	-0.8964	-0.4528	-1.408	1.1141	-1.0645	-0.7055	-1.7432	2.0205	-2.3938	2.24127	2.5915	2.7945	1.3378	1.16512	1.84204	1.87778	-0.0519568	0.992593	2.5229	2.5368	2.4523	2.5796	3.48871	4.04223	2.9352	3.48497	4.29022	2.67971	3.30897
OsAffx.7348.1.S1_at	LOC_Os11g38970	0.4067	2.2783	-3.0266	1.9684	0.3977	0.6621	-2.5293	3.0603	-1.7878	-0.8228	-1.245	-3.2956	-1.43537	-1.1814	-4.0432	0.9185	0.520067	-1.8519	0.7354	2.6767	2.32683	3.5333	1.437	2.0102	1.10263	2.7691	-1.6526	2.1914	2.32673	-0.2584	3.6795	3.5591	1.36693	1.6165	-2.00712	1.07624	4.78209	-1.97167	-2.8092	-1.4551	-1.6507	-1.01336	-1.67557	-0.351155	0.282666	0.127819	0.437513	-1.14943
OsAffx.24712.2.S1_at	LOC_Os11g35830	0.644533	0.3986	0.7505	0.7845	1.9145	1.6377	1.1884	2.9174	1.15267	-0.1893	1.1594	2.4879	-0.322367	-4.0445	-0.3365	3.4139	-0.516933	0.268	-2.4742	0.6554	3.4818	3.4096	4.6006	2.4352	0.2322	0.4703	-0.9379	1.1642	-0.973233	-0.1529	-2.2991	-0.4677	1.79473	3.1844	3.26331	-1.20985	1.94107	1.01957	0.3435	3.7261	-1.0109	2.15742	3.55868	0.756154	1.76018	-0.14331	3.66366	1.46482
OsAffx.19138.1.S1_at	LOC_Os11g33110	-0.217533	-0.732	-0.3432	0.4226	-0.0332667	-0.0992	-0.744	0.7434	0.465233	-1.1403	0.2246	2.3114	1.63207	0.5886	1.8796	2.428	0.968833	2.0063	-0.498	1.3982	2.15527	2.0392	2.8161	1.6105	0.454267	1.9932	-0.2397	-0.3907	-0.5989	-1.1747	-0.8734	0.2514	0.424947	0.707322	1.33762	-0.290439	-0.0547143	-1.21727	-2.7311	-0.352	-0.5687	0.319299	0.379585	0.259014	-1.60383	-1.51389	-1.69376	-1.01949
Os.12416.1.S1_at	LOC_Os11g32650	-1.34073	-0.3821	-0.4908	-3.1493	-1.1608	-2.3027	-1.069	-0.1107	-0.860333	-0.9895	-0.6522	-0.9393	-0.9869	-1.0886	-0.954	-0.9181	6.59803	5.8559	6.7258	7.2124	-2.21587	-1.9027	-2.9931	-1.7518	-1.37127	-2.3952	-1.2902	-0.4284	-2.5817	-2.2438	-2.9268	-2.5745	-2.19504	-2.09831	-1.8406	-2.24618	-2.59506	-0.0943333	0.0629	-0.401	0.0551	0.274123	0.19355	0.354695	0.0487445	0.0852804	0.0122087	-0.245409
OsAffx.7246.1.S1_x_at	LOC_Os11g29290	-0.6794	-1.552	0.2201	-0.7063	-0.6945	-0.2553	-0.5166	-1.3116	2.13947	2.4635	2.2942	1.6607	0.383333	1.9496	-2.6091	1.8095	-0.555067	-0.9634	-1.4138	0.712	-3.3336	-5.3897	-1.0539	-3.5572	-0.198367	-0.1673	0.265	-0.6928	-2.0323	-3.2084	-1.8157	-1.0728	-1.5997	-3.88388	-2.24787	0.224878	-0.491927	1.70017	1.6112	3.2471	0.2422	-0.864159	-1.38082	-0.347501	-0.395296	0.435354	-1.22595	-0.134055
OsAffx.31076.1.S1_at	LOC_Os11g20580	3.49867	3.8094	3.2952	3.3914	1.5019	3.864	0.1375	0.5042	-1.64497	-1.3252	-3.6088	-0.0009	-0.0356	2.7449	-2.6049	-0.2468	-3.52833	-2.7884	-3.7201	-4.0765	-1.8163	-3.7272	1.3451	-3.0668	-1.4167	-0.0196	0.2825	-4.513	0.0393	4.5147	-1.2556	-3.1412	1.02878	-0.104095	-0.136548	1.73557	2.62021	0.4682	-0.1172	-1.2137	2.7355	1.49651	4.63033	-1.63731	0.026927	2.01304	-1.95919	2.65317
Os.52160.1.S1_at	LOC_Os11g19764	0.0590333	-1.7778	1.6409	0.314	-0.760067	-4.1792	1.0545	0.8445	0.411633	-0.333	0.3163	1.2516	-1.36857	-0.0419	-2.2175	-1.8463	0.6543	2.7837	-1.2212	0.4004	2.1515	3.6829	1.7831	0.9885	-1.3904	-2.1204	-3.8984	1.8476	-1.1208	1.2898	-0.5806	-4.0716	2.27001	4.21952	0.332991	0.768959	3.75859	0.658367	3.7675	0.08	-1.8724	-0.640334	-2.69076	1.41009	0.97102	-0.793928	2.73597	-1.13892
Os.50126.1.S1_at	LOC_Os11g19340	-1.57757	0.7229	-2.2371	-3.2185	-0.3085	0.9181	-1.3871	-0.4565	0.0491667	0.7877	-0.3079	-0.3323	1.4827	1.9469	-1.0529	3.5541	1.03167	-1.2107	0.8057	3.5	0.0681333	1.4153	-0.7594	-0.4515	-0.288067	1.0153	-0.3577	-1.5218	0.184233	-0.7024	1.7035	-0.4484	-0.269182	-0.699735	1.00229	-0.354392	-1.02489	0.823633	-0.6438	2.7865	0.3282	0.849535	-0.0758615	1.77493	2.1509	1.48485	2.81695	0.450213
Os.48915.1.S1_at	LOC_Os11g14380	-1.73533	-2.4006	-1.8631	-0.9423	-1.42303	-1.7224	-1.9523	-0.5944	-0.1207	-0.5102	1.8013	-1.6532	-3.99417	-1.4805	-4.8816	-5.6204	0.0324333	-0.8254	0.6924	0.2303	-0.0851667	-0.2402	0.6161	-0.6314	-3.087	-2.553	-5.3118	-1.3962	1.39313	4.4603	0.2101	-0.491	-0.97819	0.357667	-4.34764	0.780002	-0.702786	-3.15347	-3.2938	-3.2826	-2.884	-1.82021	-0.841986	-2.79843	0.49835	-0.487025	1.48372	0.73193
Os.54501.1.S1_at	LOC_Os11g12650	1.34437	0.5637	0.7702	2.6992	0.490733	0.1512	1.0795	0.2415	-0.366567	-0.7934	-0.2779	-0.0284	2.36403	2.1381	2.7438	2.2102	1.3161	1.4062	1.2565	1.2856	4.61417	4.4247	4.7541	4.6637	0.192267	0.2256	-0.18	0.5312	-0.459167	-0.5127	-0.9048	0.04	1.061	1.38205	1.03932	0.377732	1.44488	0.593067	0.5313	0.5663	0.6816	0.0286798	-0.368051	0.42541	0.340984	0.323396	0.358572	0.447053
Os.51866.1.S1_at	LOC_Os11g10770	3.61493	3.8683	3.9909	2.9856	1.71967	2.8392	1.2217	1.0981	3.69923	3.7903	3.7151	3.5923	2.09723	1.7916	1.8931	2.607	1.6325	2.0385	1.023	1.836	4.71263	4.866	4.4703	4.8016	1.54387	1.5472	0.9892	2.0952	1.5922	4.2351	-0.0315	0.573	1.29184	1.38526	1.27233	1.04653	1.46323	0.984133	1.7189	1.1711	0.0624	0.732664	0.711846	0.753482	1.34718	1.11346	1.5809	1.77651
Os.2426.1.A1_at	LOC_Os11g10470	0.871033	1.4022	1.3032	-0.0923	-0.1342	0.6979	-0.796	-0.3045	2.60173	2.6177	2.5731	2.6144	1.0831	1.0525	1.107	1.0898	-0.7888	-0.6103	-0.6617	-1.0944	5.43867	5.1847	5.7729	5.3584	4.4207	4.6577	4.1073	4.4971	2.9337	4.6751	3.036	1.09	2.01905	1.64487	1.69317	2.28912	2.44906	-2.31543	-2.3695	-2.1586	-2.4182	-0.433836	-0.514727	-0.352945	-0.330048	-0.507479	-0.152616	0.50065
Os.18467.1.S1_at	LOC_Os11g09010	0.265267	0.3751	0.8659	-0.4452	-0.9206	0.0986	-0.3873	-2.4731	2.19563	1.8717	2.0421	2.6731	0.614	0.9822	0.1399	0.7199	-1.07103	-1.0464	-1.5173	-0.6494	0.236233	0.3905	0.0535	0.2647	0.186667	0.2585	0.3512	-0.0497	-0.681533	-0.7646	-0.9339	-0.3461	0.0724149	0.226571	0.917542	-0.970846	0.116392	-1.74937	-1.3721	-1.6813	-2.1947	-0.893769	-0.943055	-0.844482	-0.919744	-1.12276	-0.716725	-0.659328
Os.47344.1.A1_at	LOC_Os11g07440	0.519533	-0.1464	1.376	0.329	0.5413	1.5445	0.6924	-0.613	0.801033	0.9567	0.4924	0.954	-0.0833	-0.1119	0.1309	-0.2689	-2.1283	-2.2565	-1.8353	-2.2931	0.973867	-0.0176	1.6785	1.2607	-0.384833	-0.3682	0.3922	-1.1785	1.09483	0.8724	1.9359	0.4762	-0.594653	-0.231646	1.35224	-1.95888	-1.54032	-1.77213	-1.658	-1.407	-2.2514	-1.19903	-1.24773	-1.15034	-1.29729	-1.27415	-1.32042	-1.08964
Os.55743.1.S1_at	LOC_Os11g05950	-2.15053	2.2501	-4.97	-3.7317	-1.4323	0.3952	-2.4238	-2.2683	-1.21677	1.1184	-0.7912	-3.9775	-1.62643	1.5008	-1.2959	-5.0842	-0.1766	-0.6661	-0.137	0.2733	-0.741433	-1.3068	-0.2512	-0.6663	0.112933	-1.0787	3.2004	-1.7829	0.9985	1.4547	0.0579	1.4829	-1.56068	-0.93547	0.60213	-3.58451	-2.32488	0.468033	-2.6855	3.1348	0.9548	-0.760671	-0.224142	-1.2972	0.172103	0.704215	-0.360008	1.01266
Os.54623.1.S1_at	LOC_Os11g05614	-1.98993	-2.6355	-0.7628	-2.5715	-0.983133	-1.0592	-1.0073	-0.8829	4.22883	2.1821	4.986	5.5184	-2.41947	-2.1862	-2.0572	-3.015	0.8271	0.4419	1.3562	0.6832	2.29947	1.4464	3.0826	2.3694	-0.3974	-1.8302	-0.5939	1.2319	1.27713	1.5169	2.3958	-0.0813	-0.118862	1.48005	-3.67643	0.462921	1.25801	-1.2294	-1.7049	-0.444	-1.5393	0.342919	0.662242	0.0235951	-1.15911	-0.927054	-1.39117	-0.979949
Os.14105.1.S1_at	LOC_Os11g05380	-1.1636	-1.8997	0.3642	-1.9553	-1.91863	-1.9061	-2.4386	-1.4112	4.64583	5.0097	4.611	4.3168	0.309233	0.3318	0.1528	0.4431	-0.0722	-0.8303	0.6312	-0.0175	1.7332	1.6892	2.2117	1.2987	1.44247	1.9278	2.0429	0.3567	1.2013	5.314	-0.4091	-1.301	1.11736	0.596132	0.782729	1.37249	1.71809	2.19173	0.4648	4.1714	1.939	2.55104	0.756569	4.3455	2.55932	0.572762	4.54588	1.02673
Os.50379.1.S1_at	LOC_Os11g04830	-2.34933	-2.123	-1.2864	-3.6386	-3.29827	-3.2324	-3.3741	-3.2883	0.2312	0.1181	-0.0344	0.6099	-1.21097	-0.881	-1.5879	-1.164	-0.826167	-1.26	-0.0481	-1.1704	-0.426033	0.0248	-3.2675	1.9646	-2.2039	-4.2454	-1.5216	-0.8447	-0.827033	0.0472	0.4254	-2.9537	0.978176	-0.18519	-0.496528	2.69853	1.89589	-2.99627	-2.8798	-3.2476	-2.8614	-1.42391	-1.24651	-1.60131	-1.64926	-1.48548	-1.81304	-2.53507
OsAffx.18662.1.S1_at	LOC_Os11g04470	-1.22737	0.9241	-2.9394	-1.6668	-0.396133	-2.0831	-0.075	0.9697	-0.459833	-0.2939	-3.1991	2.1135	2.0697	4.0801	3.4138	-1.2848	0.5449	-1.2936	2.2829	0.6454	-0.507533	-1.1418	-0.2658	-0.115	-0.61	-1.276	-0.6611	0.1071	0.3484	-1.4071	-0.3539	2.8062	-0.132832	0.994327	-1.11743	-0.300039	-0.108192	-1.41667	-0.3515	-1.0988	-2.7997	-1.52296	-1.24807	-1.79786	0.846288	2.68871	-0.996136	1.51178
Os.4757.1.S1_at	LOC_Os11g04409	-0.671767	-0.6797	-2.045	0.7094	0.8474	0.7638	1.2114	0.567	0.0575667	0.2591	0.0412	-0.1276	-1.24047	-1.288	-1.5647	-0.8687	-1.09823	-1.1849	-1.284	-0.8258	0.6834	0.3471	1.0752	0.6279	0.0377	0.3159	0.6118	-0.8146	-1.09813	-1.0577	-0.848	-1.3887	0.557094	1.22134	0.573662	0.177024	0.256353	-0.147533	-0.6086	0.1128	0.0532	0.0776239	-0.106222	0.26147	-0.281516	-0.478327	-0.084705	-0.634838
Os.35343.1.A1_at	LOC_Os11g03370	-1.20907	-1.6851	-0.6264	-1.3157	-2.16103	-1.7419	-1.7192	-3.022	-0.183833	0.1644	-0.0288	-0.6871	-0.6188	-0.6717	-0.6134	-0.5713	0.9254	1.2106	1.9943	-0.4287	-1.04187	-1.5869	-0.4493	-1.0894	-2.3403	-2.3786	-1.8264	-2.8159	-1.4016	-0.5284	-2.3415	-1.3349	-0.0407347	-0.380281	-0.961917	0.463053	0.716206	0.7938	1.536	0.3432	0.5022	0.0876845	0.0360239	0.139345	-0.16889	0.123447	-0.461226	-0.230446
Os.25109.1.S1_at	LOC_Os11g02600	0.0713667	-0.6945	0.5728	0.3358	0.381867	0.2408	0.8313	0.0735	-1.0082	-2.2837	-0.9023	0.1614	-0.0995667	-0.281	-0.3756	0.3579	-1.4842	-1.7944	-1.7465	-0.9117	-0.245067	-0.5062	0.0515	-0.2805	-1.08347	-0.9212	-0.9312	-1.398	0.693267	0.9419	0.0394	1.0985	-0.540981	-0.905346	-0.39941	-0.229565	-0.629601	-0.203467	-0.148	-0.5374	0.075	-0.188867	0.0414546	-0.419189	-0.145622	-0.0271478	-0.264097	-0.292531
Os.31991.1.S1_at	LOC_Os11g02290	0.0434	-0.8642	1.6402	-0.6458	0.0983	0.4515	0.1054	-0.262	1.0658	-0.2241	1.6269	1.7946	0.937267	2.5083	-0.674	0.9775	0.477933	0.0091	-1.0696	2.4943	2.76593	0.9859	5.0228	2.2891	-0.629367	-2.3014	0.1792	0.2341	-1.34003	-1.2098	-2.0127	-0.7976	-0.00986695	2.39137	3.42398	-3.06932	-2.78549	-1.00443	-2.5931	-0.9517	0.5315	0.809432	1.42567	0.193192	-0.330988	-0.445364	-0.216611	-0.457958
OsAffx.31541.1.S1_s_at	LOC_Os11g01610	-0.00146667	-0.7845	0.8511	-0.071	-1.3772	-1.8322	-1.5668	-0.7326	0.8599	1.1163	0.8122	0.6512	0.709567	1.1847	0.532	0.412	1.2467	1.1646	1.8601	0.7154	0.3552	0.4804	0.7521	-0.1669	-0.6828	-1.3066	-0.291	-0.4508	0.487733	0.6006	0.1182	0.7444	-1.60289	-0.742827	-1.3046	-1.73513	-2.62899	-0.432433	-0.0665	-1.1207	-0.1101	0.656953	0.537129	0.776778	-0.583019	-0.591016	-0.575021	-0.785783
Os.15933.1.A1_s_at	LOC_Os11g01074	0.100567	0.2112	0.3621	-0.2716	0.1313	0.5486	0.3209	-0.4756	0.479767	0.3326	0.5244	0.5823	0.0900667	-0.1622	0.3909	0.0415	0.202767	0.3557	-0.2331	0.4857	-0.750633	-0.9856	-0.4388	-0.8275	0.297867	0.9258	0.2954	-0.3276	-0.0085	0.3269	-0.1411	-0.2113	0.0230985	0.171362	0.559699	-0.691201	0.0525342	0.3018	0.9182	0.1858	-0.1986	0.520167	0.0260215	1.01431	0.195906	-0.040319	0.432132	0.304211
Os.51442.1.S1_at	LOC_Os10g43060	-0.909433	-0.3917	-0.2023	-2.1343	-0.0647333	-0.1354	-0.4497	0.3909	1.33943	1.4362	1.4353	1.1468	0.4192	0.0735	0.6019	0.5822	-1.30277	-1.0324	-1.5632	-1.3127	1.4692	1.8537	1.3907	1.1632	-0.041	-0.0271	0.089	-0.1849	0.131	0.08	-0.1463	0.4593	-0.290413	-0.189951	0.15209	-0.327817	-0.795975	-0.907033	-0.2484	-1.7314	-0.7413	-0.359278	-1.16419	0.445636	-0.187334	-0.122917	-0.251751	-0.107689
Os.46857.1.S1_at	LOC_Os10g42770	-0.838867	-0.0414	-0.4301	-2.0451	-0.603533	-0.6298	-0.0921	-1.0887	-0.4378	-0.6611	-0.4424	-0.2099	0.1723	-0.1326	0.138	0.5115	1.45527	2.775	1.4449	0.1459	-1.80893	-1.5177	-1.4644	-2.4447	-1.63083	-1.8776	-1.1438	-1.8711	-1.97093	-1.0273	-1.985	-2.9005	-0.719022	-0.172536	-0.183006	-1.7359	-0.784646	0.435667	0.1419	-0.0339	1.199	0.195675	0.427674	-0.0363245	0.372503	0.774344	-0.0293388	0.348122
Os.7130.1.S1_at	LOC_Os10g42690	-0.328967	-0.4844	-0.1637	-0.3388	-1.67757	-1.4761	-1.4305	-2.1261	1.0675	0.9231	1.1665	1.1129	-0.1099	-0.2454	-0.1112	0.0269	-3.14567	-3.2844	-2.9308	-3.2218	1.49933	1.6402	1.0559	1.8019	0.585667	1.4678	0.3628	-0.0736	-1.04223	-0.8886	-1.6517	-0.5864	-0.345562	-0.661695	-0.345803	-0.123386	-0.251363	-3.40943	-3.0237	-3.025	-4.1796	-2.24457	-2.22318	-2.26597	-2.00266	-2.17327	-1.83205	-1.71808
Os.46618.1.S1_at	LOC_Os10g41550	1.7155	1.3857	1.5953	2.1655	0.907933	0.6276	1.5079	0.5883	2.0502	2.1459	1.9259	2.0788	0.459933	0.1144	0.4805	0.7849	1.66463	1.6208	2.0538	1.3193	5.50973	5.6594	4.9512	5.9186	2.37783	2.403	2.3565	2.374	0.0609667	0.0651	0.2003	-0.0825	2.49009	1.87379	1.97679	2.90548	3.20431	2.09303	1.8317	2.2635	2.1839	2.23284	2.2402	2.22548	2.0988	2.05625	2.14136	2.81382
Os.46602.1.S1_at	LOC_Os10g41330	0.592567	1.1393	0.4389	0.1995	0.0267	0	0.0496	0.0305	-0.796933	0.0987	-3.0634	0.5739	3.08537	4.8573	1.7474	2.6514	-1.12433	-0.2391	-1.7895	-1.3444	-0.1255	0.5456	0.0162	-0.9383	0.3892	0.6388	-2.9649	3.4937	-1.1164	-2.7319	0.5534	-1.1707	0.910884	2.81839	2.82644	-1.36687	-0.634416	0.473367	1.5225	0	-0.1024	0.0202849	-0.938159	0.978729	1.42164	2.09016	0.753119	-0.312518
OsAffx.20138.1.S1_at	LOC_Os10g40859	-0.7749	-3.6413	-1.0718	2.3884	-0.2132	-1.7477	-0.8024	1.9105	-1.08277	-2.2845	0.2571	-1.2209	1.26433	1.5415	-0.9205	3.172	0.289667	-1.7547	1.6726	0.9511	0.176467	-0.0313	-1.0941	1.6548	-1.76313	-4.1783	-0.4568	-0.6543	1.12663	1.1641	2.9344	-0.7186	2.48741	3.64622	2.86545	3.07501	0.36295	-1.00883	-2.5757	-0.7253	0.2745	-0.597742	-1.1436	-0.051888	-1.34121	-0.172072	-2.51035	-1.05136
Os.23250.1.S1_x_at	LOC_Os10g40640	-1.001	-1.083	0.0979	-2.0179	0.4568	0.354	0.6088	0.4076	0.217033	0.1604	0.2639	0.2268	-0.3745	-0.274	-0.7925	-0.057	0.0955	-0.0241	0.2626	0.048	-3.06467	-4.4044	-1.2074	-3.5822	-0.961633	-1.1647	-0.6077	-1.1125	-0.497767	-0.4925	-0.4805	-0.5203	-1.81288	-1.49938	-1.43539	-1.96602	-2.35073	0.469533	0.3355	0.2492	0.8239	1.01443	1.18393	0.844923	1.03355	1.20431	0.862792	0.565409
Os.3049.1.S1_at	LOC_Os10g40590	0.165133	-0.0513	0.2742	0.2725	0.0162667	0.1122	0.2313	-0.2947	0.518267	0.373	0.7388	0.443	-1.39617	-1.7818	-1.2219	-1.1848	0.127667	-0.0284	0.1453	0.2661	-0.777667	-0.6859	-0.8359	-0.8112	1.37033	1.3148	1.4879	1.3083	0.565267	0.5143	0.5547	0.6268	-0.157415	-0.256793	-0.305307	-0.123559	0.056001	-0.316267	0.0868	-0.6331	-0.4025	-0.365084	-0.37361	-0.356557	-0.446058	-0.493334	-0.398782	-0.430433
Os.2935.1.S1_at	LOC_Os10g39620	-0.000866667	-0.2851	0.1603	0.1222	0.294733	0.1875	-0.1118	0.8085	0.5222	1.0043	0.0578	0.5045	0.8469	0.5622	1.0276	0.9509	0.638533	0.8753	0.4322	0.6081	2.55067	2.6401	2.1286	2.8833	1.6618	2.0474	1.5239	1.4141	1.02963	1.4342	0.4304	1.2243	0.56274	0.467007	0.171008	1.01468	0.598262	0.3781	1.0632	0.5047	-0.4336	-0.233531	-0.480378	0.0133154	-0.211365	-0.0445021	-0.378228	-0.29047
Os.2657.1.S1_x_at	LOC_Os10g39540	0.271867	0.7977	-0.2966	0.3145	-0.0396	-0.1303	-0.0432	0.0547	0.343433	0.3597	0.2733	0.3973	0.0225333	-0.3379	0.0912	0.3143	0.0326333	-0.006	0.1981	-0.0942	-0.5672	-0.762	-0.5407	-0.3989	-0.146267	-0.0447	-0.243	-0.1511	-0.2793	-0.3388	-0.4799	-0.0192	-0.261068	0.158389	-0.19949	-0.795392	-0.207777	-0.0670333	-0.2634	0.153	-0.0907	0.704224	0.579734	0.828714	0.452283	0.356478	0.548087	0.507902
Os.46486.1.S1_at	LOC_Os10g39020	0.837367	0.4877	1.4007	0.6237	1.2606	-0.3958	2.7464	1.4312	-0.6326	-0.8438	-1.3132	0.2592	-2.7471	-1.1146	-2.6682	-4.4585	-2.16963	-4.6815	-0.6543	-1.1731	-1.14207	-2.0893	1.7001	-3.037	-1.7536	-1.6212	1.6512	-5.2908	-0.0604333	1.2932	-1.184	-0.2905	-1.3632	-0.107126	-4.18145	0.209706	-1.37391	-2.86243	-3.2816	-2.8813	-2.4244	-3.60198	-3.69456	-3.5094	-4.93863	-4.88536	-4.9919	-6.63084
Os.9389.2.S1_s_at	LOC_Os10g38060	0.335667	-0.0581	0.2889	0.7762	1.11903	0.2334	1.3192	1.8045	0.478967	0.9353	-0.0701	0.5717	1.03757	1.2336	1.2868	0.5923	0.196033	0.5578	-2.4859	2.5162	1.0917	2.0864	0.3945	0.7942	0.833867	0.7553	2.299	-0.5527	-0.756233	-2.1001	-0.1379	-0.0307	-0.421155	0.613738	-0.80392	-1.11307	-0.381369	-0.227333	-1.0483	-1.1464	1.5127	0.461599	-0.145547	1.06874	-1.20392	-2.03159	-0.37626	-0.74666
Os.37067.1.S1_at	LOC_Os10g37760	-2.06187	-1.9279	-0.2905	-3.9672	-1.9406	-2.328	-2.5796	-0.9142	3.1171	2.906	2.985	3.4603	-1.59913	-1.5888	-1.5612	-1.6474	-0.710533	-1.6364	-0.1936	-0.3016	-2.10313	-1.5068	-2.4116	-2.391	-0.1242	-2.0326	0.9645	0.6955	-1.0772	1.2866	-2.2565	-2.2617	-0.754525	-1.90782	-1.04395	-0.287765	0.221433	-1.94423	-1.9381	-1.9886	-1.906	1.08265	0.996714	1.16858	-0.00877769	-0.282819	0.265263	-0.562959
OsAffx.20193.1.A1_at	LOC_Os10g37570	0.528967	0.2867	1.3529	-0.0527	0.2773	-0.3206	-0.0526	1.2051	-1.663	-4.4733	-0.0049	-0.5108	-1.60007	0.5535	-4.5812	-0.7725	-1.52233	-2.8579	-1.8083	0.0992	-0.996533	-2.4001	-1.1616	0.5721	-2.29677	-4.3624	-2.7421	0.2142	0.400233	-0.3378	2.1563	-0.6178	-0.554006	-0.832863	-1.1507	0.24698	-0.479446	1.26093	0.9624	2.6769	0.1435	-3.93962	-3.43496	-4.44429	-2.32833	-2.0648	-2.59187	-3.58575
Os.12700.1.S1_at	LOC_Os10g37230	-1.9801	-1.8664	-3.0627	-1.0112	-0.4113	-0.1813	-0.4895	-0.5631	-0.124933	0.0183	-0.2675	-0.1256	0.472733	0.4848	0.3587	0.5747	0.257667	-0.2154	0.6797	0.3087	0.5773	-0.2353	1.4376	0.5296	-0.7233	-0.8288	-1.0734	-0.2677	-0.233867	0.1788	0.0988	-0.9792	-0.217054	0.261049	-0.118353	-0.830336	-0.180576	0.5092	-0.0514	0.9962	0.5828	0.252103	0.685348	-0.181142	-0.425555	0.181289	-1.0324	-0.604558
Os.26728.1.S1_a_at	LOC_Os10g36550	0.605233	0.2337	0.7063	0.8757	-0.0243	-0.2361	0.0434	0.1198	-0.171767	-0.3652	-0.0369	-0.1132	-0.2345	-0.1317	-0.2307	-0.3411	-0.3945	-0.2002	-0.3719	-0.6114	1.25703	0.5021	2.6363	0.6327	-0.684433	-0.5721	-0.7601	-0.7211	0.277967	0.3094	0.5292	-0.0047	0.169962	0.178679	0.172896	0.488002	-0.15973	0.0067	0.207	-0.0343	-0.1526	-0.377848	-0.618487	-0.137209	-0.473264	-0.515112	-0.431416	-0.728505
Os.14210.1.A1_at	LOC_Os10g36360	-1.20343	0.7768	-2.9669	-1.4202	-1.5624	-4.5701	0.0637	-0.1808	-0.2626	0.7286	-3.3246	1.8082	-2.4574	-0.1068	-4.5042	-2.7612	1.55317	2.522	1.8983	0.2392	-0.200567	0.7293	-0.5846	-0.7464	-2.37373	-3.2924	-2.1032	-1.7256	-2.72217	-2.6136	-3.3151	-2.2378	-0.613642	-0.740792	0.989206	0.311712	-3.01469	0.168467	1.7016	-0.7314	-0.4648	0.193673	-0.346814	0.734159	-0.796697	-1.45639	-0.137004	-3.9049
Os.46518.1.S1_at	LOC_Os10g35640	-0.399633	-0.7195	-0.5925	0.1131	1.00217	0.0889	1.6568	1.2608	-0.628867	0.4788	-2.2377	-0.1277	3.14843	3.243	1.2769	4.9254	0.6952	1.0777	0.2143	0.7936	-0.310867	-0.2767	-1.6068	0.9509	1.4412	1.5842	0.2614	2.478	0.7882	1.8018	-2.6839	3.2467	0.129726	-0.338208	1.54989	0.158006	-0.850784	0.853233	0.4206	0.036	2.1031	0.199712	-0.160763	0.560186	0.41944	0.325418	0.513462	0.0256066
Os.9206.1.S1_at	LOC_Os10g35630	-0.842767	-0.8161	-0.423	-1.2892	-0.953867	-0.8731	-1.0887	-0.8998	1.17487	1.2381	1.0158	1.2707	-0.88	-0.7975	-1.1275	-0.715	0.2696	0.3189	0.2077	0.2822	-0.219833	0.3096	-1.0038	0.0347	-0.618767	-0.8109	-0.7183	-0.3271	-1.34957	-1.6701	-1.0448	-1.3338	-0.232645	0.356321	-0.481037	-0.691969	-0.113897	0.234033	0.4914	0.1089	0.1018	-0.0819204	0.265883	-0.429724	0.191458	0.400063	-0.0171463	0.180379
Os.15633.1.S1_at	LOC_Os10g35460	-4.4059	-4.9349	-3.0846	-5.1982	-2.18883	-2.4468	-2.6454	-1.4743	-1.8564	-2.298	-1.2879	-1.9833	-0.1338	-0.4077	-0.1729	0.1792	-0.464733	-1.2513	-0.0719	-0.071	-1.1139	-4.744	3.4131	-2.0108	-1.01737	-1.4296	-0.3334	-1.2891	-1.56833	-0.9538	-3.1301	-0.6211	-1.23714	0.0582627	0.148783	-2.54044	-2.61516	-2.73623	-2.4929	-2.742	-2.9738	-2.40858	-2.62091	-2.19626	-3.60818	-3.42809	-3.78827	-3.75685
Os.3387.1.S1_at	LOC_Os10g33810	-0.628733	-1.1273	-0.5578	-0.2011	-0.944	-0.5413	-0.7844	-1.5063	2.76167	2.3473	3.7636	2.1741	1.91017	1.8062	1.8432	2.0811	-1.8332	-4.0348	1.3258	-2.7906	1.7685	1.137	2.2242	1.9443	0.715333	-0.0879	1.0256	1.2083	-1.3147	-0.6223	-2.456	-0.8658	1.46621	1.30819	0.581803	2.43652	1.53832	3.9446	5.1773	3.7199	2.9366	0.829456	-0.316214	1.97513	0.973371	0.930989	1.01575	1.10531
OsAffx.18492.1.S1_at	LOC_Os10g32750	0.969967	1.5978	-2.2264	3.5385	-0.730833	-2.0015	0.1597	-0.3507	0.8142	0.286	0.0902	2.0664	3.33117	4.3062	2.7536	2.9337	0.4726	0.8231	-1.18	1.7747	2.2949	2.6593	0.1144	4.111	0.784733	1.152	0.5216	0.6806	0.0713667	-1.5206	4.3916	-2.6569	1.95984	1.34487	-0.120388	3.68072	2.93415	1.23477	0.3912	1.6014	1.7117	-1.05191	-2.4631	0.359277	-0.58099	1.05732	-2.2193	1.37599
Os.46784.1.S1_x_at	LOC_Os10g30770	-0.9164	-1.111	-0.9572	-0.681	-0.6674	-1.0844	-0.2363	-0.6815	0.4758	0.1681	0.7647	0.4946	0.227433	-0.3716	0.3024	0.7515	-1.14643	-1.3691	0.1748	-2.245	2.1077	2.4476	1.7601	2.1154	2.12807	2.763	0.3206	3.3006	1.95193	1.7347	2.5134	1.6077	0.533461	2.0255	0.456713	0.510836	-0.859208	-1.31067	-1.8133	-1.4432	-0.6755	-0.239418	-0.21091	-0.267927	-0.392078	-0.173081	-0.611074	-0.470963
OsAffx.20312.3.S1_at	LOC_Os10g29820	-0.475567	1.3772	-1.8811	-0.9228	-0.232967	-0.2848	1.0609	-1.475	-0.131467	-1.3573	0.9094	0.0535	3.34603	0.7431	4.9205	4.3745	-2.42677	-2.8932	-4.2636	-0.1235	-0.220567	2.2402	-2.0423	-0.8596	-0.0389333	-0.1292	-1.8602	1.8726	-1.3189	-1.1935	-0.436	-2.3272	-0.908854	0.985942	-1.23694	-1.14073	-2.24369	-0.166767	-2.0785	1.5587	0.0195	-3.91335	-4.65241	-3.17428	-0.980535	-1.32423	-0.636836	-0.43903
Os.46832.1.S1_at	LOC_Os10g28240	-1.93647	-2.0823	-2.0278	-1.6993	-1.63247	-1.2115	-2.0807	-1.6052	3.3587	3.6615	3.2385	3.1761	1.22377	1.1066	1.3275	1.2372	-0.162433	0.4297	-0.8358	-0.0812	1.67173	0.9688	2.7516	1.2948	0.306933	0.1371	-0.2254	1.0091	-0.937033	-0.0588	-0.6903	-2.062	0.995618	1.04282	0.735398	1.17076	1.0335	-0.5435	-0.6555	-0.7392	-0.2358	0.128867	0.028209	0.229524	-0.0552547	-0.445971	0.335461	0.217219
OsAffx.18426.1.S1_x_at	LOC_Os10g28160	-2.93353	-2.6928	-0.9865	-5.1213	-2.4675	-2.1786	-2.5722	-2.6517	2.7694	1.82	2.5744	3.9138	-0.7143	-0.2799	-0.3596	-1.5034	-4.48043	-4.6203	-3.8768	-4.9442	-1.15477	-0.5079	0.6143	-3.5707	-1.71433	-1.2213	-2.8452	-1.0765	-1.57	0.2502	-0.3778	-4.5824	-0.585053	-1.66826	-2.00544	-0.998921	2.33241	-1.7671	-0.3492	-3.0879	-1.8642	-0.601343	-1.19521	-0.00747106	-2.17855	-1.45106	-2.90604	-2.65481
Os.5819.1.S1_at	LOC_Os10g26600	-0.4701	-1.0058	-2.0491	1.6446	-0.141533	-2.1964	1.7863	-0.0145	-1.77043	0.4526	-4.0373	-1.7266	2.78627	3.8428	0.2034	4.3126	-1.82033	-4.05	-1.8913	0.4803	-0.5038	0.3433	-1.2967	-0.558	-0.453333	-1.0758	2.4531	-2.7373	1.1143	-0.8031	1.6811	2.4649	3.49151	1.27573	3.91452	5.29853	3.47727	-1.9576	-3.0424	-0.0109	-2.8195	3.3096	2.26736	4.35184	2.37129	3.36483	1.37776	1.99633
Os.12012.1.S1_at	LOC_Os10g25290	0.332833	-0.446	1.7432	-0.2987	-0.233733	-0.4322	-0.0838	-0.1852	2.70153	2.6178	2.7805	2.7063	1.68777	1.8134	1.6249	1.625	-0.858233	-0.739	-0.5875	-1.2482	2.2061	1.4272	3.8586	1.3325	2.7883	2.8286	2.6912	2.8451	1.26233	1.9814	0.7314	1.0742	0.940722	0.499202	0.72147	1.17662	1.3656	0.3011	0.5257	0.4811	-0.1035	1.61612	1.79615	1.43608	1.18919	1.29344	1.08494	1.54256
Os.46849.1.S1_at	LOC_Os10g25230	-2.78833	-3.5894	0.1856	-4.9612	-2.91773	-2.9678	-3.7097	-2.0757	4.5023	4.5472	4.204	4.7557	1.08267	1.1961	0.8795	1.1724	-0.636467	-0.0173	-0.6148	-1.2773	3.5894	3.4767	3.9592	3.3323	1.16773	1.1418	2.0817	0.2797	-0.1549	1.8808	-0.8216	-1.5239	1.0128	0.19514	0.193684	1.85242	1.80994	0.499233	0.9554	0.8324	-0.2901	1.32184	0.993688	1.64999	0.731912	0.28394	1.17988	-0.645298
Os.46334.1.S1_at	LOC_Os10g20480	-0.4039	-0.4904	-1.7013	0.98	0.525567	0.0639	2.8988	-1.386	-0.735067	-2.7262	-1.0784	1.5994	0.310567	2.7576	-2.2195	0.3936	1.43187	3.5175	1.1973	-0.4192	1.34987	3.3435	0.7707	-0.0646	2.08153	-1.1198	3.0923	4.2721	1.4305	2.7843	-2.4026	3.9098	-0.327657	-0.887032	2.58033	-3.58991	0.585984	1.25327	3.4405	0.3193	0	-0.800293	-1.50109	-0.0994927	-0.273547	-0.352226	-0.194868	-2.88621
Os.5049.1.S1_at	LOC_Os10g20470	2.6017	2.5358	2.4688	2.8005	1.14217	1.2591	1.2857	0.8817	2.786	2.8166	2.9651	2.5763	2.63877	2.6383	2.7378	2.5402	0.0986667	0.0464	-0.4547	0.7043	2.77777	3.2011	1.8995	3.2327	2.15693	2.3563	1.8792	2.2353	1.27507	2.1722	1.2961	0.3569	1.53485	1.23132	1.50719	1.54496	1.85595	0.635067	0.6386	0.8842	0.3824	-0.0846553	-0.0854249	-0.0838856	-0.190336	-0.193208	-0.187463	0.853999
OsAffx.30455.1.S1_at	LOC_Os10g19990	1.23153	1.9015	-0.5511	2.3442	-0.0176667	1.6707	-1.9361	0.2124	0.1325	-0.7626	1.1776	-0.0175	1.2408	0.0643	0.6835	2.9746	-0.407267	-1.3239	-3.3338	3.4359	-1.8164	-4.8107	0.7077	-1.3462	-0.545733	0.1506	-1.7809	-0.0069	-1.29913	-1.397	-4.0309	1.5305	1.98255	2.13442	1.03125	2.29617	2.46834	-0.762233	2.5668	-3.6459	-1.2076	-3.19742	-1.57577	-4.81907	0.394985	1.40528	-0.615308	1.09815
Os.14656.1.S1_at	LOC_Os10g11260	-0.6251	-0.3143	-0.8885	-0.6725	1.80187	2.6878	2.3494	0.3684	0.4537	0.1655	1.5601	-0.3645	1.8336	3.1776	-0.7796	3.1028	0.991067	-1.4369	1.2077	3.2024	0.528467	0.8485	-2.8047	3.5416	-0.455567	-1.3242	0.8068	-0.8493	0.706967	2.4961	-0.187	-0.1882	1.33637	0.340917	-1.14934	3.46214	2.69176	-1.4133	-0.3849	0.0027	-3.8577	-0.146259	-0.208815	-0.0837039	-1.58238	-2.16136	-1.0034	-0.102526
Os.46793.1.S1_at	LOC_Os10g05660	-1.0751	-1.9499	-0.5495	-0.7259	-0.262067	-0.2743	-0.7774	0.2655	0.509233	0.5264	0.1974	0.8039	-0.6831	-0.6021	-1.0935	-0.3537	-1.46163	-0.4057	-0.3539	-3.6253	-0.120667	1.688	-1.2452	-0.8048	-1.71063	-0.7327	-3.0029	-1.3963	2.0066	4.177	-0.4952	2.338	-1.23123	-1.88671	-1.93546	-0.391229	-0.711518	-2.0429	-2.7329	-1.6989	-1.6969	2.80074	3.0519	2.54959	2.46648	2.66046	2.27251	1.42971
Os.20350.1.S1_at	LOC_Os10g03550	0.902833	1.0003	0.6082	1.1	1.2781	1.3506	1.2951	1.1886	0.901067	0.9602	0.6908	1.0522	-0.338867	-0.2042	-0.6245	-0.1879	0.0446667	-0.0259	0.1857	-0.0258	-0.829867	-0.6289	-0.3275	-1.5332	1.2313	1.0463	2.2431	0.4045	0.566267	0.3697	0.6872	0.6419	-0.177762	0.579537	0.491515	-1.01763	-0.764466	-0.2021	-0.1083	-0.1465	-0.3515	0.655492	0.50551	0.805474	0.929413	0.761538	1.09729	0.598877
Os.23286.1.A1_at	LOC_Os10g02920	3.29327	3.1685	4.0168	2.6945	0.5493	0.9793	0.5456	0.123	-0.5925	-0.0296	-1.7748	0.0269	1.9592	2.6593	1.263	1.9553	1.4674	1.7096	1.774	0.9186	2.8943	4.0819	1.4053	3.1957	0.512767	0.3355	0.1236	1.0792	0.6773	0.2092	0.199	1.6237	0.494198	0.640009	1.09122	-0.332714	0.578272	2.33173	2.4103	1.8112	2.7737	-0.498843	-0.527779	-0.469906	-0.715827	-0.933346	-0.498307	-0.921629
Os.10654.1.S1_s_at	LOC_Os09g39760	0.0019	-0.4096	0.8007	-0.3854	-0.255433	-0.5209	-0.2568	0.0114	0.0294333	0.0009	-0.0795	0.1669	-0.6034	-0.7545	-0.6784	-0.3773	-1.35847	-1.2772	-1.953	-0.8452	2.12887	2.6252	0.8516	2.9098	2.1891	0.7759	2.0989	3.6925	1.9404	2.1618	1.7591	1.9003	0.0167729	-0.627921	-0.594231	0.71014	0.579103	-0.8174	-0.3106	-1.0305	-1.1111	-0.404869	-0.288045	-0.521693	-0.35308	-0.418312	-0.287848	0.317241
OsAffx.27508.10.S1_s_at	LOC_Os09g39730	6.60793	7.6949	5.7953	6.3336	3.436	3.5757	2.3283	4.404	4.75043	5.0444	3.72	5.4869	4.7251	4.7636	4.1119	5.2998	4.74393	4.782	4.1332	5.3166	6.00847	6.3741	6.0082	5.6431	2.58853	2.741	2.3289	2.6957	1.85177	0.9169	2.6826	1.9558	3.24663	2.0459	2.65917	4.81029	3.47119	-1.04367	-0.4967	-2.3747	-0.2596	-0.699862	-0.425523	-0.974202	0.336415	0.52303	0.149801	2.51542
Os.53581.1.S1_at	LOC_Os09g37080	-2.9596	-2.4558	-2.4868	-3.9362	-3.50717	-3.4321	-4.1506	-2.9388	2.72533	2.9156	2.5426	2.7178	1.35693	1.2784	1.3654	1.427	-1.63957	-1.9735	-1.6542	-1.291	2.02893	2.3812	1.5754	2.1302	2.3051	3.0232	2.1434	1.7487	-0.0196667	0.3697	-0.3673	-0.0614	0.45511	0.571177	0.445613	0.266602	0.537047	0.1006	-0.3488	-0.0047	0.6553	0.839268	1.07187	0.606662	1.15859	1.24388	1.0733	1.18766
Os.8760.1.S1_a_at	LOC_Os09g36600	-1.69123	-1.945	-2.003	-1.1257	-1.55177	-1.2104	-1.997	-1.4479	1.12377	1.0489	1.0193	1.3031	0.189433	0.1731	0.2854	0.1098	-0.5818	-0.4642	-0.5794	-0.7018	-0.919933	-1.9285	1.3974	-2.2287	-2.17357	-2.2931	-2.0048	-2.2228	-0.9841	-0.5942	-1.1856	-1.1725	-1.34326	-1.41491	-1.18055	-1.47221	-1.30537	-0.818367	-0.7381	-0.8692	-0.8478	-0.500939	-0.440184	-0.561693	-0.420733	0.0732213	-0.914688	-1.32907
Os.17034.1.S1_at	LOC_Os09g36320	0.2518	-0.2584	0.4635	0.5503	0.186033	-0.0186	0.7557	-0.179	1.6727	2.1199	1.505	1.3932	-0.4123	-0.0094	-0.5464	-0.6811	-0.863333	-1.271	-1.1296	-0.1894	-0.0186667	-0.2334	-0.1952	0.3726	1.083	1.3996	1.3976	0.4518	-0.0412667	0.4227	-0.4351	-0.1114	-0.332856	0.268302	-0.512653	-1.00084	-0.0862335	-1.00617	-0.813	-1.1452	-1.0603	-0.221704	-0.357394	-0.0860136	-0.521246	-1.06217	0.0196753	-0.162658
Os.11666.1.S1_at	LOC_Os09g36200	-0.4051	0.0254	0.4778	-1.7185	-0.657833	-1.0788	-0.6424	-0.2523	3.17333	2.9771	3.3119	3.231	0.595233	0.5233	0.5222	0.7402	3.6775	4.4533	2.7951	3.7841	5.26417	5.7624	4.3062	5.7239	6.0948	6.1697	5.56	6.5547	3.29893	3.4226	3.21	3.2642	2.6617	2.10397	2.07721	3.20575	3.25988	3.02693	1.3421	4.1722	3.5665	1.32366	1.15359	1.49374	1.43061	1.59468	1.26654	3.49857
OsAffx.30144.1.S1_at	LOC_Os09g35780	0.523667	-0.4096	2.2199	-0.2393	-0.489367	0.2429	0.3361	-2.0471	2.4143	1.6719	1.7212	3.8498	-0.674367	-2.651	-1.8728	2.5007	-1.73737	-0.5324	-1.3793	-3.3004	2.50907	2.9665	1.064	3.4967	-0.926767	-1.3234	-0.6596	-0.7973	-0.803633	-0.4419	-1.2319	-0.7371	-0.550137	-1.92732	2.11049	-1.26201	-1.1217	-0.1724	-1.2657	-0.7182	1.4667	-1.00012	-1.61061	-0.389633	-0.740403	0.526258	-2.00706	-1.7399
OsAffx.6485.1.S1_at	LOC_Os09g35720	-0.104233	-2.1283	3.9077	-2.0921	-0.892	0.3313	-2.42	-0.5873	-2.41043	-1.189	-3.6349	-2.4074	0.569567	0.6645	0.0285	1.0157	-1.42537	-0.8034	-0.8477	-2.625	1.8724	-0.0856	2.968	2.7348	0.530533	-1.6526	3.2359	0.0083	1.45443	-2.1471	2.6331	3.8773	-1.15996	-1.32443	-0.778815	-1.72021	-0.8164	0.8657	-2.3086	3.002	1.9037	-0.68927	-4.64003	3.26149	-1.37921	-3.00981	0.251383	-1.18694
Os.14125.1.S1_at	LOC_Os09g35030	-1.67737	-1.6785	-0.5353	-2.8183	-0.467067	-1.5025	-1.9246	2.0259	2.8162	2.6261	2.7701	3.0524	-0.751267	-0.6597	-0.8773	-0.7168	-1.13687	-2.3636	-0.0533	-0.9937	1.59683	3.4947	0.432	0.8638	-0.782233	-1.2658	-0.5166	-0.5643	-0.9063	0.653	-1.4362	-1.9357	-1.11049	-0.725107	-0.839164	-0.542036	-2.33565	-0.5776	-0.3396	-1.0383	-0.3549	3.27557	3.93129	2.61985	3.07188	3.64973	2.49404	2.5243
Os.5816.1.S1_at	LOC_Os09g35010	-3.0488	-2.2082	-1.4845	-5.4537	-1.14093	-2.3858	-2.244	1.207	3.55313	3.5153	3.8911	3.253	-2.19207	-2.2634	-2.0954	-2.2174	-3.8799	-3.4803	-3.0423	-5.1171	-0.00623333	-2.203	2.3778	-0.1935	-0.7091	-1.2609	-0.6073	-0.2591	-0.301533	3.2158	-1.8823	-2.2381	-1.36641	-0.194695	-0.028023	-1.13434	-4.10858	-2.20297	-0.6783	-4.0403	-1.8903	2.0639	1.81882	2.30897	0.455448	0.253939	0.656956	-0.626046
Os.8570.4.S1_at	LOC_Os09g32330	-0.463833	-0.7821	-0.7648	0.1554	-0.466367	-0.7597	-0.2521	-0.3873	-0.1669	-0.1221	-0.2221	-0.1565	0.175367	0.372	0.2054	-0.0513	-0.4575	-0.751	-0.43	-0.1915	1.93113	1.7668	2.0526	1.974	0.6352	0.3851	0.7985	0.722	-0.7561	-0.6189	-0.7023	-0.9471	1.49335	1.63005	1.15273	1.78199	1.40862	0.400533	-0.1133	0.6789	0.636	0.432444	0.345992	0.518895	0.513135	0.469578	0.556692	0.506042
Os.51732.1.S1_at	LOC_Os09g31438	-0.757867	-1.6933	0.5387	-1.119	-0.291433	-0.3591	-0.768	0.2528	0.545667	0.8463	0.6066	0.1841	-1.6294	-3.1111	-0.6516	-1.1255	0.1825	-0.1894	0.161	0.5759	-0.818267	-0.3651	-2.0611	-0.0286	0.194167	-0.1243	0.0597	0.6471	-0.634633	-0.9665	0.391	-1.3284	-0.972309	0.442618	-0.378867	-3.24781	-0.705175	-0.177467	0.2194	-0.6608	-0.091	0.820052	-0.139837	1.77994	0.934601	0.242777	1.62642	0.561074
Os.2407.1.S1_at	LOC_Os09g31200	-1.08463	-0.5101	-0.6825	-2.0613	-1.0501	-1.558	-1.1607	-0.4316	1.2205	1.0677	1.4129	1.1809	-0.4819	-0.7966	-0.3457	-0.3034	0.6535	0.2829	0.8275	0.8501	1.83253	2.236	1.4362	1.8254	1.83007	1.62	2.2048	1.6654	0.2551	-0.5308	-0.185	1.4811	0.953825	1.0807	1.14673	0.614454	0.973415	0.4591	0.7174	-0.2702	0.9301	0.623563	0.992668	0.254457	0.417973	0.544249	0.291697	1.39114
Os.52062.1.S1_at	LOC_Os09g30506	-1.38853	0.7945	-4.947	-0.0131	-1.12197	-4.4285	1.1611	-0.0985	-0.2526	-1.6856	-0.8037	1.7315	0.2093	0.6637	-0.9438	0.908	1.13603	0.853	0.4895	2.0656	-1.6236	-2.7695	-0.6548	-1.4465	-3.0782	-4.8212	-2.9222	-1.4912	0.6048	-0.4095	3.3579	-1.134	-0.654201	-0.339594	-0.138785	-0.608741	-1.52968	-0.661933	-0.9444	-0.0464	-0.995	0.760435	0.399214	1.12166	0.247563	0.0212797	0.473847	0.558698
Os.27569.1.S2_at	LOC_Os09g30490	-0.658567	0.5542	-1.0619	-1.468	-1.64387	-1.2291	-1.9339	-1.7686	2.92103	2.6806	2.9582	3.1243	2.05043	2.1079	1.9992	2.0442	2.61507	2.4841	1.8658	3.4953	1.88903	2.1167	1.6541	1.8963	1.6014	0.9154	1.594	2.2948	0.889867	1.522	0.8149	0.3327	0.0569777	0.722686	0.756052	-0.346464	-0.904363	0.800867	0.1912	1.2779	0.9335	0.496837	0.621853	0.371821	0.475147	0.574283	0.37601	0.598739
Os.14071.1.S1_at	LOC_Os09g29940	0.601467	0.6229	0.7515	0.43	0.960933	0.6832	1.3982	0.8014	1.48047	1.416	1.4837	1.5417	1.26177	1.4924	1.2077	1.0852	0.286833	0.186	0.5377	0.1368	3.9902	3.8906	4.2387	3.8413	2.8841	2.8957	2.9333	2.8233	1.78143	1.347	1.7924	2.2049	2.72562	2.68809	2.77546	2.86158	2.57734	0.401867	0.1516	0.7242	0.3298	-0.277474	-0.376131	-0.178817	-0.326864	-0.392335	-0.261393	0.297291
Os.55301.1.S1_x_at	LOC_Os09g29480	-5.1508	-3.0982	-6.8932	-5.461	-5.69097	-5.7604	-5.3862	-5.9263	-3.71937	-1.3716	-3.4401	-6.3464	3.46953	5.4834	2.0637	2.8615	0.9607	0.4916	-0.3807	2.7712	0.983367	1.9342	-0.1281	1.144	0.4306	1.1685	1.0789	-0.9556	0.601167	1.7728	0.4103	-0.3796	1.92432	3.71515	2.45869	2.44947	-0.926051	-0.6283	0.4979	0.0155	-2.3983	2.2512	1.96341	2.53899	1.73878	2.07411	1.40346	2.16949
Os.18351.1.S1_at	LOC_Os09g29170	1.43357	1.6346	1.5229	1.1432	0.0434333	0.5955	0.0336	-0.4988	-0.0715333	0.2052	-0.218	-0.2018	0.2914	0.1177	0.8462	-0.0897	0.5296	0.6335	0.5506	0.4047	1.95367	2.4803	1.2121	2.1686	0.455667	-0.2397	0.6262	0.9805	0.610633	0.7753	0.1372	0.9194	0.496513	0.440377	-0.152697	0.819854	0.878517	0.730267	1.4778	1.1795	-0.4665	-0.073712	-0.170147	0.0227226	-0.638275	-0.332441	-0.944109	-0.472508
Os.52451.1.A1_at	LOC_Os09g28440	-2.70303	-1.8997	-0.5099	-5.6995	-2.10993	-0.8551	-5.4087	-0.066	4.09837	5.3624	3.5383	3.3944	0.0417667	0.201	0.1451	-0.2208	1.53767	-1.2789	2.8811	3.0108	3.8088	3.4178	4.4393	3.5693	2.25443	0.4766	2.6725	3.6142	-0.0472667	2.505	-0.6791	-1.9677	0.0549011	1.52203	1.63723	1.00711	-3.94677	1.5837	3.5423	-2.5279	3.7367	0.0445564	-0.293872	0.382985	-0.745081	0.127634	-1.6178	-0.634114
Os.51063.1.S1_at	LOC_Os09g28210	0.8082	0.7904	1.5244	0.1098	1.13427	1.3247	1.7015	0.3766	0.9898	1.0186	0.9644	0.9864	-3.31973	-3.5277	-3.1409	-3.2906	1.92983	1.6567	2.7943	1.3385	2.10193	1.3052	3.3762	1.6244	4.01187	3.1176	4.6268	4.2912	-0.0135	0.5604	0.9063	-1.5072	-0.0863223	-1.06913	-1.10358	0.591339	1.23609	1.82143	3.6759	0.3819	1.4065	5.54434	4.90696	6.18171	4.79614	4.12621	5.46607	4.58274
Os.18226.1.S1_a_at	LOC_Os09g27050	0.837733	0.9205	0.8902	0.7025	0.0898333	0.3029	0.1855	-0.2189	2.28753	2.2264	2.2486	2.3876	1.10343	0.7819	0.9691	1.5593	0.8591	0.9886	0.7547	0.834	3.4415	3.5989	2.8154	3.9102	2.33503	2.6641	1.9079	2.4331	-0.866933	0.0524	-1.0273	-1.6259	1.77993	0.194265	0.264813	2.99501	3.66564	0.5558	0.3704	0.9291	0.3679	-0.591778	-0.617208	-0.566348	-0.441612	-0.578705	-0.304519	1.09581
Os.54874.1.S1_at	LOC_Os09g27040	1.9085	2.9537	1.3482	1.4236	1.48107	2.2993	1.555	0.5889	1.00847	1.024	-0.1184	2.1198	1.20403	1.118	0.7524	1.7417	3.25747	3.7098	2.828	3.2346	2.7695	2.6674	3.6206	2.0205	-0.924367	-2.254	-0.1791	-0.34	0.205	0.1557	0.794	-0.3347	1.36745	0.868641	0.15929	2.05618	2.3857	0.385067	0.8648	0.5055	-0.2151	1.88973	2.20266	1.57681	2.02331	2.24135	1.80528	2.59817
Os.46776.1.S1_s_at	LOC_Os09g26960	-2.29297	-1.5708	-2.4687	-2.8394	-2.65877	-1.969	-3.4418	-2.5655	-0.6221	-0.601	-0.6345	-0.6308	-1.1785	-1.1203	-1.1991	-1.2161	0.756167	0.907	0.8324	0.5291	-2.4742	-2.1861	-3.0538	-2.1827	-1.35263	-1.4916	-1.6612	-0.9051	0.180867	-0.1541	-0.1851	0.8818	-1.43024	-1.34786	-1.15155	-1.52218	-1.69938	-1.78587	-1.236	-2.1147	-2.0069	-1.94325	-1.84418	-2.04232	-1.86057	-1.86797	-1.85316	-2.16244
Os.15259.1.S1_at	LOC_Os09g24990	0.0284667	0.2956	-0.1098	-0.1004	-0.238167	-0.1729	-0.1957	-0.3459	0.252267	0.339	0.1667	0.2511	0.2872	0.262	0.3223	0.2773	-0.3091	-0.4357	-0.1237	-0.3679	-0.0123	0.1616	-0.468	0.2695	-0.332467	-0.4246	-0.7775	0.2047	0.4043	0.393	0.1311	0.6888	0.277337	-0.0348666	-0.086341	0.386044	0.844511	0.0711333	0.1272	0.4756	-0.3894	0.0717194	0.366234	-0.222795	0.37585	0.43693	0.31477	0.514155
Os.14393.1.S1_x_at	LOC_Os09g24970	-0.118067	-0.7135	-0.3341	0.6934	-0.6438	-0.7102	-0.8234	-0.3978	0.921567	1.1253	0.8968	0.7426	0.516067	0.1887	0.5405	0.819	-0.481767	-0.8842	-0.5094	-0.0517	1.33073	2.1197	0.1091	1.7634	0.305367	-0.0114	0.4298	0.4977	-0.259533	-0.068	0.0175	-0.7281	-0.256925	-0.657744	-0.259706	0.0605512	-0.170801	-0.0368667	0.1627	-0.4284	0.1551	0.341614	0.137118	0.54611	0.304402	0.104625	0.504178	0.531378
Os.5722.1.S1_at	LOC_Os09g24700	-2.57183	-2.6843	-2.9343	-2.0969	-1.4413	-2.4986	-1.2499	-0.5754	-0.8766	-3.9317	1.5629	-0.261	0.196567	0.8214	3.0296	-3.2613	-1.7598	-0.8043	-5.3719	0.8968	1.14957	0.6617	-1.386	4.173	-2.23933	-5.3721	-3.2173	1.8714	1.11807	-1.0356	0.4242	3.9656	-0.463454	-0.576221	3.15945	-3.92933	-0.507714	-1.94377	-3.6296	-0.2028	-1.9989	-0.375084	-3.07612	2.32595	-1.25735	-2.24565	-0.269042	1.06898
OsAffx.29998.1.S1_at	LOC_Os09g24340	-0.9951	-0.9676	-2.3818	0.3641	-0.0529667	0.1905	-0.1811	-0.1683	3.3489	3.2124	3.7781	3.0562	0.521467	2.3118	-0.3129	-0.4345	-1.06633	-3.2765	-1.6204	1.6979	2.3692	3.1856	1.7849	2.1371	2.53127	2.793	1.9078	2.893	-1.6173	-0.571	-2.0036	-2.2773	1.95986	0.479212	2.55568	2.69383	2.11071	0.0679333	-2.4237	1.5765	1.051	0.920445	1.73657	0.104323	0.305039	0.480884	0.129195	1.49831
OsAffx.6368.1.S1_at	LOC_Os09g22530	-0.2482	1.238	-1.673	-0.3096	0.942767	-1.1707	4.3813	-0.3823	-1.47477	-1.0858	-1.3984	-1.9401	2.2551	2.4126	1.6009	2.7518	1.13227	-1.2194	2.5003	2.1159	1.56613	1.651	0.0627	2.9847	-1.5766	-5.2731	-1.4437	1.987	-0.392133	-0.7263	1.6842	-2.1343	-0.550763	-1.52585	-0.799708	0.954466	-0.831965	-0.460567	0.1937	-2.7227	1.1473	-1.44966	-0.243295	-2.65602	-1.5742	-2.60548	-0.542909	-0.25951
Os.27389.1.S1_at	LOC_Os09g22500	1.05923	2.2093	-1.935	2.9034	0.957433	0.7431	1.8546	0.2746	-0.571767	0.5237	-0.6956	-1.5434	1.81377	0.8423	2.0325	2.5665	-1.6049	-0.9084	-3.4597	-0.4466	2.11717	1.5155	0.164	4.672	-1.4337	-2.1014	1.818	-4.0177	-0.214333	-0.4899	-1.9831	1.83	0.786759	-2.92202	3.15189	-0.0162664	2.93344	-0.777367	-1.2406	0.3695	-1.461	-2.07325	0.00550388	-4.15201	-0.821765	0.0325349	-1.67607	-0.900291
Os.20221.1.S1_at	LOC_Os09g21710	-0.365367	-0.3904	-0.3068	-0.3989	-2.1691	-2.7488	-2.4403	-1.3182	2.70533	3.0232	2.7655	2.3273	0.899067	0.9987	1.0155	0.683	-0.4779	-0.2145	-0.6161	-0.6031	4.65583	4.267	5.4834	4.2171	1.29767	1.4651	1.1727	1.2552	-0.332167	-0.3354	0.4254	-1.0865	0.289942	-0.0479315	0.0625539	0.848668	0.296477	-0.729733	-0.7356	-0.7471	-0.7065	0.19458	0.367858	0.0213016	-0.517679	-0.331452	-0.703906	-0.51146
Os.6405.1.S1_at	LOC_Os09g21210	0.561367	-0.4688	1.9437	0.2092	1.0785	0.9739	1.3776	0.884	2.33067	3.0327	1.8907	2.0686	1.2365	0.6283	1.1959	1.8853	0.212067	-0.4096	0.0439	1.0019	1.64373	0.8973	2.7135	1.3204	0.104667	-0.3468	0.3072	0.3536	-0.577833	0.2065	-1.1442	-0.7958	0.862427	0.398757	0.28301	0.76277	2.00517	0.499233	0.7177	1.0241	-0.2441	0.744384	1.23877	0.249996	1.06575	1.65705	0.474446	1.12924
Os.18640.1.S1_at	LOC_Os09g20000	0.1407	0.325	0.3026	-0.2055	0.2314	-0.963	0.3371	1.3201	3.1306	2.494	3.1616	3.7362	-2.33467	-4.4706	-1.6891	-0.8443	1.0827	1.5413	1.821	-0.1142	-0.4133	-3.5235	2.5762	-0.2926	2.53073	3.4512	1.1944	2.9466	0.614867	1.1121	0.7259	0.0066	2.11364	1.40494	0.824346	3.17766	3.04762	0.784	1.539	-0.0811	0.8941	3.4131	1.10581	5.7204	4.33946	2.22936	6.44955	2.44833
OsAffx.6337.1.S1_x_at	LOC_Os09g19970	0.403267	0.5117	0.2763	0.4218	0.459967	0.8866	1.2501	-0.7568	4.13687	2.1553	5.5121	4.7432	2.3905	2.2981	1.8653	3.0081	-1.94213	-2.4687	-1.6257	-1.732	4.3175	3.2372	6.1	3.6153	-0.5967	-0.7209	-0.3827	-0.6865	-0.430333	-0.6496	-0.6466	0.0052	0.42742	0.113665	0.162798	1.29456	0.138654	-0.9317	-2.1034	0.0583	-0.75	-0.110864	0.0750975	-0.296825	-0.449524	-0.0838833	-0.815164	-0.0884529
Os.53268.1.S1_at	LOC_Os09g17152	-1.52463	-1.7698	-0.1384	-2.6657	-1.06317	-0.5661	-1.2604	-1.363	3.6931	3.35	4.3073	3.422	1.87333	1.8382	2.0287	1.7531	-0.502167	-0.5324	-0.7873	-0.1868	3.55953	3.5266	3.0123	4.1397	0.151133	0.4721	-0.2928	0.2741	0.7397	1.3867	1.6588	-0.8264	0.503138	-0.150546	0.634219	0.539306	0.989573	-0.483067	0.085	0.2228	-1.757	0.696405	3.25973	-1.86692	2.06795	4.69694	-0.561049	2.392
Os.53687.1.S1_at	LOC_Os09g17146	-1.65647	-3.3664	0.0991	-1.7021	-0.352033	0.0296	1.981	-3.0667	3.2941	4.1004	1.6881	4.0938	1.32893	1.6209	0.8905	1.4754	0.305133	-0.595	1.1155	0.3949	2.48977	2.8859	3.4534	1.13	-1.9164	-0.4963	-2.4344	-2.8185	1.2259	0.1926	1.8307	1.6544	1.31852	3.02363	1.43795	0.767145	0.0453655	0.0349667	0.1981	1.8505	-1.9437	0.64049	0.0277145	1.25327	0.0649729	-0.850596	0.980541	1.37069
OsAffx.29130.2.A1_at	LOC_Os09g16820	1.97963	1.6082	0.9443	3.3864	1.3174	1.6139	2.1612	0.1771	1.41773	1.2059	0.1493	2.898	0.8196	0.8222	0.8061	0.8305	1.4555	1.291	2.8869	0.1886	3.54463	4.223	2.5239	3.887	2.1551	0.345	1.3745	4.7458	1.8161	2.1411	2.4587	0.8485	1.94505	1.17271	0.289164	2.77738	3.54093	1.86317	2.7793	1.2886	1.5216	2.91583	3.66961	2.16205	2.97302	3.68888	2.25715	3.82343
Os.27227.1.S1_at	LOC_Os09g16510	-1.81227	-1.5216	-0.7647	-3.1505	-1.72883	-1.0067	-2.6464	-1.5334	2.20693	2.1375	2.122	2.3613	-1.09097	-1.478	-0.7003	-1.0946	-1.8197	-1.8124	-1.9119	-1.7348	-1.53473	-1.8611	-1.1099	-1.6332	-0.637833	-0.9981	-0.1426	-0.7728	-1.41733	-0.8861	-1.2591	-2.1068	-1.4394	-2.17625	-1.69425	-1.22114	-0.665974	-2.68	-2.213	-2.9744	-2.8526	-2.1766	-2.09491	-2.25829	-1.95235	-1.96407	-1.94064	-2.02464
OsAffx.29791.1.S1_at	LOC_Os09g10420	0.3112	-0.1878	1.0077	0.1137	1.48637	2.1648	1.0963	1.198	-0.1161	-0.7141	-0.119	0.4848	-0.458067	-0.5143	-0.3011	-0.5588	0.0139333	-0.5328	0.2855	0.2891	-0.950333	-2.8682	-0.6105	0.6277	-1.93973	-4.8962	-0.8591	-0.0639	-0.612167	-0.475	-0.0603	-1.3012	-0.147028	-1.52987	-0.0216104	-0.566496	1.52987	0.241633	-0.8802	1.1057	0.4994	-0.220097	-0.990954	0.55076	-0.602446	-0.0860937	-1.1188	0.142896
Os.50903.2.S1_at	LOC_Os09g08130	0.476667	-0.4612	-0.4932	2.3844	1.43313	1.9122	1.093	1.2942	-1.2963	-0.1552	0.3192	-4.0529	2.057	3.5285	-0.8434	3.4859	-0.927367	-1.1063	-1.2755	-0.4003	1.81977	2.2354	1.7459	1.478	0.874833	0.0844	2.9046	-0.3645	-0.2589	-1.7595	1.5519	-0.5691	0.503039	0.655815	0.257216	3.3023	-2.20317	-2.32133	-1.1848	-1.6333	-4.1459	-0.372763	-1.143	0.397473	-2.5761	-1.19001	-3.96218	-1.90996
Os.22820.1.A1_at	LOC_Os09g07150	-1.2503	-1.0319	-2.1152	-0.6038	-0.644533	-0.2745	-1.329	-0.3301	-2.02277	-1.6577	-1.246	-3.1646	-2.74167	-2.4817	-2.8914	-2.8519	0.375567	-0.2835	0.4218	0.9884	0.314867	-0.2334	-0.2843	1.4623	-1.0977	-0.8693	-0.8548	-1.569	-0.212133	-0.2117	0.2967	-0.7214	0.17892	1.32047	0.426688	-1.83211	0.80063	0.0241333	0.1189	1.2303	-1.2768	0.363259	0.601185	0.125334	-0.261247	0.0356568	-0.558151	-0.556682
Os.21319.1.S1_at	LOC_Os09g06770	-3.01173	-2.2634	-4.7318	-2.04	-2.84047	-4.0343	-2.6723	-1.8148	-1.67473	-0.4961	-2.7172	-1.8109	-0.0381	-0.1787	-0.5043	0.5687	0.594	0.5898	1.0369	0.1553	4.85927	2.2906	6.0945	6.1927	-0.519267	-0.3482	-0.3036	-0.906	-2.38753	-1.8659	-3.1795	-2.1172	0.247532	0.00705864	-0.285045	-0.437544	1.70566	2.92503	4.2376	1.2805	3.257	0.993067	1.18653	0.799603	0.428089	0.495806	0.360372	0.360717
Os.54128.1.S1_at	LOC_Os09g05030	0.0355667	0.8816	0.1225	-0.8974	-0.751167	-1.2521	-0.0556	-0.9458	0.5254	0.8783	0.1025	0.5954	-0.0691333	-0.5068	0.3507	-0.0513	0.1333	-0.1902	0.1516	0.4385	-1.98787	-2.2624	-1.6855	-2.0157	-0.8863	-1.1225	-1.0803	-0.4561	0.3079	0.2689	0.4958	0.159	-0.925382	-0.741291	-0.890904	-1.0156	-1.05373	-0.147	-0.3151	-0.5229	0.397	0.694964	1.06308	0.326845	0.539067	0.733746	0.344388	0.219056
OsAffx.6137.1.S1_at	LOC_Os08g44550	-1.24703	-0.0261	-2.6214	-1.0936	0.5253	1.8474	0.9965	-1.268	-0.911233	2.1022	-3.1237	-1.7122	2.0945	2.9446	-0.8317	4.1706	0.507567	-1.4327	0.8244	2.131	1.78357	2.4449	0.1016	2.8042	-1.22297	-2.5214	-0.076	-1.0715	2.71157	4.1883	2.5207	1.4257	1.16751	2.25274	-1.84711	1.91371	2.35069	1.10223	-0.443	3.4731	0.2766	-0.876374	-3.00873	1.25598	1.18007	-2.08431	4.44445	0.821956
Os.6123.1.S1_at	LOC_Os08g43670	0.2089	0.616	0.3441	-0.3334	0.122467	0.0537	-0.2861	0.5998	1.80177	1.7312	1.9523	1.7218	0.903067	0.8627	0.7906	1.0559	0.0128333	0.2966	-0.0863	-0.1718	2.33903	2.4696	2.3526	2.1949	1.32687	1.3573	1.1217	1.5016	0.464367	0.7507	0.3048	0.3376	1.07689	0.697561	0.912994	1.31335	1.38366	0.1839	0.0548	-0.0439	0.5408	0.498533	0.246498	0.750568	0.701738	0.644538	0.758939	0.805776
Os.57358.1.S1_at	LOC_Os08g43150	1.5592	-0.1685	5.5587	-0.7126	-0.927167	0.7671	-3.2342	-0.3144	-0.4429	2.1605	0.6754	-4.1646	0.663567	-0.3413	-1.017	3.349	0.299133	-1.538	1.8784	0.557	-1.77427	0.6583	-3.3886	-2.5925	0.5447	-0.8536	2.7815	-0.2938	-1.9926	-3.0842	-0.6845	-2.2091	-2.50764	-1.21418	-2.36985	-3.13987	-3.30665	-1.94207	-3.8941	-0.5507	-1.3814	-2.44979	-4.08671	-0.812881	-0.0777238	-2.52456	2.36911	-2.13623
Os.14654.1.S1_at	LOC_Os08g42740	0.860433	1.2464	0.2727	1.0622	0.363967	0.4831	0.4548	0.154	0.4647	0.4779	0.4375	0.4787	-0.0882333	-0.0831	-0.0829	-0.0987	0.209633	0.3793	0.3919	-0.1423	1.2063	1.3789	0.724	1.516	1.1918	1.5401	0.9759	1.0594	0.9683	0.9544	0.8493	1.1012	1.23939	1.19936	0.817617	1.40866	1.5319	0.736333	0.7178	0.7926	0.6986	0.492871	0.522089	0.463654	0.549616	0.579154	0.520078	0.706534
Os.6381.1.S1_at	LOC_Os08g40590	-0.1081	-0.4907	0.7887	-0.6223	-0.3185	0.1985	-0.8152	-0.3388	0.3667	0.6377	-0.2339	0.6963	-0.365667	-0.2368	-0.4254	-0.4348	-1.41687	-1.48	-1.6783	-1.0923	1.41337	0.9648	0.7597	2.5156	0.647567	1.4251	-0.2946	0.8122	-0.153667	-0.4509	-0.0922	0.0821	0.084367	0.276704	0.131109	-0.181758	0.111413	-1.67123	-2.2375	-0.7698	-2.0064	-1.30779	-1.72692	-0.88865	-1.8271	-2.23838	-1.41583	-0.695637
Os.15831.3.S1_at	LOC_Os08g40560	0.5671	0.4398	0.7562	0.5053	0.74	0.7451	0.8409	0.634	0.282867	0.514	0.104	0.2306	0.1852	0.1069	0.1313	0.3174	0.7499	1.1617	0.6807	0.4073	1.51203	1.5335	0.9415	2.0611	0.430067	0.7629	0.4439	0.0834	1.03083	1.2343	0.7867	1.0715	0.843197	0.926175	1.18935	0.680388	0.576873	-0.273633	-0.1917	-0.0278	-0.6014	-0.882746	-1.14255	-0.622942	-1.04806	-1.20374	-0.892378	-0.90223
Os.10351.1.S1_a_at	LOC_Os08g40530	0.194167	0.2152	-0.0952	0.4625	-0.915733	-0.9512	-0.9533	-0.8427	-0.8476	-0.8254	-0.804	-0.9134	-0.3419	-0.4201	-0.4204	-0.1852	-0.110367	0.0596	-0.0566	-0.3341	0.0353667	0.1425	0.14	-0.1764	-0.075	0.1512	0.1382	-0.5144	-0.172767	-0.1212	-0.3621	-0.035	0.493851	-0.0583297	0.0281928	1.17225	0.833291	-1.1367	-0.8624	-1.1634	-1.3843	-0.947345	-1.17295	-0.721743	-0.77243	-0.907936	-0.636925	-0.560404
Os.12139.1.S1_at	LOC_Os08g39450	-1.187	-0.4557	-0.9721	-2.1332	-0.417367	-0.5213	-0.7725	0.0417	1.91103	1.4321	2.3776	1.9234	-0.110933	-0.3227	0.2296	-0.2397	-1.1323	-1.3732	-1.1688	-0.8549	2.8989	3.9995	1.8721	2.8251	1.61283	2.7143	0.3699	1.7543	-0.0710667	-0.434	0.1972	0.0236	0.887098	0.739303	1.06405	0.796363	0.948679	-1.34007	-0.5066	-2.0235	-1.4901	0.551427	0.835474	0.267381	0.160528	0.369785	-0.0487289	0.556548
Os.55246.1.S1_at	LOC_Os08g39290	-0.800233	0.6047	-0.3454	-2.66	-1.76957	-3.0807	-0.8761	-1.3519	-0.395533	2.4942	-2.1813	-1.4995	1.32653	2.4092	0.098	1.4724	1.52677	0.3803	2.4768	1.7232	0.0584667	0.4114	0.6599	-0.8959	-1.00923	-2.9575	1.9031	-1.9733	0.139233	-1.0967	-0.2453	1.7597	-0.223979	-1.273	2.63757	0.825007	-3.08549	-0.472067	1.685	-3.6974	0.5962	-0.541264	-0.91695	-0.165579	-0.113202	-0.412741	0.186336	-2.15696
Os.7348.1.S1_a_at	LOC_Os08g38910	-0.8797	-1.1493	0.4355	-1.9253	0.801267	-0.1129	1.309	1.2077	0.526633	0.19	0.6637	0.7262	-0.236	-0.1765	-0.4279	-0.1036	1.59667	0.7447	1.5281	2.5172	-2.255	-3.3066	-0.5986	-2.8598	-0.0284333	0.1926	-0.4547	0.1768	0.0195	0.2807	-0.0327	-0.1895	-1.04648	-0.705427	-0.910673	-0.929303	-1.64053	1.31033	1.3025	0.8717	1.7568	0.832069	0.946561	0.717577	0.712694	0.574773	0.850615	0.349016
Os.48412.1.A1_at	LOC_Os08g38890	2.17883	1.7049	2.658	2.1736	2.20263	2.0699	2.5171	2.0209	1.2738	1.2093	1.2611	1.351	0.491767	0.4851	0.55	0.4402	1.62993	1.7197	2.2762	0.8939	2.71453	1.7341	4.7417	1.6678	2.25967	3.071	1.6203	2.0877	1.98243	2.2145	1.8559	1.8769	1.78741	1.61388	1.2812	1.8252	2.42938	0.779733	0.6959	0.8586	0.7847	0.215278	0.26448	0.166076	0.379791	0.410144	0.349438	0.809661
Os.53794.1.S1_at	LOC_Os08g38410	0.914733	2.0008	0.3753	0.3681	0.662367	0.8391	0.2916	0.8564	-0.2336	2.0148	0.1656	-2.8812	1.84837	-0.2638	3.7765	2.0324	1.03363	2.0939	0.534	0.473	0.405767	0.9078	0.3776	-0.0681	-1.8676	-3.7577	-2.8945	1.0494	-1.27487	1.5225	-4.4023	-0.9448	1.87176	1.55929	2.72042	-0.3258	3.53314	-0.631733	0.5505	-1.6915	-0.7542	-0.904382	-0.653522	-1.15524	-2.43456	-0.780045	-4.08907	-1.09035
Os.5093.1.S1_at	LOC_Os08g38210	0.1817	0.1949	0.5825	-0.2323	0.448	0.8176	0.3035	0.2229	1.04257	0.8124	1.2194	1.0959	0.2647	0.0067	0.447	0.3404	-0.1919	-0.5235	0.292	-0.3442	0.515967	0.2159	1.2733	0.0587	1.281	1.4844	1.0124	1.3462	0.141667	0.3985	-0.2847	0.3112	0.489412	-0.189714	-0.193257	1.10277	1.23785	0.049	0.1806	0.0148	-0.0484	0.209231	0.147325	0.271136	0.247317	-0.0733733	0.568008	0.27198
Os.14366.1.S1_at	LOC_Os08g37840	-0.948033	-1.0677	-1.8062	0.0298	-0.559567	-0.9238	-0.2393	-0.5156	-0.2853	-0.2437	-0.3448	-0.2674	-0.317933	-0.3055	-0.1924	-0.4559	0.365767	0.3462	1.4605	-0.7094	-2.78597	-2.4397	-2.4868	-3.4314	-0.305833	-0.4733	-0.2237	-0.2205	-1.39277	-0.5755	-1.9523	-1.6505	-0.539853	-0.0491809	0.00290297	-0.776474	-1.33666	1.3728	1.7524	0.4953	1.8707	4.04062	3.97998	4.10126	4.37871	4.40986	4.34756	4.47715
Os.609.3.S1_a_at	LOC_Os08g37670	-0.4361	-1.133	0.0658	-0.2411	0.343567	-0.2029	0.7512	0.4824	1.4625	1.5027	1.3773	1.5075	-0.150733	-0.308	-0.21	0.0658	-2.19587	-2.723	-1.7527	-2.1119	1.11983	1.4831	0.9042	0.9722	0.522467	0.2789	1.3932	-0.1047	-0.196033	0.9698	-0.7522	-0.8057	-0.980106	-1.08486	-1.24651	-1.02224	-0.566815	-1.56967	-1.6867	-1.3977	-1.6246	-1.20823	-1.21975	-1.19671	-1.79028	-1.7765	-1.80407	-1.83437
Os.37571.1.S1_at	LOC_Os08g37660	-1.09447	-2.2743	-0.3062	-0.7029	-2.31777	-2.2218	-2.0711	-2.6604	2.19993	2.0833	2.2307	2.2858	-0.503433	-0.4684	-0.5777	-0.4642	-2.2628	-4.0757	-1.6322	-1.0805	1.60567	1.3004	2.4302	1.0864	-0.077	-1.2347	2.7069	-1.7032	-0.381633	1.6474	-0.476	-2.3163	-0.991068	-1.90663	-2.0663	-0.247865	0.256517	0.730233	1.3043	1.0949	-0.2085	0.444626	-0.0608503	0.950102	0.304008	-0.179886	0.787903	0.882062
Os.15849.1.S1_s_at	LOC_Os08g36920	-2.3649	-2.1581	0.4536	-5.3902	-2.30117	-0.5758	-5.8816	-0.4461	4.1514	3.9456	4.2424	4.2662	-0.957433	-0.5937	-1.4057	-0.8729	0.196467	2.9149	-1.4251	-0.9004	2.36833	3.7047	1.6123	1.788	1.30517	-0.02	0.7061	3.2294	0.636	4.2973	1.664	-4.0533	0.573189	1.25735	0.289158	0.509536	0.236706	0.9555	1.9837	3.2664	-2.3836	1.3434	1.41694	1.26985	1.21982	1.1149	1.32474	0.415397
Os.10908.1.S1_a_at	LOC_Os08g36910	-1.7629	-1.5564	-1.5646	-2.1677	-2.94807	-3.3512	-5.0284	-0.4646	-1.0466	-1.7626	-1.2742	-0.103	1.0368	1.0868	1.3336	0.69	-3.19177	-5.6715	-2.7263	-1.1775	-2.26543	-3.0528	-1.3318	-2.4117	-4.37303	-2.301	-3.7511	-7.067	-2.40017	-2.2284	-2.5065	-2.4656	3.76597	5.77624	5.10727	1.80355	2.37682	-2.89553	-1.3387	-2.9456	-4.4023	-1.74429	-2.15169	-1.33688	-3.54928	-2.3785	-4.72006	-2.62138
OsAffx.17348.1.S1_at	LOC_Os08g35590	-2.08173	-1.7349	-1.4717	-3.0386	-1.9578	-1.5871	-3.3612	-0.9251	0.0929667	2.0566	-1.3638	-0.4139	-1.0005	-1.1402	-2.1957	0.3344	-0.129033	-0.5858	-0.3304	0.5291	-1.41597	-1.5953	-0.4282	-2.2244	-0.622767	0.9729	-0.9577	-1.8835	0.996933	3.0869	-0.7206	0.6245	-1.36979	-3.48497	-0.603797	-1.20703	-0.183371	-2.76103	-2.7389	-2.1518	-3.3924	-4.96702	-5.65816	-4.27588	-4.12702	-4.15793	-4.09611	-3.83454
OsAffx.6035.1.S1_at	LOC_Os08g35580	-3.40783	-3.8423	-2.1168	-4.2644	-3.0703	-1.7525	-3.3336	-4.1248	0.897733	-0.0723	2.239	0.5265	0.4066	-0.2475	-0.0465	1.5138	-1.62333	-0.2683	0.1513	-4.753	2.2021	2.2618	0.8409	3.5036	0.242933	1.9076	-0.5294	-0.6494	0.401967	-0.8239	1.5624	0.4674	-0.618581	-0.780165	-0.318643	-0.841022	-0.534494	-1.05	-0.9498	-1.4224	-0.7778	-0.647084	-0.305315	-0.988854	-1.46018	-1.35082	-1.56954	-0.617707
Os.52767.1.A1_at	LOC_Os08g35160	-1.49793	-1.0035	-2.782	-0.7083	-1.85067	-1.7129	-1.4356	-2.4035	0.782967	0.8215	0.8878	0.6396	-1.04693	-1.2918	-0.7901	-1.0589	-2.19057	-2.7603	-2.2898	-1.5216	-6.84647	-5.1435	-5.8048	-9.5911	-2.15933	-2.3996	-1.3529	-2.7255	-1.3522	-1.0934	-1.5397	-1.4235	2.90049	0.0875416	0.203832	4.78888	6.52169	-2.89163	-2.6693	-2.9358	-3.0698	1.61915	1.52035	1.71796	1.61394	1.48168	1.74619	-0.21089
Os.49711.1.S1_at	LOC_Os08g35110	-1.54943	-1.6781	-0.8455	-2.1247	-2.33327	-2.3712	-2.589	-2.0396	0.928033	0.785	0.9414	1.0577	-1.52497	-1.6377	-1.5394	-1.3978	-0.579833	-0.9141	-0.7296	-0.0958	-0.171067	0.5697	-0.4572	-0.6257	-0.211633	-0.8001	-0.4412	0.6064	-1.47267	-1.9003	-0.0606	-2.4571	-1.50457	-1.21856	-1.29145	-1.7702	-1.73809	0.154967	0.2089	-0.3282	0.5842	2.18334	2.22218	2.14451	1.69466	1.76155	1.62776	0.790932
Os.55850.1.S1_at	LOC_Os08g34800	-0.0531667	0.1244	0.2416	-0.5255	-1.20277	-1.1542	-1.5141	-0.94	2.4774	2.513	2.3292	2.59	0.5553	0.4128	0.6574	0.5957	-0.9445	-1.1054	-1.6797	-0.0484	6.26883	6.1314	7.6208	5.0543	2.33293	1.5404	1.4927	3.9657	0.830133	0.5407	2.1289	-0.1792	1.3946	1.31371	1.27882	1.38055	1.60531	0.781333	0.333	1.0971	0.9139	1.80531	2.28646	1.32416	1.02904	1.27129	0.786797	-0.600912
OsAffx.6022.1.S1_at	LOC_Os08g34620	0.863167	0.265	2.7563	-0.4318	0.383467	-0.3357	-0.0407	1.5268	-1.06107	-4.1949	-0.8702	1.8819	0.7774	-0.6919	3.0829	-0.0588	-0.4273	-0.1669	-1.0888	-0.0262	-0.109133	-0.2022	-0.6515	0.5263	-2.5302	-1.6521	-3.7244	-2.2141	-1.3825	-2.1964	-1.041	-0.9101	0.143945	-1.22533	1.46309	0.923224	-0.585209	-0.7223	-0.7895	-0.3179	-1.0595	-1.70854	-0.61076	-2.80631	-0.744502	-0.625034	-0.86397	0.202609
Os.6139.1.S1_at	LOC_Os08g34580	0.934233	0.3032	1.229	1.2705	0.437567	-0.204	1.1661	0.3506	2.22823	2.2072	2.4337	2.0438	0.196233	0.0356	0.2728	0.2803	-0.997867	-0.4027	-1.7042	-0.8867	4.61123	3.8643	6.3496	3.6198	0.325867	0.3094	0.5209	0.1473	-0.2059	0.4297	-0.5945	-0.4529	1.84442	1.99061	1.5662	1.37955	2.4413	1.80027	0.8449	2.9141	1.6418	-0.57877	-0.754687	-0.402852	-0.371808	-0.131705	-0.61191	-0.376396
OsAffx.29507.1.S1_at	LOC_Os08g34470	1.4041	3.8058	0.2225	0.184	1.01067	-0.4597	3.1136	0.3781	-0.249533	0.3668	-0.7576	-0.3578	0.2686	-0.2087	-0.0811	1.0956	0.6498	3.7739	-2.3161	0.4916	-1.03133	0.0011	-0.0986	-2.9965	-0.2847	1.1583	0.3813	-2.3937	1.82337	0.4996	3.5165	1.454	0.0729419	3.4982	-0.767399	-1.95185	-0.487181	0.6731	-1.8243	3.4583	0.3853	-0.814241	-2.94885	1.32037	-0.196348	-0.607094	0.214397	-0.788989
Os.56957.1.S1_at	LOC_Os08g34460	-1.33887	-0.6345	-0.6225	-2.7596	-2.66713	-4.5385	0.0596	-3.5225	-0.279067	-0.9506	-0.7179	0.8313	-0.777867	-0.008	-0.3753	-1.9503	1.42693	0.2322	3.7826	0.266	0.9803	-1.0573	1.0793	2.9189	-1.57917	-2.6676	-0.0836	-1.9863	-0.4239	-0.9639	0.5794	-0.8872	1.17102	-0.653391	1.58761	1.97792	1.77194	-0.1409	1.9432	-1.7189	-0.647	2.67664	2.06346	3.28983	1.86632	0.918155	2.81449	1.13985
Os.5676.1.S1_at	LOC_Os08g34060	-0.238533	-0.4275	-0.2401	-0.048	-0.459633	-0.3823	-0.4279	-0.5687	-0.607233	-0.5102	-0.617	-0.6945	-0.937033	-0.9855	-1.0269	-0.7987	-0.373567	-0.4373	-0.171	-0.5124	-0.181867	-0.2326	-0.41	0.097	0.656667	1.003	0.821	0.146	0.0713667	-0.2255	0.0721	0.3675	-0.051303	0.0999383	0.0370527	-0.106298	-0.235905	-0.623667	-0.5621	-0.7026	-0.6063	-0.462381	-0.449619	-0.475143	-0.494548	-0.509944	-0.479151	-0.508846
OsAffx.29489.1.S1_at	LOC_Os08g33430	1.78377	3.8725	-2.4398	3.9186	0.883967	-0.9344	3.1501	0.4362	1.6991	3.9943	-0.3256	1.4286	-0.8282	1.8973	-3.2054	-1.1765	0.673433	0	0.9876	1.0327	2.44873	4.9581	-0.5496	2.9377	-0.538633	1.5539	-4.5295	1.3597	-0.325133	1.4528	1.341	-3.7692	-1.08376	2.21802	-1.94114	-1.82342	-2.78851	-0.0215667	0.6216	-3.5638	2.8775	1.51865	0.112397	2.92491	-0.0269967	-0.675426	0.621433	1.27573
Os.13954.1.S1_x_at	LOC_Os08g31950	1.64653	1.4352	1.3164	2.188	0.230333	0.1569	0.3832	0.1509	-0.318867	-0.2381	-0.3442	-0.3743	-1.2059	-1.1236	-1.2288	-1.2653	-0.964367	0.8342	-1.8751	-1.8522	1.57203	2.4199	0.7027	1.5935	0.904067	0.6283	-1.1311	3.215	1.3738	1.597	3.9159	-1.3915	0.0678971	1.16506	0.140573	-1.29694	0.262893	-2.23903	-1.1378	-3.5935	-1.9858	0.966589	0.193395	1.73978	0.728404	0.561158	0.895649	1.34801
Os.54351.1.S1_at	LOC_Os08g31250	-1.93783	-0.5066	-1.7158	-3.5911	-2.6028	-0.7885	-2.1264	-4.8935	0.219733	-0.5669	1.2038	0.0223	-1.2772	-1.6131	-0.6407	-1.5778	-1.20497	-0.6658	-3.0493	0.1002	1.78883	0.4979	1.345	3.5236	0.749567	1.1994	3.1422	-2.0929	-0.102067	-0.9346	1.4162	-0.7878	0.756751	0.743998	-0.529394	1.02044	1.79196	-0.653733	0.4965	-0.4958	-1.9619	-0.984383	-0.752598	-1.21617	-3.3169	-3.50218	-3.13161	-2.29989
Os.6304.1.S1_at	LOC_Os08g31090	-0.562333	-0.2515	0.5278	-1.9633	-0.539533	-0.47	-0.7889	-0.3597	3.26263	3.1171	3.4448	3.226	3.30617	3.376	3.0768	3.4657	0.100067	0.6664	0.9169	-1.2831	3.17227	2.9096	3.9871	2.6201	0.0822	0.7305	-0.4101	-0.0738	0.0529667	0.779	-0.0403	-0.5798	1.52191	1.58449	1.42275	1.66096	1.41942	1.3137	0.574	1.2456	2.1215	1.97104	1.66211	2.27996	1.54574	1.35895	1.73253	2.13935
Os.9525.1.S1_a_at	LOC_Os08g29720	0.837767	1.1171	0.5684	0.8278	0.658133	0.7398	0.6557	0.5789	0.619633	0.5327	0.6181	0.7081	0.312433	0.3448	0.3171	0.2754	0.184633	0.5662	0.5786	-0.5909	0.8853	1.6561	-0.6237	1.6235	1.31187	1.4609	0.7923	1.6824	1.26967	1.6658	1.3499	0.7933	0.71671	0.168801	0.325412	1.17578	1.19684	1.3511	1.4079	1.3958	1.2496	1.29387	1.37793	1.20981	1.54423	1.57242	1.51603	1.71737
OsAffx.22023.1.A1_x_at	LOC_Os08g27660	-1.3409	-1.8266	-0.782	-1.4141	-0.0838	-0.3817	-0.629	0.7593	-1.69233	-2.7815	-1.8044	-0.4911	-0.186667	1.8659	-1.6511	-0.7748	-0.618567	-2.2948	0.3354	0.1037	-0.632333	0.3303	-0.9412	-1.2861	0.607767	0.7889	0.1288	0.9056	0.3129	-0.3462	2.7126	-1.4277	1.03251	1.60813	0.723262	0.163705	1.63494	-1.90483	-0.4128	-2.6094	-2.6923	-1.31489	-0.958815	-1.67096	-1.62859	-0.735214	-2.52196	-1.24447
OsAffx.5948.1.S1_at	LOC_Os08g27170	-1.92787	-0.8497	-2.511	-2.4229	-2.36047	-1.3514	-2.982	-2.748	0.351667	1.1164	-0.8988	0.8374	-2.14667	-4.513	-1.3256	-0.6014	-1.74803	-1.355	-1.9902	-1.8989	0.2936	-0.2585	0.5642	0.5751	3.07597	3.6816	2.5827	2.9636	0.727233	-0.1627	2.4203	-0.0759	1.57859	1.26679	0.964545	2.0892	1.99383	-3.5841	-3.1506	-3.4774	-4.1243	-4.32961	-4.19307	-4.46615	-4.21342	-4.43321	-3.99363	-4.2457
OsAffx.29370.1.S1_at	LOC_Os08g26590	2.7136	3.6703	2.6291	1.8414	-1.1871	-1.4135	-3.0055	0.8577	0.105133	-0.3623	-0.0901	0.7678	-0.9764	0.0165	0.3289	-3.2746	-1.14067	-0.4187	-1.4132	-1.5901	0.0268333	2.0605	-0.2365	-1.7435	-1.52943	-1.6938	1.0751	-3.9696	-1.73267	-2.4675	-2.0256	-0.7049	0.294896	2.66646	0.462201	-2.4939	0.54482	-1.2216	-1.1912	1.0903	-3.5639	-1.00093	0.635817	-2.63769	0.349014	1.13025	-0.432223	-0.697087
OsAffx.17099.1.S1_at	LOC_Os08g21670	2.5085	1.0362	2.2986	4.1907	-0.304033	-1.1526	0.4427	-0.2022	-0.992767	-5.212	2.8568	-0.6231	0.405033	2.3278	2.2678	-3.3805	-1.5249	-4.2	-0.3114	-0.0633	-1.3247	-2.1837	-1.9557	0.1653	-0.6106	-2.2139	0.1976	0.1845	0.118867	-1.7848	1.1873	0.9541	0.362583	3.22223	-1.83508	3.63694	-3.57376	-2.22893	-1.3825	-1.3754	-3.9289	1.35342	-1.61481	4.32165	1.10735	-0.729132	2.94384	1.61953
Os.53170.1.S1_at	LOC_Os08g19680	0.409	-0.7404	1.0751	0.8923	-1.09683	-2.0253	-1.0902	-0.175	0.211033	0.9336	-0.9781	0.6776	-0.5025	-1.0877	-0.7228	0.303	2.16597	2.856	3.0161	0.6258	0.242167	-0.177	-0.943	1.8465	-0.0184	0.1424	-0.741	0.5434	0.857567	-0.1145	2.3899	0.2973	-1.85516	-1.78467	-2.65968	-3.81534	0.839033	0.487933	0.8923	0.7094	-0.1379	0.611026	0.394029	0.828022	0.45297	0.849011	0.0569285	0.146118
Os.15295.1.S1_at	LOC_Os08g19670	-1.9507	-0.9643	-1.0289	-3.8589	-0.7152	-2.6447	-0.3834	0.8825	1.61563	1.6919	1.8529	1.3021	-1.15627	-1.0513	-0.9839	-1.4336	1.02243	0.1696	1.2329	1.6648	1.11893	1.065	1.9776	0.3142	0.503633	0.1614	0.1576	1.1919	0.466867	0.5153	0.6911	0.1942	0.349631	0.29394	0.0967799	0.335329	0.672475	-0.2163	0.2474	-0.9591	0.0628	2.46151	3.00927	1.91374	1.74875	2.01675	1.48076	2.04062
Os.11331.1.S1_at	LOC_Os08g10500	1.89383	1.9579	2.6583	1.0653	1.95093	2.3057	1.8158	1.7313	2.70443	2.4827	2.949	2.6816	1.982	2.2639	1.8356	1.8465	1.19597	1.489	1.4852	0.6137	4.2689	4.2391	4.4196	4.148	2.84037	2.8777	2.7555	2.8879	0.891233	1.3202	0.7138	0.6397	2.40524	2.3599	1.63138	2.58897	3.0407	1.33323	1.0701	1.4814	1.4482	2.14858	2.34802	1.94914	2.33058	2.51867	2.14248	3.34409
Os.12425.1.S1_at	LOC_Os08g09340	0.2033	0.216	0.3111	0.0828	-0.1446	-0.1356	-0.3062	0.008	0.543133	1.0271	0.1326	0.4697	0.415233	0.1655	0.7586	0.3216	-0.0373667	-0.1097	0.2467	-0.2491	1.58493	1.1772	2.1655	1.4121	0.644133	0.8511	0.3522	0.7291	0.958533	1.0008	1.1343	0.7405	0.417521	0.294865	-0.0602533	0.471293	0.96418	-0.223367	0.1904	-0.3984	-0.4621	-0.919451	-1.00294	-0.835966	-0.869504	-0.971892	-0.767116	-0.914874
OsAffx.5751.1.S1_at	LOC_Os08g08560	-1.10957	-0.1946	-0.3037	-2.8304	-0.0918333	-0.1227	0.828	-0.9808	1.4128	1.3143	1.0642	1.8599	-0.701333	-0.3349	-4.1434	2.3743	-0.4528	-0.9543	0.3664	-0.7705	1.89923	2.3431	2.1624	1.1922	-0.341833	-1.0333	1.9627	-1.9549	-2.36653	-3.3576	-2.2127	-1.5293	0.426315	3.90072	-1.07952	2.08673	-3.20267	1.21767	0.5958	3.0205	0.0367	2.81214	1.55081	4.07347	1.38386	-1.50691	4.27464	0.948354
Os.11132.1.S1_s_at	LOC_Os08g08120	-0.253667	-0.5652	-0.017	-0.1788	0.6596	0.3583	1.1247	0.4958	-0.9301	-1.0854	-0.953	-0.7519	-0.7792	-0.5829	-1.0273	-0.7274	-1.08947	-1.1058	-1.0069	-1.1557	-1.24863	0.1217	-3.4675	-0.4001	-0.693533	-0.6044	-0.7069	-0.7693	-1.07593	-0.5343	-1.1053	-1.5882	-0.819998	-0.288995	-0.0434354	-1.43289	-1.51467	-0.1373	-0.3873	0.2459	-0.2705	-0.453174	-0.625633	-0.280715	-1.05188	-1.27298	-0.830782	-1.29257
OsAffx.16878.1.S1_at	LOC_Os08g07520	-0.666433	-1.0251	-0.5946	-0.3796	-0.865067	-1.1599	0.086	-1.5213	-0.1649	-1.1146	0.7189	-0.099	-0.1575	1.9408	-3.2465	0.8332	1.2005	-0.2319	0.6224	3.211	2.72433	1.8446	2.1078	4.2206	0.571633	0.6606	0.3077	0.7466	1.72797	0.7376	1.8621	2.5842	0.421104	-0.4037	1.43859	0.441835	0.207687	0.0895	0.6327	0.6081	-0.9723	0.934879	1.00865	0.861108	1.23825	0.81147	1.66503	0.91754
Os.31625.1.S1_at	LOC_Os08g06659	2.07487	0.7748	1.8281	3.6217	-0.597767	1.1716	-0.9805	-1.9844	1.0119	-0.1518	1.9349	1.2526	0.0104667	-0.1275	-1.7475	1.9064	1.9141	-0.0723	0.9387	4.8759	-1.17047	-0.8239	-0.0284	-2.6591	-0.0952667	-0.5899	0.5289	-0.2248	1.3746	2.7385	0.8938	0.4915	1.69405	2.75888	1.37958	0.047635	2.59013	-1.50123	-3.2954	-1.1947	-0.0136	0.133507	0.073041	0.193973	0.372115	0.424509	0.319721	0.157321
Os.8787.1.S1_a_at	LOC_Os08g06140	0.0809	0.2467	0.0655	-0.0695	0.2148	0.2981	0.3106	0.0357	0.793367	0.592	0.9632	0.8249	0.318233	0.3215	0.4326	0.2006	-0.0787	-0.1358	-0.2037	0.1034	1.35183	1.4652	1.1751	1.4152	0.594633	0.7867	0.3545	0.6427	0.350867	0.5322	0.3215	0.1989	0.51073	0.175523	0.306822	0.733245	0.827331	0.0273667	-0.0658	0.1073	0.0406	0.149475	0.121685	0.177264	0.172247	0.185665	0.158828	0.129702
Os.11885.1.S1_at	LOC_Os08g06010	0.0677667	0.0087	0.8418	-0.6472	-0.8875	-1.5588	-0.714	-0.3897	0.628267	0.6355	0.7078	0.5415	-0.8282	-0.7276	-0.9593	-0.7977	1.4024	1.4879	1.1098	1.6095	1.9328	2.3353	0.6673	2.7958	1.52597	1.8913	1.4172	1.2694	-0.110367	-0.2165	-0.3436	0.229	-0.106246	-0.0539863	0.000178025	-0.178714	-0.192461	2.45743	2.6228	2.6116	2.1379	2.01412	1.90723	2.12101	2.29553	2.22466	2.3664	2.73224
OsAffx.16847.1.A1_at	LOC_Os08g05970	-0.648967	-0.788	-1.0124	-0.1465	-0.228533	0.1203	-0.0703	-0.7356	-3.04457	-4.2146	-4.9239	0.0048	-0.181267	1.1213	1.1552	-2.8203	1.50847	2.4089	-0.1796	2.2961	2.7237	4.2263	0.2492	3.6956	-0.0726	-0.5105	0.1346	0.1581	-1.31877	-0.9821	-1.9418	-1.0324	1.15386	0.171774	2.98127	-0.178122	1.64053	-1.34347	-3.831	0.0342	-0.2336	-1.20966	-1.83374	-0.585577	-1.89797	-0.960047	-2.8359	-1.3662
Os.40427.1.A1_s_at	LOC_Os08g05830	0.016	0.0201	0.0239	0.004	-0.168567	-0.2469	-0.1494	-0.1094	-0.683067	-0.6981	-0.5582	-0.7929	-0.265633	-0.2611	-0.0752	-0.4606	0.655733	0.6726	0.8167	0.4779	-0.1326	-0.421	0.2563	-0.2331	0.347633	0.5086	0.2828	0.2515	0.988833	0.9718	1.0851	0.9096	-0.232275	0.2855	0.340844	-0.936112	-0.619333	0.5753	0.5159	0.664	0.546	1.32558	1.34811	1.30305	1.24584	1.14528	1.34641	1.31599
OsAffx.16830.1.S1_at	LOC_Os08g04800	-0.8394	-1.414	-0.9803	-0.1239	-2.1906	-0.4166	-1.6124	-4.5428	-1.2211	-3.0587	1.0858	-1.6904	0.8481	0.4111	1.3191	0.8141	-1.33183	-3.1287	-0.1809	-0.6859	-0.307467	0.8486	-1.5493	-0.2217	-1.00883	-0.4424	1.5378	-4.1219	-1.12877	-0.8731	2.2911	-4.8043	1.86691	1.04913	2.40574	1.19062	2.82216	-2.50993	-2.1038	-3.6017	-1.8243	-0.858052	0.038638	-1.75474	-1.25211	-0.697968	-1.80626	0.127987
Os.23300.1.S1_at	LOC_Os08g03880	0.9921	1.7973	-0.4389	1.6179	1.07933	1.2028	0.9909	1.0443	0.0584	-0.3808	0.45	0.106	5.11577	6.4231	7.4854	1.4388	1.0516	1.045	0.7559	1.3539	2.3602	2.5316	1.9612	2.5878	1.08443	1.4152	0.8188	1.0193	2.12927	1.9703	2.8895	1.528	1.01229	-0.0851551	0.179176	1.69974	2.25537	0.3578	0.64	0.4406	-0.0072	1.01456	0.820063	1.20906	1.2143	1.13469	1.2939	1.58308
Os.7459.1.S1_at	LOC_Os08g02690	0.192533	0.8434	-0.8314	0.5656	1.096	1.309	0.9621	1.0169	0.693467	-0.2069	2.4341	-0.1468	0.496533	0.2433	0.8662	0.3801	-0.3357	-0.6719	0.2545	-0.5897	3.7689	4.2746	3.6229	3.4092	0.743467	1.0688	0.8764	0.2852	1.77107	4.8798	0.7876	-0.3542	0.72901	0.152334	-0.428144	1.08581	2.10604	1.02147	0.669	1.6949	0.7005	0.283081	0.681811	-0.11565	-0.181736	0.306008	-0.66948	0.481221
Os.38120.1.S1_at	LOC_Os07g49270	1.0236	1.2368	1.0415	0.7925	-0.4363	-0.6333	-0.6281	-0.0475	0.237767	0.7211	0.2339	-0.2417	0.1172	0.1476	0.4309	-0.2269	0.166633	0.4573	0.5153	-0.4727	0.767367	1.5797	0.3477	0.3747	1.24533	1.2159	0.8719	1.6482	1.1209	1.6265	0.8396	0.8966	0.2464	0.133556	0.276644	0.00301317	0.572388	-0.246467	0.023	0.167	-0.9294	-0.480969	-0.672528	-0.28941	-0.317808	-0.437657	-0.197959	-0.113929
Os.182.1.S1_at	LOC_Os07g48780	-0.233267	-0.4817	-0.1747	-0.0434	-0.689067	-0.6105	-0.7572	-0.6995	-0.676767	-0.8384	-0.6474	-0.5445	-0.4111	-0.3354	-0.3472	-0.5507	-0.982933	-0.8981	-1.0159	-1.0348	0.2519	0.1112	0.3949	0.2496	-0.0829	-0.0987	-0.0795	-0.0705	0.2094	0.4675	0.1931	-0.0324	0.0433026	-0.0858667	-0.00681077	0.171071	0.0948165	-0.475167	-0.5173	-0.4398	-0.4684	0.0875843	0.105888	0.0692805	0.00418821	0.0355016	-0.0271252	-0.00256887
Os.4651.1.S1_at	LOC_Os07g48710	0.761133	0.7523	1.1601	0.371	-1.02533	-1.4103	-0.6407	-1.025	0.4806	-0.2049	1.0264	0.6203	0.9347	0.9666	0.8436	0.9939	1.2778	0.919	0.7466	2.1678	2.08537	1.1798	4.1824	0.8939	4.79867	5.4029	4.6709	4.3222	2.1273	2.455	2.7756	1.1513	0.0367871	0.252352	0.836656	-0.461404	-0.480455	0.8199	1.7443	0.1256	0.5898	3.55969	3.49354	3.62585	3.82407	3.89224	3.75589	3.97865
Os.10423.1.S1_at	LOC_Os07g48630	-0.479133	-0.6535	-0.1552	-0.6287	0.2683	0.1597	0.3141	0.3311	1.51953	1.4233	1.5698	1.5655	0.3385	-0.0685	0.3677	0.7163	-0.211667	-0.0369	-0.6758	0.0777	1.2455	1.5128	0.4935	1.7302	1.6433	1.6938	1.1435	2.0926	-0.505167	-0.6702	-0.4185	-0.4268	0.649707	0.315111	0.588716	0.789679	0.905323	-0.0669333	0.0431	0.1022	-0.3461	1.31152	1.32969	1.29335	1.26487	1.27903	1.25071	1.89325
Os.50467.1.S1_at	LOC_Os07g48620	0.1061	-0.3974	-2.1827	2.8984	-1.12707	0.6874	-2.2342	-1.8344	-1.11147	-0.1252	-0.87	-2.3392	2.74757	1.2873	4.8581	2.0973	-0.719833	0.0301	-0.3002	-1.8894	2.87687	4.6727	1.9893	1.9686	1.4936	2.4384	3.2154	-1.173	-0.5907	-2.3305	0.1777	0.3807	2.21883	3.65891	0.600634	0.214155	4.40164	-0.456533	0.0056	-3.885	2.5098	-0.716575	1.61627	-3.04942	0.727992	1.24649	0.209499	0.789232
Os.53114.1.S1_at	LOC_Os07g48610	-0.776267	-0.3122	-0.369	-1.6476	1.16797	3.2089	0.1707	0.1243	0.2827	0.216	0.5064	0.1257	-0.512233	-0.4416	-0.117	-0.9781	-0.797233	-1.4469	-1.8676	0.9228	-3.66953	-3.6096	-3.8612	-3.5378	-0.1459	-0.4751	-0.2718	0.3092	-1.09223	-0.8836	-0.6302	-1.7629	-0.758474	-0.0480998	-0.534716	-1.13883	-1.31225	-1.60687	-1.3182	-1.4869	-2.0155	-1.30172	-1.31926	-1.28417	-1.18932	-1.06982	-1.30882	-1.47388
Os.14413.1.S1_at	LOC_Os07g48340	-1.22813	-1.3281	-0.2275	-2.1288	-2.483	-3.327	-2.6037	-1.5183	0.365067	0.8551	-0.3149	0.555	1.96683	1.7008	0.5731	3.6266	-0.804467	-0.2188	-4.3923	2.1977	-2.15947	-1.9033	-2.4788	-2.0963	0.580333	2.1042	-2.6993	2.3361	-0.236167	1.548	-2.0837	-0.1728	-2.90133	-1.86929	-6.05218	-1.28181	-2.40204	-1.3025	-2.0423	0.2556	-2.1208	-0.545293	1.31545	-2.40603	-1.99306	-0.961983	-3.02413	-1.19994
Os.15284.1.S1_at	LOC_Os07g48280	-1.0745	-1.0939	0.6428	-2.7724	-0.998567	-1.2369	-1.7871	0.0283	2.23593	2.1728	2.4102	2.1248	-1.53283	-1.5805	-1.5981	-1.4199	-2.38947	-2.6489	-2.3428	-2.1767	1.21143	1.7967	0.6026	1.235	0.2505	0.111	0.2823	0.3582	-0.240333	0.3884	0.1177	-1.2271	-0.205193	-0.197314	-0.262463	-0.295099	-0.0658968	-1.11843	-0.6539	-1.4511	-1.2503	0.432424	0.439049	0.4258	0.484536	0.484308	0.484765	0.437848
Os.8920.1.S1_at	LOC_Os07g47790	-5.98727	-3.8172	-7.1032	-7.0414	-4.86077	-3.0777	-7.5589	-3.9457	-1.24777	-1.1137	-1.2597	-1.3699	3.3007	2.1833	4.001	3.7178	0.0584333	4.341	-0.621	-3.5447	2.82703	1.3306	1.2731	5.8774	-1.18153	-0.409	-0.1668	-2.9688	-0.258133	1.2359	-3.146	1.1357	-0.742638	-0.995441	-1.15813	0.489388	-1.30637	-0.689167	-0.995	-0.8209	-0.2516	-0.223819	0.00715196	-0.454789	-1.3687	-1.5701	-1.1673	-0.963688
Os.15701.1.S1_x_at	LOC_Os07g47350	-0.387667	0.0213	-0.6506	-0.5337	-0.234633	-0.2674	-0.0603	-0.3762	0.359633	0.4507	0.2326	0.3956	-0.114667	-0.3581	-0.2032	0.2173	-0.922467	-0.634	-0.8946	-1.2388	-0.152333	-0.4148	-0.1209	0.0787	0.410667	-0.1323	0.8421	0.5222	-0.0946667	0.1886	-0.1732	-0.2994	0.312054	0.166456	0.33942	0.0929213	0.64942	-0.3202	-0.5924	-0.337	-0.0312	0.258025	0.140295	0.375756	0.0142117	-0.279342	0.307766	0.114274
Os.11719.1.S1_at	LOC_Os07g46670	-0.413567	-0.3557	-0.4691	-0.4159	-0.978867	-1.0323	-1.1614	-0.7429	1.2938	1.2558	1.3153	1.3103	-0.900033	-0.8165	-0.7715	-1.1121	-0.803267	-1.0135	-0.4941	-0.9022	-1.83987	-2.597	-0.3549	-2.5677	0.0575	-0.2757	0.1366	0.3116	0.294133	0.5678	-0.2957	0.6103	-0.224439	-0.130719	0.0715986	-0.0953537	-0.743283	0.1578	0.2321	-0.2628	0.5041	0.21679	0.0440921	0.389487	0.114698	0.101635	0.127761	-0.489872
OsAffx.1524.1.S1_at	LOC_Os07g46650	-1.95287	0.424	-1.5556	-4.727	1.13723	5.552	-0.7972	-1.3431	0.846833	0.4839	2.8749	-0.8183	-1.982	0.6582	-4.3455	-2.2587	-0.503167	0.0183	-0.5908	-0.937	0.451933	-1.4248	2.3916	0.389	-0.2835	-4.0863	0.3791	2.8567	1.52787	3.0348	0.6691	0.8797	1.52342	3.12412	-0.358205	-0.0991893	3.42698	-0.943933	-1.4377	-1.0418	-0.3523	0.0443258	0.989359	-0.900707	-0.183981	1.44035	-1.80831	0.482513
Os.15471.1.S1_at	LOC_Os07g44410	1.99247	1.3462	1.7627	2.8685	1.64693	2.2936	1.9845	0.6627	1.87743	2.014	1.8591	1.7592	1.39703	1.4398	1.5063	1.245	1.15713	1.1001	1.3128	1.0585	6.12587	6.306	6.0604	6.0112	1.81503	2.5498	1.1135	1.7818	1.97477	2.4479	2.266	1.2104	2.98407	1.75815	1.60407	4.11094	4.46312	2.5892	2.2285	3.032	2.5071	2.38111	2.45837	2.30385	2.29709	2.41161	2.18257	3.05278
Os.16704.1.S1_at	LOC_Os07g42940	0.0135333	-0.17	0.3454	-0.1348	-0.7154	-0.7859	-0.7822	-0.5781	0.487867	0.3032	0.6737	0.4867	-0.660833	-0.5249	-0.7584	-0.6992	-1.62953	-1.7483	-1.3709	-1.7694	-0.684933	-1.0832	-0.1011	-0.8705	-0.413233	-0.1345	-0.4074	-0.6978	-0.6688	-0.6339	-0.8034	-0.5691	-0.712426	-0.357682	-0.463085	-0.940661	-1.08828	-1.81213	-1.8454	-1.8703	-1.7207	-1.40103	-1.23612	-1.56595	-1.36574	-1.27184	-1.45965	-1.48915
Os.54443.1.S1_at	LOC_Os07g42610	0.325033	0.526	0.2755	0.1736	-1.00457	-1.4627	-0.4568	-1.0942	-0.513533	-0.3521	-0.9588	-0.2297	1.71313	1.4766	1.4134	2.2494	-2.0571	-2.523	-1.3008	-2.3475	1.66167	1.6222	1.4249	1.9379	-0.1437	0.2518	-0.8981	0.2152	-3.8368	-4.384	-3.6311	-3.4953	0.94654	0.781139	1.4273	0.618533	0.95919	0.3747	0.8055	0.0845	0.2341	0.557054	0.62826	0.485848	1.01886	1.02234	1.01538	1.22756
OsAffx.5608.1.S1_at	LOC_Os07g42324	-0.751467	-0.7092	-0.6029	-0.9423	-0.0151333	-1.8669	-0.1329	1.9544	1.52397	3.7099	0.5065	0.3555	-1.50867	-3.4363	0.0747	-1.1644	-0.319733	-1.4623	-1.2414	1.7445	-4.57783	-5.8931	-3.8757	-3.9647	0.489267	0.1681	0.9784	0.3213	-0.919033	-0.919	-1.0099	-0.8282	0.0475055	0.0110323	-0.232032	-1.33539	1.74642	0.431933	0.1326	0.4991	0.6641	-0.199884	-0.372143	-0.0276254	0.4461	0.396923	0.495277	0.560425
OsAffx.28830.1.S1_x_at	LOC_Os07g39880	-1.7815	-0.9135	-1.0307	-3.4003	0.489333	0.404	0.3793	0.6847	1.04513	0.961	1.1773	0.9971	-2.13797	-3.1116	-1.801	-1.5013	-2.84433	-2.8895	-3.1593	-2.4842	-1.9397	-2.6028	-2.8781	-0.3382	-2.5371	-3.5283	-1.0681	-3.0149	-2.39	-2.695	-0.9313	-3.5437	-1.01759	-0.704797	-1.93431	-2.47903	1.04779	-1.58883	-1.1623	-2.1607	-1.4435	-1.64546	-2.07808	-1.21285	-0.91706	-1.54215	-0.291967	-2.2021
OsAffx.5581.1.S1_at	LOC_Os07g39860	-0.377933	-0.6187	1.4256	-1.9407	-0.350133	0.4037	-0.771	-0.6831	1.6894	3.0084	2.8788	-0.819	3.55343	3.017	4.0256	3.6177	-0.1037	0.3595	0.6432	-1.3138	1.31247	1.3384	1.5729	1.0261	-0.648167	-0.0356	-0.1865	-1.7224	-0.0959333	0.4812	0.3682	-1.1372	0.504325	-1.43603	2.59659	-0.323962	1.1807	1.0816	1.5726	0.2884	1.3838	1.1839	3.13985	-0.77205	1.90996	3.44664	0.373289	1.48647
Os.12248.1.S1_at	LOC_Os07g39680	-0.937433	-2.3495	0.2156	-0.6784	-1.32757	-0.8984	-1.4275	-1.6568	0.680233	0.6087	0.8719	0.5601	0.6452	0.7186	0.7729	0.4441	-0.576767	-0.5839	-0.7917	-0.3547	1.94357	1.5993	2.7153	1.5161	1.222	1.1737	1.4174	1.0749	0.438733	1.0942	0.4856	-0.2636	0.305805	1.10992	1.43139	-0.282716	-1.03537	-1.20197	-1.327	-1.0971	-1.1818	-0.715975	-0.470721	-0.961229	-1.12631	-0.924542	-1.32809	-0.866888
Os.16320.1.S1_at	LOC_Os07g39520	1.40297	1.0356	1.1872	1.9861	1.37167	1.3186	1.7573	1.0391	0.416367	0.578	0.2035	0.4676	0.373733	0.4807	0.4486	0.1919	-0.476767	-0.3694	-0.9531	-0.1078	2.51077	2.8766	2.1345	2.5212	0.945567	0.5824	0.912	1.3423	0.467767	0.7833	0.3194	0.3006	0.267004	-0.302759	-0.366333	0.776805	0.960302	0.916267	-0.1348	1.5702	1.3134	-0.405246	-0.461119	-0.349372	-0.507629	-0.530922	-0.484336	-0.0025442
Os.51596.1.S1_at	LOC_Os07g39310	0.672367	0.2566	0.6433	1.1172	0.7821	0.8359	0.6702	0.8402	0.452	0.2594	0.7968	0.2998	1.2877	1.3445	0.9713	1.5473	1.0609	1.0799	0.668	1.4348	1.91507	1.6462	2.2062	1.8928	-0.294667	-0.2785	-0.4055	-0.2	0.263333	0.2181	-0.3362	0.9081	1.18891	1.24553	1.03525	1.15019	1.32464	0.341567	0.4821	0.3434	0.1992	0.482136	0.299652	0.664621	0.601415	0.456848	0.745982	0.466012
Os.54781.1.S1_at	LOC_Os07g39220	-0.713333	-0.3024	-0.1293	-1.7083	-0.5511	-0.03	-1.0282	-0.5951	-0.4166	-0.347	-0.6576	-0.2452	-0.898833	-1.6856	-0.299	-0.7119	-1.0775	-1.4325	-1.2253	-0.5747	-1.49033	-1.3219	-1.5872	-1.5619	-0.269233	-0.3679	-0.3755	-0.0643	-0.547567	-0.3104	-0.4949	-0.8374	-1.01165	-1.18215	-0.536652	-1.37961	-0.948184	-0.0551333	0.2358	-0.3038	-0.0974	-0.347843	-0.562731	-0.132955	-0.116051	-0.00961202	-0.222489	0.0897842
OsAffx.28813.1.S1_at	LOC_Os07g38570	-1.62347	-2.0013	-0.7013	-2.1678	-1.58873	-2.0968	-1.1428	-1.5266	1.61077	1.4201	1.8984	1.5138	1.12587	0.5606	1.3901	1.4269	-0.732067	-0.6273	-0.9398	-0.6291	3.72837	3.2146	4.3491	3.6214	0.874367	1.0707	0.4209	1.1315	-0.906967	-0.7806	-0.8622	-1.0781	1.72939	1.71428	1.45869	1.52522	2.21936	-0.487367	-0.724	-0.0396	-0.6985	-0.10842	-0.15884	-0.0579995	0.034763	0.0221589	0.0473671	1.15318
Os.5063.1.S1_at	LOC_Os07g38550	-1.99487	-2.0687	-1.0356	-2.8803	-2.25437	-2.1632	-1.9264	-2.6735	-3.16227	-2.1492	-4.5	-2.8376	-1.7949	-1.3816	-0.7098	-3.2933	1.58027	3.398	-0.0166	1.3594	3.69287	5.6846	0.4582	4.9358	0.3334	-1.2504	-0.7975	3.0481	0.328167	1.3095	3.6915	-4.0165	1.60369	0.74061	4.23857	2.92583	-1.49026	-1.5295	-3.9902	0.8864	-1.4847	-0.894589	1.13427	-2.92345	-1.84911	-0.626936	-3.07128	0.42698
Os.44475.1.S1_at	LOC_Os07g37730	1.7831	0.2013	3.4643	1.6837	1.20507	1.1004	1.7764	0.7384	3.7459	3.7244	4.0331	3.4802	1.37797	0.9973	1.1786	1.958	-1.4572	-1.8923	-1.5782	-0.9011	0.465667	0.4873	0.9242	-0.0145	2.62553	4.776	1.3849	1.7157	1.17143	2.3914	0.9585	0.1644	-0.446264	-0.926295	-2.09801	0.832668	0.406583	-2.75603	-2.3844	-2.2146	-3.6691	-2.00593	-2.50756	-1.50429	-2.35016	-2.65746	-2.04286	-3.18167
Os.32022.1.S1_at	LOC_Os07g37620	4.60597	4.5876	4.4539	4.7764	4.42553	4.5428	4.1914	4.5424	1.94457	1.526	2.2548	2.0529	-0.464767	-0.4726	-0.2216	-0.7001	3.65323	3.5363	3.4253	3.9981	4.58267	4.7225	4.7602	4.2653	4.1378	3.033	5.0006	4.3798	3.06063	3.1138	3.7119	2.3562	1.10733	0.818812	0.97327	1.50038	1.13684	2.65557	2.8123	1.7154	3.439	3.41568	3.35238	3.47899	3.37125	3.36333	3.37916	4.14101
Os.55618.1.S1_at	LOC_Os07g37454	-0.8555	-1.5857	-1.3229	0.3421	-0.359033	-0.9416	0.6354	-0.7709	-0.6896	-0.45	-0.5784	-1.0404	-1.25577	-1.7603	-0.8794	-1.1276	-1.49737	-0.5758	-3.6364	-0.2799	0.0547333	-0.3734	-0.5707	1.1083	-1.9609	0.1084	-3.0052	-2.9859	0.913633	2.908	-1.6224	1.4553	-1.70535	-0.928429	-1.15894	-0.823578	-3.91044	-0.656467	0.4007	-0.9996	-1.3705	-3.35382	-2.47997	-4.22767	-3.0275	-3.48959	-2.5654	-2.91916
Os.8724.1.S1_at	LOC_Os07g37400	2.89497	2.8254	3.5951	2.2644	-0.5448	-0.5519	-0.3839	-0.6986	3.9101	3.9804	3.699	4.0509	0.481333	0.6623	0.543	0.2387	0.729333	0.6774	0.5613	0.9493	4.8032	4.4921	5.6467	4.2708	2.02247	1.8686	2.0001	2.1987	1.41793	1.8773	1.2813	1.0952	2.36906	1.33079	2.19538	2.88106	3.06902	-0.3373	-0.1724	0.1904	-1.0299	-0.463495	-0.303874	-0.623115	-0.405183	-0.465215	-0.345152	0.762668
Os.26932.1.S1_at	LOC_Os07g37320	0.2357	-0.8862	0.543	1.0503	-0.421533	-0.3008	-0.732	-0.2318	0.8356	1.0292	0.8705	0.6071	-0.167033	-0.1072	-0.1098	-0.2841	-2.1429	-2.7215	-2.0475	-1.6597	0.3221	0.9124	-0.4733	0.5272	-0.188867	-0.382	-0.1827	-0.0019	-0.500333	0.0678	-1.0225	-0.5463	-0.344061	-0.449295	-0.522691	-0.150658	-0.253601	-2.23013	-2.4476	-2.166	-2.0768	-1.68151	-1.88253	-1.48049	-1.88956	-1.79975	-1.97936	-1.26796
Os.19619.1.S1_at	LOC_Os07g37180	2.3025	2.2241	1.9818	2.7016	0.5271	0.4969	0.5222	0.5622	-0.00743333	0.5658	0.4254	-1.0135	0.856133	0.9056	1.673	-0.0102	1.98477	2.0086	2.0905	1.8552	2.13423	2.6763	1.8614	1.865	0.704267	0.8672	0.4946	0.751	-0.3888	0.3921	-1.5999	0.0414	0.606925	0.339995	-0.0338522	1.16587	0.955692	0.6646	0.4002	1.051	0.5426	-0.648694	-1.04101	-0.256376	0.104261	0.409807	-0.201285	-0.172064
Os.8375.1.S1_at	LOC_Os07g37100	-1.1395	-1.0961	-0.7663	-1.5561	-2.24267	-2.1044	-2.7031	-1.9205	-0.134233	-0.0727	-0.1792	-0.1508	0.902567	0.9314	0.7033	1.073	-0.501933	-0.7271	-0.985	0.2063	-1.84423	-2.062	-1.2862	-2.1845	-0.878067	-1.1117	-0.899	-0.6235	-0.2827	0.0624	-1.2178	0.3073	-0.386691	-0.51868	-0.318214	-0.500828	-0.209042	-1.2361	-1.3397	-1.0721	-1.2965	-1.20597	-1.16369	-1.24826	-1.65362	-1.4838	-1.82343	-1.76695
Os.27293.1.S1_a_at	LOC_Os07g36600	0.419467	0.6258	0.3614	0.2712	-0.374967	-0.0619	-0.554	-0.509	-0.0398333	0.023	-0.1937	0.0512	0.8882	0.9583	0.9885	0.7178	0.0472333	0.1044	0.2104	-0.1731	1.05873	1.0722	0.9123	1.1917	0.103	-0.1762	0.3027	0.1825	-0.666933	-0.9243	-0.6124	-0.4641	1.71167	1.5488	1.25273	1.33361	2.71155	-0.1422	0.1617	-0.0198	-0.5685	-0.571541	-0.519088	-0.623993	-0.609854	-0.373718	-0.84599	-0.234378
Os.11766.1.S1_at	LOC_Os07g36170	0.284267	0.2157	0.5702	0.0669	0.185	0.2288	0.2353	0.0909	1.8985	1.8381	2.0381	1.8193	0.545833	0.4883	0.3745	0.7747	-0.2499	-0.5213	-0.456	0.2276	1.44087	1.5303	1.0944	1.6979	0.374	0.3798	-0.0712	0.8134	0.0266333	0.2711	-0.064	-0.1272	0.587079	0.123894	0.195345	0.83554	1.19353	-0.409667	-0.341	-0.2374	-0.6506	0.619476	0.59906	0.639893	0.774576	0.912858	0.636293	0.698726
Os.31858.1.S1_at	LOC_Os07g35340	-0.252367	-0.4686	-0.2829	-0.0056	-0.8637	-0.8071	-0.3251	-1.4589	0.0255	-0.4736	0.7965	-0.2464	-0.903567	-0.0103	-3.0418	0.3414	0.1073	-0.8599	0.0698	1.112	0.104767	-0.3638	1.5415	-0.8634	0.4154	-2.8706	2.4995	1.6173	1.95203	2.2839	3.6771	-0.1049	-1.28135	-2.218	-2.11165	0.180339	-0.976083	-1.72537	-1.2835	-1.0494	-2.8432	-1.3113	-1.63436	-0.98825	-2.04882	-1.72792	-2.36972	-2.85057
Os.26914.1.S1_at	LOC_Os07g35330	-2.02613	-2.1152	-3.1225	-0.8407	-4.18563	-4.5784	-3.7739	-4.2046	-1.00943	-0.9527	-1.2124	-0.8632	-0.359767	-0.4246	-0.1814	-0.4733	-0.852467	-3.3209	3.9498	-3.1863	0.303533	-0.5847	0.8025	0.6928	-3.87113	-5.748	-3.8121	-2.0533	1.27683	1.0727	2.2224	0.5354	-2.31678	-0.914663	-1.14411	-2.25217	-4.95617	-0.681733	-1.3653	-2.3256	1.6457	0.0197526	-1.01395	1.05346	-0.617874	-1.17255	-0.0632007	-0.597512
Os.27431.1.A1_at	LOC_Os07g35310	-2.70057	-2.77	-3.4937	-1.838	-3.52653	-2.9551	-3.3904	-4.2341	-1.31323	-1.4278	-1.0673	-1.4446	-0.387067	-0.2478	-0.7075	-0.2059	1.12627	3.9224	-0.8252	0.2816	-0.382267	-0.7197	-0.451	0.0239	-0.4314	-0.9098	-0.8835	0.4991	1.18847	0.6846	1.3155	1.5653	-1.60669	-0.617214	-0.746483	-2.64451	-2.41855	-1.13987	-2.6341	-0.7771	-0.0084	0.400318	-0.221545	1.02218	0.868129	1.00052	0.735743	0.623826
Os.55961.1.S1_at	LOC_Os07g34280	-0.8992	0.836	-0.9861	-2.5475	-0.0249333	-0.1299	-1.9475	2.0026	2.02637	3.6415	1.403	1.0346	-0.891733	0.6405	-2.5408	-0.7749	-0.967567	-1.6915	-0.8372	-0.374	3.3024	3.6688	4.9639	1.2745	-0.535933	0.1572	-0.7867	-0.9783	2.6979	4.0083	3.1258	0.9596	0.178834	-2.2772	-2.64347	2.58165	3.05437	1.1924	5.2779	0.6261	-2.3268	0.00998906	-0.463358	0.483337	1.53998	-0.140879	3.22084	0.500736
Os.47946.1.S1_s_at	LOC_Os07g33910	-0.737433	-0.692	1.3425	-2.8628	1.12737	1.986	-0.834	2.2301	2.4791	2.5903	2.3628	2.4842	2.60613	2.6439	2.7138	2.4607	1.11433	0.6096	1.5532	1.1802	1.55613	0.0356	4.6795	-0.0467	-1.70657	-1.2992	-2.0426	-1.7779	0.7999	0.567	-1.0783	2.911	1.78404	2.31682	2.16967	1.2938	1.35588	2.17277	2.6637	1.8999	1.9547	-0.10968	-0.17118	-0.0481797	0.302954	0.315769	0.290138	0.00227604
Os.5697.1.S1_at	LOC_Os07g33270	-0.00573333	-0.1812	0.3745	-0.2105	-0.776933	-0.9691	-0.8228	-0.5389	1.41833	1.8461	0.7655	1.6434	0.403133	0.5885	0.344	0.2769	-1.05897	-0.8982	-1.171	-1.1077	1.82817	2.7571	0.7972	1.9302	1.14983	0.9532	1.2276	1.2687	-0.274567	-0.0123	-0.3413	-0.4701	-0.189495	-0.772471	-0.873031	1.12635	-0.238826	-1.2371	-0.9085	-1.5248	-1.278	-0.951884	-0.722436	-1.18133	-1.17015	-1.19772	-1.14257	-0.848079
OsAffx.1383.1.S1_at	LOC_Os07g31530	0.8433	0.6773	-0.6291	2.4817	0.476267	-0.3198	0.6819	1.0667	-0.441167	-1.0279	-1.6043	1.3087	0.473267	1.9188	-0.5243	0.0253	-0.769733	-0.62	-0.4409	-1.2483	-0.176633	0.2466	-1.0754	0.2989	-1.14073	0.6691	-2.3841	-1.7072	-0.0922	-0.7926	1.3208	-0.8048	0.341306	1.32092	0.559787	-0.727941	0.212456	0.2016	0.8076	0.9757	-1.1785	0.614606	0.108237	1.12097	0.20413	-0.750981	1.15924	0.00231701
Os.19134.1.S1_at	LOC_Os07g29224	0.8173	0.8257	1.0119	0.6143	0.305033	0.0727	0.8254	0.017	0.935	0.7644	0.9855	1.0551	-0.290633	-0.4971	-0.3323	-0.0425	0.0304	0.313	0.1061	-0.3279	0.862467	0.791	0.9666	0.8298	1.7174	1.373	1.9455	1.8337	1.2161	1.3901	1.2651	0.9931	1.09943	0.768757	0.971358	1.34667	1.31091	-0.414567	-0.3562	-0.3207	-0.5668	0.741126	0.409928	1.07233	1.28827	1.1437	1.43284	1.06428
Os.30670.1.S1_at	LOC_Os07g22730	0.946267	-0.1801	2.4026	0.6163	-0.948767	-0.8985	-0.2783	-1.6695	0.4877	-0.067	0.6481	0.882	-1.6608	-1.7331	-1.8792	-1.3701	-1.79263	-2.5686	-1.1075	-1.7018	1.01593	-0.3142	-0.3808	3.7428	0.481367	-2.2156	1.508	2.1517	-0.175633	3.4385	-0.5051	-3.4603	0.0326573	-0.792845	-1.197	1.49832	0.622155	-1.89413	-0.5868	-2.4191	-2.6765	0.169923	0.0927021	0.247144	-0.836858	-0.851529	-0.822188	-0.610759
Os.2714.1.S1_s_at	LOC_Os07g22710	-0.419233	-0.5621	-0.2059	-0.4897	-0.5624	-0.5037	-0.7197	-0.4638	-0.9343	-1.0476	-0.8358	-0.9195	-0.9192	-0.8405	-0.8336	-1.0835	-0.781833	-0.5809	-0.9091	-0.8555	-0.7677	-0.6199	-0.8187	-0.8645	-0.0955	-0.2531	0.2522	-0.2856	0.5633	0.197	0.4607	1.0322	-0.626413	-0.339825	-0.198447	-0.831796	-1.13558	-0.721867	-0.7543	-0.5978	-0.8135	-1.19146	-1.26273	-1.12018	-1.33102	-1.37798	-1.28405	-1.47507
Os.23405.1.S1_at	LOC_Os07g14150	0.315867	-1.0212	0.592	1.3768	-1.4232	-1.0824	-1.1701	-2.0171	0.359067	0.2198	0.4799	0.3775	0.848633	0.8401	0.9476	0.7582	-0.107067	-0.0624	-0.1669	-0.0919	4.88637	5.1789	3.501	5.9792	1.59883	3.0757	0.4304	1.2904	-1.00047	-1.7244	-1.0546	-0.2224	1.41983	1.55753	1.60629	1.26942	1.24608	1.91067	0.6451	3.2521	1.8348	0.956045	0.940743	0.971347	0.336066	0.212324	0.459808	1.6812
Os.28865.1.S1_at	LOC_Os07g13520	0.6201	1.6022	-0.1675	0.4256	-0.218967	0.2777	-0.1199	-0.8147	-0.6809	-0.7967	-0.9896	-0.2564	0.98	1.6807	0.8157	0.4436	-0.16	-3.3678	0.3508	2.537	0.6966	1.4766	0.4629	0.1503	1.8135	3.837	1.5595	0.044	0.915733	1.6999	1.6299	-0.5826	-0.308951	3.00012	1.09506	-2.82504	-2.50594	1.1549	1.1477	0.6984	1.6186	0.622387	0.329553	0.91522	1.20743	1.03683	1.37804	1.32106
OsAffx.22431.1.S1_s_at	LOC_Os07g12510	1.18163	1.0404	1.1973	1.3072	0.0363333	-0.2656	-0.1632	0.5378	0.5876	0.6989	0.4364	0.6275	1.65963	1.5986	1.544	1.8363	-0.240233	-0.1615	-0.5179	-0.0413	1.7196	2.2187	0.8855	2.0546	0.180033	0.5101	-0.2402	0.2702	-0.8739	-0.7023	-1.3393	-0.5801	0.685217	0.772008	0.71846	0.865722	0.384678	0.149133	0.4252	0.0037	0.0185	0.0404407	0.390187	-0.309306	-0.00211232	0.492492	-0.496716	-0.0797412
Os.5549.1.S1_at	LOC_Os07g12340	-1.13137	-1.1052	-0.6176	-1.6713	-1.83003	-2.4501	-2.0093	-1.0307	1.35673	1.3916	1.2959	1.3827	0.234767	0.1291	0.0736	0.5016	-1.44663	-1.4442	-1.6412	-1.2545	0.0242	-0.0084	0.2789	-0.1979	0.1613	0.0044	0.2241	0.2554	-0.7625	0.3413	-1.1817	-1.4471	-1.41482	-1.49674	-1.71273	-0.842301	-1.60751	-2.3647	-1.5905	-3.1009	-2.4027	0.695274	0.595258	0.79529	0.356628	0.562579	0.150677	-0.0300348
OsAffx.28368.1.S1_at	LOC_Os07g09790	-1.25973	-0.6777	-0.2755	-2.826	-0.6837	-0.8747	0.1349	-1.3113	0.545633	1.7428	0.09	-0.1959	1.41337	3.8256	-1.9177	2.3322	0.5334	1.218	0.8177	-0.4355	1.6241	1.0462	2.6703	1.1558	-0.566267	-0.8541	-0.4936	-0.3511	0.717433	-1.2766	1.2017	2.2272	0.213004	-1.06005	2.05239	0.206859	-0.347193	-1.10857	-0.4469	-2.4974	-0.3814	1.04808	1.35311	0.743038	0.716683	0.98282	0.450547	1.49082
Os.6450.1.S1_at	LOC_Os07g09190	-2.14823	-1.6672	-1.5509	-3.2266	-0.3529	0.0558	-0.4679	-0.6466	-0.587933	-1.3445	-0.2192	-0.2001	-1.3026	-1.0372	-1.322	-1.5486	-2.89857	-3.81	-3.5639	-1.3218	-4.5168	-3.575	-5.3298	-4.6456	-0.699367	-0.9068	-0.3357	-0.8556	-2.92657	-2.5869	-2.3235	-3.8693	-1.11575	-1.2571	-1.01632	-1.23557	-0.954001	-1.66347	-0.784	-1.9258	-2.2806	-0.0476469	0.192644	-0.287938	0.0498454	0.268145	-0.168455	-0.155888
Os.53121.1.S1_at	LOC_Os07g08060	0.403633	-0.7165	2.4551	-0.5277	-0.4745	-2.8323	0.8278	0.581	-0.6786	0.4767	1.7268	-4.2393	4.32113	5.8404	4.5452	2.5778	1.43217	1.4574	3.9785	-1.1394	3.3087	2.348	2.1814	5.3967	2.034	1.3404	1.9203	2.8413	1.07617	1.0913	0.4853	1.6519	1.51115	-0.288011	-0.0214638	3.81405	2.54002	1.29537	0.3385	0.3639	3.1837	-0.865668	-0.382855	-1.34848	-0.589741	-0.678244	-0.501237	0.152878
Os.8859.1.S1_s_at	LOC_Os07g07990	-1.77607	-2.2003	-1.6512	-1.4767	-2.4275	-2.3537	-2.7643	-2.1645	0.532533	0.3905	0.5128	0.6943	-0.4785	-0.671	-0.2437	-0.5208	-0.332267	-1.0619	-0.1715	0.2366	1.86573	1.5962	2.4434	1.5576	-0.655967	-0.6704	-0.852	-0.4455	-0.6553	-1.4496	-0.1711	-0.3452	-1.26842	-0.498215	-0.447252	-1.9828	-2.1454	0.343	-0.0509	-1.4839	2.5638	0.547317	0.19365	0.900984	-0.354328	-0.0109498	-0.697706	-2.42573
Os.10382.1.S1_at	LOC_Os07g07974	-0.231367	-0.2182	-0.2885	-0.1874	0.3473	0.4336	0.2208	0.3875	0.7749	0.8367	0.823	0.665	-1.12027	-1.1285	-1.0199	-1.2124	0.1564	0.1208	0.346	0.0024	2.35437	2.1298	3.3397	1.5936	2.48997	2.7942	2.5517	2.124	2.91737	4.2564	1.3361	3.1596	1.53997	1.08932	0.650382	2.16634	2.25382	0.104467	-0.0143	0.1189	0.2088	0.23592	0.212948	0.258893	0.0608817	0.0658564	0.0559071	0.397916
Os.6141.1.S1_s_at	LOC_Os07g07680	0.171067	0.3181	-0.0749	0.27	0.5176	0.4593	0.7103	0.3832	-0.0753	-0.0732	-0.0204	-0.1323	-0.0988667	-0.1632	-0.103	-0.0304	-0.176767	-0.3389	0.1385	-0.3299	-0.684567	-0.9702	-0.2591	-0.8244	-0.176967	-0.3242	-0.1241	-0.0826	-0.566	-0.4778	-0.7092	-0.511	0.065818	0.00116811	0.475098	-0.292817	0.0798228	0.5993	0.9204	0.4688	0.4087	1.05535	1.09548	1.01522	1.13884	1.1291	1.14858	0.793248
Os.15220.1.S1_a_at	LOC_Os07g07240	-0.0241333	0.001	0.3842	-0.4576	-0.3735	-0.4202	-0.4323	-0.268	-0.3488	-0.2946	-0.4204	-0.3314	0.031	-0.0374	0.1247	0.0057	-0.344433	-0.2614	-0.4096	-0.3623	-0.3219	-0.0787	-1.0088	0.1218	-0.144767	-0.3558	-0.191	0.1125	-0.6568	-0.6926	-1.0668	-0.211	0.116335	0.176564	-0.00844383	0.211491	0.0857305	-0.6806	-0.6813	-0.7539	-0.6066	-0.57201	-0.677711	-0.466309	-0.455949	-0.57166	-0.340238	-0.675823
Os.12429.1.S1_at	LOC_Os07g07040	2.41217	2.0525	2.7769	2.4071	1.99003	1.8956	2.0171	2.0574	1.55303	1.5477	1.5506	1.5608	2.4552	2.7868	2.3457	2.2331	3.4542	3.842	3.4749	3.0457	2.6598	2.2442	3.2651	2.4701	3.4262	3.3326	3.7064	3.2396	2.2772	2.0309	2.5751	2.2256	2.6129	2.45223	2.59021	2.97298	2.43619	1.43587	1.8296	1.0933	1.3847	1.94911	1.76133	2.1369	1.81805	1.71589	1.92022	1.72009
Os.50053.1.A1_at	LOC_Os07g05940	2.59437	1.8989	4.4647	1.4195	0.938567	0.8315	0.4879	1.4963	3.95327	4.5001	3.9855	3.3742	0.284233	-0.1049	0.5135	0.4441	5.0377	5.3213	4.9598	4.832	6.30433	6.0462	5.6313	7.2355	4.83533	3.196	4.323	6.987	0.811667	1.8191	1.0714	-0.4555	2.85096	1.04553	0.956991	4.55828	4.84305	4.8684	5.7633	4.3116	4.5303	3.57044	3.44685	3.69404	3.22545	3.44956	3.00134	3.13686
Os.37089.1.S1_at	LOC_Os07g04040	1.09103	0.7889	1.2337	1.2505	0.945033	1.7475	1.4414	-0.3538	1.38627	1.0179	-0.806	3.9469	-0.576967	0.3599	-2.4076	0.3168	-0.715433	-0.6759	-1.3032	-0.1672	2.4962	2.231	4.0107	1.2469	0.483233	1.8625	-1.3591	0.9463	2.90593	1.4474	5.1798	2.0906	1.02188	-1.81244	-1.50374	4.44621	2.9575	-2.0058	-2.0574	-1.9476	-2.0124	-0.0138268	-0.293837	0.266184	-2.48895	-1.54843	-3.42946	-0.839933
Os.29959.1.S1_at	LOC_Os07g01810	4.2282	4.0047	5.0838	3.5961	4.1919	4.3703	3.89	4.3154	1.84363	1.7689	1.6052	2.1568	2.2803	2.8259	2.059	1.956	6.29337	6.5386	4.3873	7.9542	5.75273	5.6476	5.3383	6.2723	2.6779	2.6854	2.0798	3.2685	1.68093	2.3206	1.2773	1.4449	1.98883	0.656315	0.417539	3.19596	3.68549	3.47693	3.8607	3.581	2.9891	2.41992	2.24926	2.59058	2.71836	2.65638	2.78034	3.21584
Os.11834.1.S1_at	LOC_Os06g51390	1.05347	0.4939	1.5288	1.1377	0.0032	-0.0556	0.0752	-0.01	0.664033	0.5628	0.848	0.5813	0.1621	0.0569	0.3725	0.0569	-0.169767	-0.4435	-0.2075	0.1417	0.839367	0.9052	0.4983	1.1146	0.0414333	0.1005	0.1677	-0.1439	-0.0782333	0.0471	-0.0364	-0.2454	0.170643	0.590408	0.449114	-0.371309	0.0143584	0.504167	0.4108	0.6123	0.4894	0.446457	0.525026	0.367889	0.328121	0.406293	0.24995	0.441951
Os.7625.1.A1_s_at	LOC_Os06g51360	0.447567	0.3266	0.9685	0.0476	0.398	0.5599	0.39	0.2441	1.53473	1.527	1.5163	1.5609	0.208467	0.3315	0.1811	0.1128	0.5573	0.6079	0.2228	0.8412	-0.305233	0.2355	-0.9182	-0.233	0.799133	1.1245	0.2798	0.9931	0.705633	1.5184	0.0882	0.5103	0.262426	-0.0153464	-0.222295	0.925356	0.36199	0.181767	0.2166	0.1225	0.2062	0.559515	0.162875	0.956154	0.675319	0.51476	0.835879	0.628195
Os.23648.1.S1_s_at	LOC_Os06g51240	-0.4187	-0.3861	-0.0754	-0.7946	-0.2274	-0.0259	-0.4279	-0.2284	-0.253833	-0.4698	-0.2117	-0.08	-0.0554333	-0.021	-0.2307	0.0854	-0.106733	-0.1544	-0.265	0.0992	-1.21823	-1.2036	-1.0466	-1.4045	-1.1755	-1.1944	-1.1164	-1.2157	-0.344667	-0.2836	-0.4946	-0.2558	-0.345684	-0.24564	-0.375573	-0.353374	-0.408151	-0.581433	-0.8176	-0.3803	-0.5464	-0.569676	-0.536933	-0.602418	-0.784611	-0.702591	-0.86663	-0.944546
Os.22169.1.S1_a_at	LOC_Os06g51084	1.2614	1.0842	0.8517	1.8483	1.46497	1.8301	1.4401	1.1247	1.58973	1.5077	1.4394	1.8221	1.0864	1.2981	1.194	0.7671	1.17453	1.2323	1.1239	1.1674	2.6328	2.8366	2.4425	2.6193	2.5651	3.1378	2.7759	1.7816	1.22263	0.9864	1.1817	1.4998	1.9461	1.5059	1.45554	2.36837	2.4546	1.2822	1.2101	1.5932	1.0433	0.2207	0.0911733	0.350227	0.111823	-0.136134	0.359781	1.07057
Os.27756.1.S1_at	LOC_Os06g49640	0.412533	1.3614	0.5497	-0.6735	0.900833	1.284	1.0818	0.3367	0.840267	0.8267	0.8424	0.8517	-0.161	-0.0951	-0.1343	-0.2536	1.6829	1.971	1.4902	1.5875	1.90803	1.934	2.1025	1.6876	2.5565	2.2236	2.9929	2.453	1.2696	1.5087	1.0643	1.2358	1.38184	0.312425	0.523404	2.5206	2.17091	1.34167	1.2551	1.4273	1.3426	-0.15135	0.0109411	-0.313641	-0.2272	-0.0542307	-0.400169	0.733533
OsAffx.15997.1.S1_at	LOC_Os06g49470	-0.368267	-0.3324	0.228	-1.0004	-0.4499	0.3583	-0.5019	-1.2061	-0.189767	-0.2165	-0.6177	0.2649	1.39097	1.0157	1.0406	2.1166	-2.14113	-1.5686	-2.7008	-2.154	1.32483	2.2334	0.3273	1.4138	0.660933	0.1269	-0.2006	2.0565	0.4068	1.5137	0.2807	-0.574	-0.287333	1.60894	-1.63258	-1.71775	0.592053	-1.72443	0.195	-0.7771	-4.5912	-1.65383	-2.78709	-0.52057	0.0411662	0.527051	-0.444718	-0.667605
Os.22839.1.S1_at	LOC_Os06g48200	0.803433	0.4844	1.6225	0.3034	1.3253	-0.0464	1.8478	2.1745	1.59143	1.5586	1.5923	1.6234	0.0197	-0.2947	-0.0666	0.4204	3.01267	3.8988	1.5017	3.6375	-2.16817	-3.3557	-0.9643	-2.1845	-1.60177	-1.8613	-2.0986	-0.8454	-3.0893	-3.7315	-3.7255	-1.8109	1.51309	1.76177	1.64167	1.20871	1.44021	2.5824	2.3029	3.5886	1.8557	1.27893	1.24844	1.30941	-0.226637	-0.326319	-0.126954	-1.65577
Os.7902.1.S1_at	LOC_Os06g46950	-0.359033	-0.3326	0.3592	-1.1037	-0.8283	-1.3704	-1.3069	0.1924	1.85197	1.7141	1.8713	1.9705	-0.366933	-0.2589	-0.5453	-0.2966	-1.98443	-1.6381	-2.337	-1.9782	2.2152	2.1945	2.8496	1.6015	1.91397	1.4997	2.7418	1.5004	0.275167	1.1151	0.3486	-0.6382	1.39659	0.679793	0.823734	2.22342	1.85943	-2.63047	-1.2901	-3.6936	-2.9077	-0.106997	0.0319219	-0.245915	-1.79428	-1.66593	-1.92264	-1.31147
OsAffx.32224.1.A1_at	LOC_Os06g46434	1.99507	1.7825	2.4289	1.7738	1.85617	-0.6337	2.8927	3.3095	-0.531233	-0.361	-0.1796	-1.0531	-0.159233	-0.5651	-0.6221	0.7095	-0.921633	-1.0804	-0.5446	-1.1399	3.11783	5.5163	3.6459	0.1913	-0.7098	-0.2805	-0.4231	-1.4258	-0.445633	0.3672	-0.7343	-0.9698	1.64473	1.76545	3.07589	0.514819	1.22277	-0.0485333	0.663	0.1044	-0.913	0.0985941	0.459903	-0.262715	0.917372	1.01453	0.82021	0.723698
Os.48503.2.S1_at	LOC_Os06g46340	-2.34523	-4.6004	-1.4705	-0.9648	-2.2835	-3.4427	0.4441	-3.8519	1.70387	2.9571	0.6246	1.5299	0.0981667	-0.94	1.292	-0.0575	-2.13147	-2.2734	-3.2926	-0.8284	0.241233	0.4913	2.2005	-1.9681	-0.739667	-3.2814	-3.0037	4.0661	-1.02097	0.506	0.7258	-4.2947	-0.983271	0.988273	0.275463	-1.71667	-3.48015	-2.63937	-0.9263	-3.4932	-3.4986	-1.16667	-1.30513	-1.02821	-1.98149	-0.181114	-3.78186	-1.39368
Os.52280.1.S1_at	LOC_Os06g46140	-1.85263	-0.919	-1.9907	-2.6482	-2.21833	-1.0778	-2.7398	-2.8374	1.91507	3.3555	0.9007	1.489	-2.66403	-2.7687	-2.6185	-2.6049	-3.83887	-2.9694	-4.4878	-4.0594	0.533367	-0.2626	1.3754	0.4873	-0.978633	-3.2328	0.9862	-0.6893	0.617033	-0.1623	2.8981	-0.8847	1.64084	1.80287	1.86203	0.87729	2.02119	-4.0183	-4.02	-3.7698	-4.2651	0.729833	0.79615	0.663516	0.0971515	0.154491	0.0398124	0.345272
Os.55395.1.S1_s_at	LOC_Os06g45570	0.438033	0.7848	1.2152	-0.6859	1.23757	1.3051	1.189	1.2186	1.73883	2.0358	1.3319	1.8488	0.888633	0.9333	0.3726	1.36	-2.96047	-2.8505	-3.3105	-2.7204	0.5777	0.2872	1.1553	0.2906	0.0886667	-0.3403	0.6723	-0.066	-1.37267	-0.9583	-1.6857	-1.474	0.599209	0.27824	0.15369	0.488781	1.47612	-1.73207	-0.957	-1.9916	-2.2476	0.0134248	0.15777	-0.130921	-0.0452211	0.0612668	-0.151709	0.265498
Os.1503.1.S1_at	LOC_Os06g45140	-2.53787	-2.7031	-2.7006	-2.2099	-4.32667	-4.3527	-4.1345	-4.4928	-2.99823	-3.0621	-3.1485	-2.7841	-2.0348	-2.2219	-2.3123	-1.5702	-2.62067	-2.7722	-3.288	-1.8018	-0.935867	-0.4909	-2.0981	-0.2186	-0.9922	-1.1422	-1.1264	-0.708	-2.05777	-2.7786	-1.9793	-1.4154	-1.1481	-0.481946	-0.452331	-1.95313	-1.70501	-1.40243	-2.2319	-0.6323	-1.3431	-1.05577	-1.22318	-0.888359	-1.24256	-1.37951	-1.10561	-1.88479
Os.55671.1.S1_at	LOC_Os06g44250	0.5734	0.2961	0.9439	0.4802	-2.3338	-2.1878	-2.1084	-2.7052	1.87297	2.0408	1.7164	1.8617	-0.0710667	-0.1845	0.0714	-0.1001	0.3121	0.712	0.2582	-0.0339	3.18953	3.8043	1.9768	3.7875	5.29363	5.5124	5.2892	5.0793	1.47397	4.1241	-0.4724	0.7702	1.02531	0.589221	0.605171	1.40592	1.50092	0.869367	1.8511	0.8609	-0.1039	-1.28117	-0.835963	-1.72639	-3.04745	-2.91611	-3.17879	-0.40895
Os.47474.1.S1_at	LOC_Os06g44160	-0.5798	-1.6334	0.4308	-0.5368	-0.265467	-0.3207	0.9894	-1.4651	1.37067	1.3917	1.2109	1.5094	-0.963567	-1.0914	-1.0195	-0.7798	0.511667	1.0563	0.5919	-0.1132	3.9422	3.4683	5.1726	3.1857	3.35333	2.6669	4.5434	2.8497	0.807167	1.4348	0.9973	-0.0106	2.33221	0.954335	0.944236	3.85537	3.57489	0.7238	0.8924	0.9349	0.3441	0.596196	0.746007	0.446385	0.702855	0.858768	0.546943	1.27425
Os.50015.1.S1_at	LOC_Os06g44010	-0.5061	-1.6382	0.8679	-0.748	-2.81717	-1.87	-2.6145	-3.967	3.57893	3.6967	3.7064	3.3337	0.0697	-0.2696	0.431	0.0477	-6.00133	-5.5428	-6.4091	-6.0521	-0.750833	-0.2828	-0.8579	-1.1118	0.0725333	0.4159	-0.1632	-0.0351	1.42753	5.0667	0.5549	-1.339	-1.224	-2.26466	-1.26171	-0.885368	-0.484282	-3.3217	-2.7599	-3.1986	-4.0066	-2.1741	-2.27054	-2.07767	-2.96744	-3.20437	-2.73051	-3.59185
Os.54569.1.S1_x_at	LOC_Os06g43090	-0.334533	-0.0154	0.2122	-1.2004	-0.1736	-0.441	-0.2972	0.2174	1.10127	1.0384	1.1867	1.0787	-1.12347	-1.3503	-0.9775	-1.0426	1.52313	1.8913	1.8416	0.8365	0.471933	0.2749	0.6368	0.5041	0.8119	0.6782	-0.0751	1.8326	0.137867	0.665	0.2453	-0.4967	0.716536	0.0481039	-0.0264446	1.51409	1.33039	0.444133	1.9357	-0.2993	-0.304	2.47689	2.19256	2.76122	1.97643	1.55619	2.39668	2.50519
OsAffx.15868.1.S1_at	LOC_Os06g40930	1.24107	3.6939	0.2019	-0.1726	0.4285	0.437	1.1575	-0.309	1.11337	0.451	3.224	-0.3349	1.07153	2.7281	1.1672	-0.6807	-0.650033	1.1053	0.2771	-3.3325	-1.3475	-2.8793	-2.5567	1.3935	-0.0771333	0.2414	-3.2199	2.7471	-0.285967	-0.2479	1.101	-1.711	2.30324	1.46221	0.507997	2.57837	4.66441	1.032	-0.3693	1.6123	1.853	-2.23857	-3.91428	-0.562867	-3.01313	-2.06808	-3.95818	-2.65833
Os.11840.1.S1_at	LOC_Os06g40120	-0.3609	-0.7074	-0.2064	-0.1689	-0.948767	-2.1593	-0.2709	-0.4161	-0.0855	-0.109	-0.0944	-0.0531	-0.667167	-0.5877	-0.6782	-0.7356	1.1015	0.7694	0.9298	1.6053	0.8848	1.0663	0.6634	0.9247	0.476833	0.4397	0.3544	0.6364	-0.606733	-0.9814	-0.4114	-0.4274	0.273718	-0.11559	0.0993786	0.518226	0.592857	1.81697	1.7301	1.9649	1.7559	1.7259	1.82494	1.62687	1.64586	1.78202	1.50969	1.65499
OsAffx.15855.1.S1_at	LOC_Os06g40090	-2.1669	-2.0733	-2.0857	-2.3417	-0.0458667	-0.1808	-0.1968	0.24	-2.7186	-0.5764	-3.4905	-4.0889	-5.29227	-5.1898	-5.3405	-5.3465	-0.621833	-4.2102	-0.5734	2.9181	-0.585867	-3.2603	2.3129	-0.8102	-0.878333	1.9532	-3.3073	-1.2809	-0.411667	0.0061	-2.5406	1.2995	-0.487355	-1.93897	-1.98566	-0.0139862	1.9892	0.5269	0.984	0.2931	0.3036	-0.7199	-3.06556	1.62576	0.500259	-0.521042	1.52156	0.757853
Os.49290.1.S1_at	LOC_Os06g39590	-0.288167	-0.1646	-0.1853	-0.5146	-1.55077	-1.5677	-1.2386	-1.846	-1.00457	-0.5677	-1.0857	-1.3603	-1.2551	-1.501	-1.2693	-0.995	0.286967	0.4974	0.1977	0.1658	-0.618967	-0.3946	-1.6546	0.1923	-0.6435	-0.7685	-0.0794	-1.0826	-0.850667	-0.6005	-0.7894	-1.1621	-1.9926	-0.535962	-0.833733	-3.05638	-3.54434	-0.346667	-0.1531	-1.3208	0.4339	0.0805988	-0.341367	0.502565	0.0352068	-0.0139582	0.0843718	-0.632194
Os.8945.1.S1_at	LOC_Os06g39370	1.10237	0.729	0.4584	2.1197	0.7706	-0.2931	1.5061	1.0988	0.212867	0.1769	0.2963	0.1654	0.560933	0.2945	0.6879	0.7004	0.0706	0.3988	0.5612	-0.7482	3.48873	3.4832	3.4686	3.5144	1.44307	0.9755	2.7158	0.6379	-2.13857	-2.4403	-1.8123	-2.1631	2.0884	3.84703	4.35171	0.0185952	0.136256	0.394733	0.5905	-0.1463	0.74	1.20485	1.13608	1.27363	1.2985	1.36891	1.22808	1.84675
Os.54909.1.S1_at	LOC_Os06g39050	0.9495	1.1596	-0.6238	2.3127	2.16873	3.4217	0.9811	2.1034	2.88073	0.4614	4.0112	4.1696	2.13613	1.9064	3.1018	1.4002	2.1011	1.3552	0.778	4.1701	3.43797	2.8154	3.6645	3.834	-0.953667	-2.6743	-2.3973	2.2106	-0.509	-0.2727	-1.8637	0.6094	1.89998	3.99754	0.295879	1.14321	2.16328	-0.486833	2.7118	-1.6586	-2.5137	-1.94635	-1.88408	-2.00862	-2.51025	-2.97923	-2.04127	-1.62418
OsAffx.15721.1.S1_at	LOC_Os06g34020	-0.926833	-1.3874	-1.6983	0.3052	-0.6572	-0.6793	-0.0788	-1.2135	0.1097	-0.0709	-0.0456	0.4456	-0.2143	-0.5932	0.2771	-0.3268	1.20433	-0.0409	-0.1466	3.8005	0.322467	0.7288	0.3091	-0.0705	-2.3791	-1.4007	-2.7215	-3.0151	-2.88773	-4.8932	-0.8331	-2.9369	-0.71843	-1.53183	-0.500236	-0.978039	0.136381	-0.280833	1.3611	-2.3718	0.1682	-0.691805	0.973644	-2.35725	-1.4109	0.232401	-3.05419	-0.0736911
OsAffx.4996.1.S1_at	LOC_Os06g33970	-1.05597	-1.756	-1.4038	-0.0081	-1.2195	-0.9065	-1.6358	-1.1162	3.8685	3.973	3.1719	4.4606	-1.00887	-2.6611	0.3658	-0.7313	-7.24143	-6.6538	-8.2064	-6.8641	1.0159	0.5008	2.1224	0.4245	0.0098	-0.0293	0.7836	-0.7249	0.2621	-0.5301	-0.3727	1.6891	0.958848	0.47548	1.57504	0.987714	0.797156	-4.6879	-5.8024	-2.9306	-5.3307	-5.81407	-5.79609	-5.83206	-5.8499	-4.69399	-7.00581	-6.18451
Os.28593.1.S1_at	LOC_Os06g31090	3.57113	2.3281	5.5669	2.8184	3.72027	6.8787	2.5163	1.7658	0.580833	0.5092	0.0634	1.1699	0.0665667	-0.3197	0.3167	0.2027	-0.805767	-1.8508	-2.3389	1.7724	4.19407	4.5022	4.3465	3.7335	-0.00183333	1.5164	-1.6562	0.1343	0.427467	1.7286	0.7597	-1.2059	-0.587152	-1.803	-0.826733	1.57044	-1.28931	-0.730167	-0.1006	-1.7595	-0.3304	-2.91017	-2.62881	-3.19153	-2.04207	-2.76853	-1.31561	-2.58855
Os.27790.2.A1_x_at	LOC_Os06g25500	0.657633	0.8397	-0.1704	1.3036	1.6726	1.7647	1.2527	2.0004	0.0453	-0.1087	-0.0969	0.3415	-0.507733	-0.2151	-0.7193	-0.5888	-0.3707	-0.4798	-0.6885	0.0562	-1.48953	-1.2975	-1.2979	-1.8732	1.21347	1.5703	1.7169	0.3532	0.663467	0.7238	0.842	0.4246	0.366446	0.337259	0.358421	0.595825	0.17428	0.1181	0.0434	-0.1175	0.4284	0.687343	0.514229	0.860456	1.03916	0.907951	1.17037	0.417859
OsAffx.4907.1.S1_x_at	LOC_Os06g22919	1.1034	0.2663	2.7017	0.3422	0.2085	-0.0131	0.3973	0.2413	-1.42923	-1.0813	-3.0564	-0.15	-1.10803	-1.2224	-0.7996	-1.3021	-1.5352	-2.064	-0.7037	-1.8379	0.8599	2.4188	0.229	-0.0681	1.15933	0.1757	3.29	0.0123	-1.3696	-4.9223	0.1406	0.6729	1.54756	1.65438	1.045	1.36171	2.12913	1.97063	2.4638	1.2948	2.1533	4.78068	4.37555	5.18581	4.97535	4.99069	4.96001	5.26659
Os.5384.1.S1_at	LOC_Os06g21400	0.810867	1.0975	1.1443	0.1908	0.0735667	0.2286	-0.3227	0.3148	2.13457	1.9332	2.1817	2.2888	0.881033	0.9427	0.9311	0.7693	2.65553	2.3257	3.1229	2.518	2.5945	1.9347	3.9877	1.8611	2.99017	2.4396	3.7329	2.798	1.69387	1.5846	1.7988	1.6982	1.47238	1.08125	0.978677	2.02296	1.80663	0.0722667	0.2892	-0.1812	0.1088	0.828064	0.889203	0.766926	0.632262	0.657083	0.607441	1.10574
Os.23086.1.S1_x_at	LOC_Os06g21340	0.212833	0.2208	0.2075	0.2102	-0.227667	0.085	-0.1156	-0.6524	0.245867	0.8392	-0.4292	0.3276	-0.2397	-0.3947	0.4682	-0.7926	1.1766	1.0302	1.5231	0.9765	0.921433	0.682	0.2854	1.7969	0.5915	0.6041	0.6654	0.505	0.165533	0.3144	0.4571	-0.2749	0.690269	0.947619	0.857155	0.238943	0.717358	0.4524	0.6927	0.5582	0.1063	0.680472	0.786789	0.574154	0.902874	0.792808	1.01294	0.753147
Os.49898.2.S1_at	LOC_Os06g20310	2.36423	3.7801	-0.7281	4.0407	1.8261	0.6565	3.7981	1.0237	0.4116	-0.5531	0.7591	1.0288	0.565033	1.2504	0.3905	0.0542	1.4345	1.8049	1.6213	0.8773	1.35747	0.6825	1.2136	2.1763	3.8665	4.883	3.3926	3.3239	0.768167	-0.7895	0.8697	2.2243	0.785694	4.87172	1.07892	-2.73446	-0.0734	2.76757	3.2343	2.9984	2.07	2.15131	2.51597	1.78664	2.55537	2.70211	2.40863	2.76002
OsAffx.27709.3.S1_at	LOC_Os06g19210	-2.16777	-1.7467	-1.852	-2.9046	-1.21467	-1.2652	-0.7505	-1.6283	-1.38913	-3.7853	0.5833	-0.9654	-1.2078	-2.2662	-0.646	-0.7112	-0.281233	0.9899	-3.1516	1.318	0.7313	1.3909	-1.0555	1.8585	2.0908	3.9636	2.8703	-0.5615	-0.276967	-2.0246	-1.415	2.6087	0.662204	3.13856	1.40834	-0.917918	-0.980164	0.274733	0.0605	-1.4425	2.2062	0.671786	2.36655	-1.02298	-0.857545	0.23727	-1.95236	1.34946
Os.50486.1.S1_at	LOC_Os06g17880	-0.5366	-1.1088	-0.305	-0.196	0.935467	0.8116	1.2994	0.6954	0.396367	-0.7165	0.6928	1.2128	-0.3095	-1.7963	0.1738	0.694	-1.04213	-0.8999	-1.1065	-1.12	-1.54227	-1.1302	-3.0405	-0.4561	-0.428433	-0.4079	-0.2345	-0.6429	0.795833	0.3919	0.7544	1.2412	0.306387	-3.9994	0.793463	2.02338	2.40811	-0.6497	-1.127	-0.1916	-0.6305	0.69804	-0.356807	1.75289	0.43124	-0.308994	1.17147	0.118971
Os.54493.1.S1_at	LOC_Os06g14490	0.234333	-0.1959	0.7194	0.1795	-0.624033	-0.5501	-0.7785	-0.5435	1.0122	0.9213	1.4074	0.7079	0.185067	0.5436	0.1258	-0.1142	0.9841	0.9476	1.096	0.9087	-0.872	-1.0171	-1.6411	0.0422	0.470433	0.2485	-0.022	1.1848	0.844633	0.9415	1.1581	0.4343	-0.895646	-0.546858	-0.552463	-1.35873	-1.12453	-0.405767	-0.3967	-0.2988	-0.5218	0.662863	0.33777	0.987955	0.50135	0.166229	0.836472	0.143593
Os.53612.1.S1_at	LOC_Os06g14450	-0.587767	-0.6821	-0.3605	-0.7207	0.765633	0.8046	0.7643	0.728	1.6714	1.3959	1.8994	1.7189	-1.668	-1.4509	-1.7688	-1.7843	-0.3429	-0.4157	-0.1422	-0.4708	-2.908	-3.9342	-1.7784	-3.0114	0.5095	-0.0781	1.339	0.2676	1.12637	1.4724	1.1965	0.7102	0.0352552	-0.763321	-0.503906	0.658606	0.749642	-1.06557	-1.0654	-1.1022	-1.0291	0.344012	0.396506	0.291518	0.0103268	-0.0419125	0.062566	-0.167457
Os.26592.1.S2_at	LOC_Os06g14370	-0.7635	-0.7731	0.3041	-1.8215	-0.947333	-0.8894	-1.2002	-0.7524	-0.0337333	-0.0164	-0.0652	-0.0196	-0.380033	-0.3167	-0.378	-0.4454	2.6619	2.0088	3.142	2.8349	-0.221367	-0.4053	-0.5762	0.3174	1.984	1.7811	1.4936	2.6773	-2.1244	-2.3435	-3.323	-0.7067	0.145874	2.14349	2.10827	-1.85614	-1.81212	1.37167	1.1287	1.5773	1.409	0.767221	0.857366	0.677076	1.07151	1.10467	1.03835	1.24295
OsAffx.15420.1.S1_at	LOC_Os06g14030	0.149533	0.261	0.2304	-0.0428	0.2136	-0.1636	0.5394	0.265	1.96753	3.183	1.7809	0.9387	1.09347	1.1894	1.2192	0.8718	-1.21473	-2.4456	-0.6304	-0.5682	1.0661	0.7599	1.417	1.0214	-1.65873	-1.2363	-2.0081	-1.7318	-4.8469	-5.0754	-3.8298	-5.6355	3.83239	3.62713	3.19425	3.87437	4.63383	-0.676567	-1.598	-1.8497	1.418	-1.4833	-1.49738	-1.46921	-2.37938	-1.58622	-3.17254	-3.57918
OsAffx.4833.1.S1_x_at	LOC_Os06g13870	-1.10117	-1.0761	-0.1644	-2.063	-1.5143	-0.4917	-2.3725	-1.6787	2.74403	2.5188	2.9158	2.7975	0.8455	0.9305	0.6158	0.9902	-2.86763	-3.7033	-2.7764	-2.1232	1.3758	1.7084	1.2074	1.2116	-0.881833	-1.166	-0.3978	-1.0817	-0.653967	-0.5006	-1.3661	-0.0952	-0.116061	-0.956805	0.0968619	-0.775249	1.17095	-2.6607	-2.1336	-2.5207	-3.3278	-3.82015	-3.81367	-3.82663	-4.44943	-4.11427	-4.78458	-4.44838
OsAffx.27621.1.S1_s_at	LOC_Os06g13760	-1.96983	-1.8962	-1.2748	-2.7385	-1.6508	-1.1618	-2.1251	-1.6655	1.5502	1.5043	1.3865	1.7598	-0.8084	-0.7176	-0.9506	-0.757	0.4167	0.4805	0.6116	0.158	-0.8349	-0.3771	-0.9211	-1.2065	-0.7585	-0.7132	-0.9986	-0.5637	-1.57533	-1.5707	-1.5713	-1.584	-1.52215	-0.978729	-0.938362	-2.18098	-1.99053	-0.7661	-0.3037	-1.5152	-0.4794	-0.80201	-0.817841	-0.786178	-0.695967	-0.662862	-0.729072	-1.33903
OsAffx.27605.1.S1_s_at	LOC_Os06g13190	-0.901833	-1.9389	-0.6327	-0.1339	-3.06903	-2.579	-2.8648	-3.7633	0.5153	0.4249	0.9259	0.1951	-0.181567	-0.3052	-0.0604	-0.1791	-2.29983	-2.3896	-2.669	-1.8409	1.92587	2.3538	1.4316	1.9922	-0.7445	-0.7576	-0.714	-0.7619	-1.19703	-1.003	-0.8855	-1.7026	-0.863867	-0.0963792	-0.044501	-1.61842	-1.69616	-2.15957	-1.8593	-2.3359	-2.2835	-0.984396	-0.88508	-1.08371	-1.25252	-1.10535	-1.39969	-1.33972
OsAffx.27658.1.S1_at	LOC_Os06g13110	0.935733	2.6049	-1.7787	1.981	0.781367	1.9473	-0.8701	1.2669	1.13833	1.3255	2.1027	-0.0132	-0.863067	-0.8764	-1.0242	-0.6886	1.30323	-0.0844	3.3273	0.6668	1.9625	0.5167	3.9742	1.3966	0.3141	0.4471	0.8786	-0.3834	1.4061	1.3186	3.3296	-0.4299	0.389611	1.10466	1.20715	-1.16025	0.406885	0.868033	0.763	0.3196	1.5215	1.17067	1.88552	0.45582	0.192412	-0.425161	0.809986	0.37854
OsAffx.4822.1.A1_at	LOC_Os06g13080	0.414467	0.3406	-0.1077	1.0105	0.641733	0.1302	-0.3686	2.1636	0.248833	0.831	1.4601	-1.5446	0.776067	0.5796	2.4377	-0.6891	0.0236667	-3.8352	2.5799	1.3263	-3.01953	-2.7272	-2.5691	-3.7623	-0.668433	-2.982	0.3265	0.6502	-1.5235	-1.3914	-1.11	-2.0691	-0.662743	-2.31047	2.14559	0.139823	-2.62592	-0.139833	0.0758	-0.326	-0.1693	-0.39458	-0.821879	0.0327191	-1.56019	-1.46957	-1.65081	-0.50334
Os.10184.1.S1_s_at	LOC_Os06g12580	0.254867	0.6062	0.2995	-0.1411	1.08947	1.1966	1.1746	0.8972	0.619267	0.5209	0.6308	0.7061	1.15067	1.2344	1.0525	1.1651	0.424533	0.4026	0.4978	0.3732	0.702833	0.508	0.8653	0.7352	0.235633	0.4621	-0.2033	0.4481	0.0549	-0.0098	-0.0263	0.2008	0.571466	0.542366	0.412123	0.643018	0.688356	-0.3037	-0.2962	-0.1067	-0.5082	-0.313453	-0.269864	-0.357043	-0.392938	-0.532502	-0.253373	-0.241535
Os.56273.1.S1_at	LOC_Os06g12150	-0.4988	-0.8637	-0.1787	-0.454	-0.000733333	0.296	-0.1511	-0.1471	1.12683	1.1879	1.1827	1.0099	0.309667	0.0825	0.5662	0.2803	0.178	-0.1389	0.4996	0.1733	1.4534	1.9615	0.5999	1.7988	0.452067	0.5779	0.5261	0.2522	0.299	-0.2248	0.8752	0.2466	0.226371	-0.171616	-0.0264537	0.513219	0.590334	0.151133	-0.5289	0.2432	0.7391	0.185388	0.133737	0.237039	0.0412768	0.059208	0.0233455	0.821538
Os.50807.1.S1_at	LOC_Os06g11650	-1.22053	-1.4818	0.1006	-2.2804	-0.0386667	-0.4444	0.118	0.2104	0.208233	0.0602	-0.003	0.5675	0.0495	-0.8404	0.5201	0.4688	0.0623333	-0.0326	0.1016	0.118	1.67217	3.071	0.4172	1.5283	-0.5473	0.5728	-2.2074	-0.0073	-0.325133	0.629	1.4547	-3.0591	0.0201457	2.48301	0.212631	-1.69104	-0.924022	-0.296	0.3405	-2.1242	0.8957	-0.324397	0.0252541	-0.674048	1.12803	1.96224	0.293822	0.852741
Os.8778.1.S1_a_at	LOC_Os06g11290	0.386133	-0.4363	0.6586	0.9361	-1.2449	-1.0385	-1.1394	-1.5568	2.56697	2.4992	2.6883	2.5134	2.44673	2.1143	2.3763	2.8496	0.250433	0.4114	-0.9101	1.25	2.25007	2.4044	1.9671	2.3787	1.485	1.738	1.2626	1.4544	1.1585	1.583	0.4565	1.436	0.138965	-0.407961	-0.384122	0.792065	0.555876	0.1211	-0.54	0.8377	0.0656	-0.342112	-0.318967	-0.365256	-0.803727	-0.600484	-1.00697	-0.537452
Os.11914.1.S1_at	LOC_Os06g11240	-1.191	-0.2802	-0.5848	-2.708	-0.792833	-0.2345	-1.7338	-0.4102	0.6691	0.641	0.6623	0.704	-1.00553	-1.2838	-0.7371	-0.9957	-1.37067	-1.3988	-2.0458	-0.6674	-1.70037	-2.087	-1.2271	-1.787	1.5206	3.0052	-0.9342	2.4908	1.44073	2.7312	1.1877	0.4033	-2.3142	-4.75524	-3.81432	-0.320255	-0.366981	-2.3848	-2.7759	-2.0041	-2.3744	-2.00448	-2.03772	-1.97123	-2.11458	-2.0425	-2.18666	-2.01595
Os.49572.1.A1_at	LOC_Os06g11090	1.2073	1.1199	2.2324	0.2696	-0.0193333	0.6772	-0.6925	-0.0427	1.85627	1.9564	1.5951	2.0173	2.19633	1.9845	2.1456	2.4589	2.44127	1.7812	2.3981	3.1445	4.8721	4.7209	4.2251	5.6703	1.41513	1.394	1.6255	1.2259	1.09323	1.6072	0.731	0.9415	0.922225	0.153121	0.195347	1.56533	1.7751	1.6088	1.8319	2.2556	0.7389	1.82492	1.51477	2.13507	1.79152	1.84308	1.73996	2.34465
Os.6376.1.S1_at	LOC_Os06g10210	1.96527	1.6354	2.8099	1.4505	0.8135	1.0245	0.6319	0.7841	2.77817	2.5911	2.9381	2.8053	1.9345	1.912	1.9686	1.9229	0.0451333	0.284	0.3042	-0.4528	1.6226	0.7036	3.4172	0.747	1.98733	2.572	1.781	1.609	1.49353	2.4032	0.8101	1.2673	0.65294	0.0302225	0.390269	1.08676	1.10451	-0.127567	0.0812	-0.0784	-0.3855	0.409088	0.28343	0.534747	0.214071	0.003898	0.424245	0.219398
Os.55624.1.S1_at	LOC_Os06g10160	-2.00517	-1.5232	-1.9738	-2.5185	-2.08203	-1.7513	-2.2791	-2.2157	1.2821	1.053	1.3229	1.4704	-1.1813	-1.3195	-1.0161	-1.2083	-2.21163	-2.133	-2.1113	-2.3906	-1.25607	-1.5564	-0.5896	-1.6222	-0.803033	-1.2127	-0.5234	-0.673	-0.846233	-0.1862	-0.8413	-1.5112	-0.526947	-0.583496	-0.602303	-0.500983	-0.421005	-0.986333	-0.7294	-1.3178	-0.9118	0.246352	0.464206	0.0284982	0.0498148	0.268542	-0.168912	-0.225669
Os.52944.1.A1_at	LOC_Os06g09310	-1.55973	-1.2395	-0.6658	-2.7739	-1.83143	-2.027	-2.6958	-0.7715	1.53013	1.1482	1.8761	1.5661	-0.5129	-0.455	-0.768	-0.3157	-3.95873	-4.4714	-4.2247	-3.1801	3.24717	3.5452	2.6617	3.5346	0.5706	0.6857	0.8308	0.1953	-0.740867	0.0057	-0.5523	-1.676	0.830257	0.107938	0.0762693	1.61585	1.52097	-2.06307	-2.3493	-1.2613	-2.5786	-1.40696	-1.30476	-1.50916	-1.70151	-1.49347	-1.90955	-1.55228
Os.23257.1.A1_at	LOC_Os06g06900	-0.110067	0.013	0.2392	-0.5824	-0.6319	-0.5093	-0.8265	-0.5599	0.3739	0.3037	0.3948	0.4232	-1.12557	-0.9045	-1.169	-1.3032	-0.0725667	0.3664	0.1101	-0.6942	0.259967	0.9645	-0.7564	0.5718	0.268	0.1841	0.2017	0.4182	1.5346	0.1807	1.0749	3.3482	0.694711	1.99184	1.68275	-0.252257	-0.643485	-0.769167	-0.5495	-0.8716	-0.8864	0.328561	0.125798	0.531324	0.512385	0.406164	0.618606	0.0855444
Os.57191.1.S1_at	LOC_Os06g05470	0.975967	0.7595	1.1455	1.0229	-0.0577333	0.4722	0.3446	-0.99	2.72497	2.5975	2.9161	2.6613	2.6592	2.9535	2.1018	2.9223	-0.505933	-1.9918	0.0562	0.4178	7.16523	5.8747	7.4528	8.1682	4.37637	6.1095	2.4991	4.5205	2.088	3.0791	1.2681	1.9168	1.43228	-0.260996	0.89817	2.13757	2.95438	0.0433667	-0.8183	0.7689	0.1795	0.625304	0.555017	0.69559	0.52725	0.546415	0.508085	1.47513
Os.11639.1.S1_at	LOC_Os06g05130	0.5227	0.0872	0.8954	0.5855	-0.737367	-0.5624	-0.7188	-0.9309	1.28783	1.265	1.4147	1.1838	1.18017	1.2162	1.2743	1.05	1.40777	1.6982	1.2127	1.3124	1.717	2.0771	1.2717	1.8022	0.9141	0.7886	1.0462	0.9075	0.425567	0.8548	0.0822	0.3397	0.182749	-0.226671	-0.1639	0.507083	0.614485	-0.775233	-0.2796	-0.6692	-1.3769	0.52684	0.359247	0.694433	0.200161	0.1934	0.206921	-0.0839498
Os.4773.1.S1_at	LOC_Os06g04240	2.31233	2.4523	3.266	1.2187	-0.5048	-0.2635	-0.9474	-0.3035	4.5867	4.3942	4.7656	4.6003	2.1457	2.0979	2.1421	2.1971	-0.267167	0.4968	-0.4444	-0.8539	5.5063	4.985	6.5466	4.9873	3.7743	3.3336	3.4365	4.5528	0.0362667	0.9968	-0.4576	-0.4304	2.2423	1.36903	1.45229	3.02352	3.12436	-0.262	0.8582	-0.5065	-1.1377	0.0730907	-0.0390652	0.185247	-1.10524	-1.2946	-0.915884	-0.194904
Os.38806.1.A1_x_at	LOC_Os06g04230	-0.7583	-0.5469	-0.3064	-1.4216	-0.956067	-1.5388	-1.2937	-0.0357	1.90427	1.9975	1.8943	1.821	0.871833	0.8646	0.9696	0.7813	0.507867	0.8125	0.8596	-0.1485	7.13567	6.436	8.6504	6.3206	7.4279	7.51	8.5291	6.2446	2.55717	4.1937	2.5928	0.885	2.75943	2.28647	2.36344	3.52135	2.86645	-0.268067	1.2096	-2.0896	0.0758	1.09556	0.994321	1.1968	0.130749	0.0861049	0.175393	0.903796
Os.606.1.S1_at	LOC_Os06g04220	0.469667	0.3716	0.8415	0.1959	0.149933	-0.2429	0.2225	0.4702	2.32507	2.2449	2.5601	2.1702	-0.125667	0.0351	-0.0372	-0.3749	-1.19013	-1.014	-1.173	-1.3834	6.8401	5.1797	9.043	6.2976	4.0566	6.0419	3.0952	3.0327	0.852633	0.2537	1.395	0.9092	1.64071	1.15481	1.87095	1.93906	1.59801	-2.6945	-2.866	-2.5751	-2.6424	-1.05797	-1.18514	-0.930811	-1.61341	-1.61903	-1.60778	-0.221456
Os.50054.1.S1_x_at	LOC_Os06g04090	0.0878333	0.3646	0.4024	-0.5035	0.868167	0.5095	0.804	1.291	-0.0100333	-0.152	0.2456	-0.1237	-0.161967	0.2112	-0.5577	-0.1394	6.9413	7.1028	4.4537	9.2674	-3.00407	-2.9012	-3.8006	-2.3104	0.9303	0.9327	0.1999	1.6583	-1.0421	-1.2618	-0.4073	-1.4572	-1.75554	-1.42728	-1.59968	-2.16103	-1.83416	1.9233	2.3554	0.9291	2.4854	2.50711	2.77324	2.24099	1.10953	1.33336	0.885696	2.33685
Os.12277.1.S1_at	LOC_Os06g04070	-0.481033	-1.4602	-0.4023	0.4194	0.678	0.6825	0.7676	0.5839	0.619467	0.6727	0.6791	0.5066	0.174667	-0.297	0.4853	0.3357	-0.844433	-1.5472	-1.3513	0.3652	-1.73477	-1.319	-2.2568	-1.6285	-1.14053	-1.5473	-1.1676	-0.7067	-1.19773	-1.0733	-0.3976	-2.1223	-2.21683	-3.09439	-2.71742	-2.40405	-0.651471	-1.68837	-1.3792	-1.5511	-2.1348	-0.796454	-1.04476	-0.548148	-1.55828	-1.14562	-1.97094	-0.707787
Os.17677.1.S1_at	LOC_Os06g03810	-1.18033	-1.5726	0.1894	-2.1578	-2.73903	-2.5323	-3.5599	-2.1249	1.43297	1.3447	1.4103	1.5439	-1.57247	-1.5961	-1.423	-1.6983	-4.99257	-4.4242	-5.5784	-4.9751	3.3389	3.8938	2.687	3.4359	0.526733	0.5396	5.0745	-4.0339	-1.10253	-2.9473	1.7639	-2.1242	0.0317537	-0.682204	-1.13316	0.840155	1.10223	-2.8758	-1.9494	-3.1373	-3.5407	-1.52903	-1.24858	-1.80948	-2.11106	-1.99167	-2.23045	-2.23659
Os.4463.1.S1_s_at	LOC_Os06g03670	-0.156133	0.031	1.7393	-2.2387	1.19093	0.8642	1.2581	1.4505	3.66437	3.0993	4.3518	3.542	1.97037	1.5772	2.2004	2.1335	4.41487	1.9873	5.8246	5.4327	6.8408	5.883	7.7044	6.935	4.6739	4.6544	2.9209	6.4464	1.23127	3.8998	1.1576	-1.3636	2.53993	2.00557	2.99287	2.05962	3.10166	4.31617	6.017	1.7002	5.2313	3.13534	4.51643	1.75424	3.20037	5.21056	1.19018	4.91687
Os.25614.1.S1_at	LOC_Os06g02180	-1.04507	-0.6581	-1.2202	-1.2569	-1.07313	-0.7808	-1.1351	-1.3035	0.266067	0.1783	0.5329	0.087	-0.204033	-0.5984	0.0726	-0.0863	0.161267	-0.1515	0.4435	0.1918	0.170533	0.3482	0.506	-0.3426	0.392867	0.817	0.0325	0.3291	0.161533	0.4454	-0.338	0.3772	0.0597826	-0.22852	0.295528	-0.0627894	0.234912	-1.13987	-1.5247	-0.6925	-1.2024	-1.17092	-1.30515	-1.03669	-1.49264	-1.55202	-1.43326	-1.23068
OsAffx.15222.1.S1_at	LOC_Os06g01830	-1.47493	-1.1295	-0.8319	-2.4634	0.6066	0.0999	-0.2409	1.9608	-0.5638	-0.9029	0.8861	-1.6746	-0.2399	-0.2843	0.5615	-0.9969	-0.0351333	0.9157	0.4326	-1.4537	1.04977	0.7068	0.7898	1.6527	-1.3042	0.1945	-2.2138	-1.8933	0.662333	-2.8931	1.9023	2.9778	1.56304	-0.112463	1.93357	4.1759	0.255161	-0.5792	-0.7835	-0.5811	-0.373	-1.10566	-0.66989	-1.54143	-0.991587	-0.807263	-1.17591	-0.452623
OsAffx.29607.2.S1_s_at	LOC_Os06g01730	0.216533	-0.5508	-2.8047	4.0051	0.716467	1.3231	2.9228	-2.0965	0.0208667	-0.7798	0.3401	0.5023	2.22423	1.6164	0.2798	4.7765	-1.82267	1.8132	-3.8363	-3.4449	0.625867	4.4435	-1.1868	-1.3791	-0.827933	-0.9359	-0.321	-1.2269	1.59667	0.2087	1.741	2.8403	-0.41292	0.652304	-2.6059	0.50902	-0.207108	0.176567	0.1182	0.498	-0.0865	-1.3595	0.635574	-3.35457	-1.64776	-0.221327	-3.0742	-3.0907
OsAffx.27406.1.S1_at	LOC_Os05g51580	-1.07877	1.3127	-0.9835	-3.5655	0.5801	1.6063	-1.0231	1.1571	-0.0322	2.0174	1.0158	-3.1298	3.05993	1.5647	3.5463	4.0688	0.507967	-1.6997	3.8438	-0.6202	0.2618	2.8233	-1.5221	-0.5158	1.0828	1.3927	3.9604	-2.1047	0.867433	0.1362	1.7047	0.7614	1.34454	0.938749	3.52728	-0.205688	1.11782	-1.17877	-1.447	-3.5154	1.4261	1.2175	-0.0462767	2.48128	1.47178	1.05765	1.88592	-0.47797
OsAffx.15193.1.S1_at	LOC_Os05g51390	2.58787	2.3671	3.1859	2.2106	2.38583	3.0442	1.6291	2.4842	1.6953	1.432	2.6086	1.0453	0.559667	-0.0545	1.2884	0.4451	0.0941667	-4.3589	1.0196	3.6218	-0.615867	1.4941	-1.013	-2.3287	-2.38053	-1.3593	-2.8501	-2.9322	0.952467	0.8038	1.9274	0.1262	1.64155	0.783525	0.109889	0.0611418	5.61166	-0.1272	0.1336	-0.2772	-0.238	-1.84519	-2.82017	-0.870206	0.116536	0.450847	-0.217775	-0.352524
OsAffx.15184.1.S1_at	LOC_Os05g50700	-0.649067	-1.2608	-0.1099	-0.5765	-0.890767	-1.2368	-0.3423	-1.0932	3.91673	3.4769	6.2529	2.0204	1.2836	2.7527	-1.1547	2.2528	-2.99633	-4.3858	-2.6187	-1.9845	2.43633	1.7141	2.931	2.6639	-1.59967	-5.9332	-0.028	1.1622	-1.16033	-2.7802	2.2581	-2.9589	0.425388	2.12894	-0.125045	-0.901227	0.598884	-1.85437	-2.8281	-3.7704	1.0354	-1.53702	-0.474926	-2.59911	-0.17084	0.00996265	-0.351642	0.97456
Os.29987.2.S1_at	LOC_Os05g50610	0.0274333	1.0716	0.1289	-1.1182	0.161733	-0.1474	-0.6118	1.2444	2.00923	1.7416	3.0674	1.2187	0.0461	0.2255	-0.1885	0.1013	-0.380767	-0.8425	-0.8269	0.5271	1.17013	-0.1861	3.1781	0.5184	1.3675	2.7233	0.1854	1.1938	3.27203	3.808	2.488	3.5201	1.13283	0.606012	0.376257	2.12344	1.42561	0.4107	0.1164	0.861	0.2547	0.259864	0.35324	0.166487	-0.288322	-0.248071	-0.328573	-0.281481
Os.56284.1.S1_at	LOC_Os05g50580	-0.667233	-1.9362	0.0443	-0.1098	0.562333	3.8876	-0.2616	-1.939	-0.194	0.5262	0.2341	-1.3423	-0.2649	-0.8698	-0.366	0.4411	0.520467	0.5541	3.1417	-2.1344	2.21647	1.0184	2.0655	3.5655	-1.51933	2.8977	-3.002	-4.4537	-0.0925	-1.6632	4.1855	-2.7998	0.694889	-2.0353	2.55707	2.11994	0.137844	1.01673	0.313	-1.1623	3.8995	0.0911235	-0.777054	0.959301	0.832751	-0.0341559	1.69966	-0.466918
Os.8889.1.S1_at	LOC_Os05g50180	-2.0833	-1.7883	-1.2976	-3.164	-2.73387	-3.0527	-3.2469	-1.902	1.46537	1.1786	1.6641	1.5534	-0.036	0.0041	-0.2446	0.1325	-1.22417	0.5334	-3.2615	-0.9444	2.15917	3.7293	0.381	2.3672	0.0929667	-0.0408	-0.457	0.7767	0.853333	-0.6676	1.6255	1.6021	0.862483	0.702295	-0.172163	0.354514	2.56528	-2.09257	-1.3915	-2.7474	-2.1388	-1.74141	-2.03718	-1.44564	-2.09792	-1.32293	-2.87291	-3.99165
Os.2326.1.S1_s_at	LOC_Os05g49760	0.590533	1.7945	-0.5525	0.5296	0.919033	3.2953	0.1942	-0.7324	-1.08053	-1.4789	-1.857	0.0943	-1.33407	-1.0417	-2.4289	-0.5316	-0.586233	-0.139	-1.222	-0.3977	-2.02547	-3.3435	-2.9483	0.2154	-0.365767	-0.5935	0.4764	-0.9802	-0.0457667	-0.6174	1.197	-0.7169	1.06785	0.959238	-0.335695	-0.15949	3.80735	-1.7017	-3.4606	-1.3248	-0.3197	-0.934387	0.110977	-1.97975	0.766782	1.15624	0.377321	1.09605
Os.35356.1.S1_at	LOC_Os05g48690	-0.859233	-0.5249	-0.6571	-1.3957	-0.225467	-0.016	-0.2409	-0.4195	1.73087	1.7741	1.5943	1.8242	0.2178	0.2434	0.176	0.234	-0.482267	-1.0197	-0.2638	-0.1633	1.26133	1.5329	0.8074	1.4437	0.9801	1.3082	0.6924	0.9397	-0.4085	-0.2635	-0.4847	-0.4773	0.0882934	0.0310524	-0.141518	-0.00692783	0.470567	-1.0564	-0.6077	-1.1454	-1.4161	-0.895821	-0.854363	-0.93728	-0.775621	-0.733238	-0.818004	-0.62169
Os.54133.1.S1_at	LOC_Os05g47970	-0.686	-1.6794	-0.3419	-0.0367	0.0679333	0.1575	0.0089	0.0374	1.39817	1.0333	3.6264	-0.4652	2.27413	3.0655	0.4225	3.3344	-0.852667	-2.4845	0.2151	-0.2886	0.239667	0.7055	-0.7175	0.731	-0.542967	1.6411	-4.5684	1.2984	-1.96327	-1.0368	-3.3256	-1.5274	0.990997	-0.787353	0.61718	2.13607	1.9981	0.2577	-0.7832	1.4919	0.0644	1.74625	2.56064	0.931866	0.630498	2.40592	-1.14492	1.94732
OsAffx.15140.1.S1_at	LOC_Os05g47960	-1.46183	-0.6543	-0.4517	-3.2795	-1.53647	-2.1056	-2.0381	-0.4657	2.95483	2.8554	3.0033	3.0058	-1.5414	-2.4209	-1.8948	-0.3085	1.20943	2.2561	3.5771	-2.2049	4.77203	5.8137	3.6862	4.8162	1.91437	1.2128	3.0057	1.5246	-0.1432	0.1852	0.3698	-0.9846	1.70835	1.72375	-0.486963	2.52357	3.07305	-0.160767	2.0466	-1.6499	-0.879	0.281876	-0.290673	0.854425	-0.385032	0.49525	-1.26531	0.0670655
Os.55984.1.S1_at	LOC_Os05g46840	-2.23147	-0.7536	-1.8604	-4.0804	-3.2083	-1.6048	-4.3893	-3.6308	1.0572	0.2852	1.4981	1.3883	-0.236367	-0.2151	0.3304	-0.8244	-1.07787	-1.6556	-0.8714	-0.7066	0.407633	-1.446	-1.0039	3.6728	-0.965267	-4.5651	1.9201	-0.2508	0.7593	0.2286	2.0408	0.0085	-1.26152	-1.2407	-0.91689	-1.84659	-1.04191	-1.2504	-1.8579	-1.1124	-0.7809	-2.77852	-3.78241	-1.77464	-1.71694	-2.41207	-1.02181	-1.75641
Os.6085.1.S1_at	LOC_Os05g46760	-1.00433	-0.6533	0.076	-2.4357	-0.158433	-0.4308	-0.1272	0.0827	3.24907	2.6438	2.9665	4.1369	1.29213	1.3536	1.349	1.1738	-0.0505333	0.113	-0.5238	0.2592	2.6576	2.9461	2.1637	2.863	0.9794	1.8428	0.5067	0.5887	-1.07937	-1.2264	-0.4811	-1.5306	0.770146	0.60038	0.591915	0.709553	1.17874	-0.9774	-0.6952	-1.7257	-0.5113	0.00661172	-0.0685674	0.0817909	-0.457517	-0.290915	-0.624119	-0.0770963
Os.56257.1.S1_at	LOC_Os05g46750	1.07647	1.0682	1.9633	0.1979	0.127333	0.1343	-0.4534	0.7011	3.3612	4.0659	2.9746	3.0431	2.70603	3.191	2.0997	2.8274	1.64937	1.9193	0.9381	2.0907	6.46903	7.821	5.8535	5.7326	0.17	-0.1742	0.674	0.0102	0.251567	0.5246	0.671	-0.4409	1.39696	0.657736	1.28542	2.19497	1.44973	1.42433	1.2449	1.531	1.4971	1.37452	1.11418	1.63486	1.02979	0.63994	1.41965	2.03997
Os.54961.1.S1_at	LOC_Os05g46350	-0.589767	-0.2705	-0.7959	-0.7029	-0.430533	0.0496	-0.8536	-0.4876	1.4776	1.3584	1.9997	1.0747	-0.0252667	0.0207	0.1186	-0.2151	-0.860333	-1.7611	-1.4029	0.583	2.2501	2.076	2.7663	1.908	2.15303	2.215	2.5483	1.6958	1.2514	1.9966	1.4143	0.3433	2.15267	2.00534	2.46372	2.37268	1.76896	0.218467	-0.6126	0.087	1.181	0.645024	0.539862	0.750187	0.194066	-0.0182657	0.406397	1.16691
Os.8961.1.S1_s_at	LOC_Os05g46020	0.494633	0.6968	2.2077	-1.4206	-0.9178	-0.967	-1.4564	-0.33	2.203	2.0075	2.2093	2.3922	-0.947367	-0.7787	-1.2544	-0.809	-2.27523	-2.1469	-1.9822	-2.6966	1.553	1.9953	0.8828	1.7809	2.1466	1.7855	2.7597	1.8946	1.265	2.0178	1.5674	0.2098	0.374013	-0.406397	-0.974247	0.762412	2.11428	-1.60017	-0.8007	-1.7988	-2.201	0.348765	0.486388	0.211141	0.495017	0.533164	0.456869	1.47217
Os.6662.1.S1_at	LOC_Os05g44900	0.846233	1.0993	1.8043	-0.3649	1.87587	1.9677	1.6155	2.0444	1.68527	1.5614	1.7718	1.7226	1.1171	1.1928	1.2884	0.8701	2.7287	2.2544	3.3714	2.5603	6.5219	6.1734	7.3099	6.0824	3.35277	2.8849	4.2269	2.9465	0.6143	0.8791	0.4336	0.5302	2.24546	1.54908	1.17574	3.03555	3.22146	3.0475	3.0662	2.4828	3.5935	2.39097	2.3467	2.43524	2.53649	2.45943	2.61356	3.32845
Os.10619.1.S1_at	LOC_Os05g44770	0.61	0.445	0.7612	0.6238	3.68557	3.5533	3.4704	4.033	2.23983	2.4538	1.1626	3.1031	-0.896933	1.328	-1.355	-2.6638	0.160033	-1.0695	-2.3426	3.8922	2.33883	2.2787	1.7828	2.955	-0.0715	0.3164	-2.4798	1.9489	1.0552	2.2593	2.8508	-1.9445	-1.5918	-3.66545	-2.14675	-1.29675	0.741742	-0.0557667	2.1896	-0.5125	-1.8444	-0.563701	-0.891276	-0.236126	0.512088	0.368994	0.655182	0.413133
OsAffx.15100.1.S1_at	LOC_Os05g44430	-0.280867	0.1202	-0.3701	-0.5927	-0.390533	0.2507	-0.417	-1.0053	1.08593	-0.2817	3.8585	-0.319	-0.335433	-0.4789	-0.7493	0.2219	-0.535933	0.3516	-1.5438	-0.4156	-0.5489	0.9969	-2.0475	-0.5961	-0.480167	0.1361	-1.6257	0.0491	-1.32067	-3.105	0.6898	-1.5468	-0.426172	0.154451	-0.881788	-0.663608	-0.313743	-0.0119	-1.3247	0.0087	1.2803	-0.0356618	-0.0898581	0.0185346	1.00769	0.385203	1.63018	1.02563
Os.56018.1.S1_at	LOC_Os05g44060	-2.28847	-2.5418	-0.9362	-3.3874	-2.05877	-2.3392	-2.0698	-1.7673	2.49333	2.5951	2.2756	2.6093	0.8131	0.7645	0.9768	0.698	0.847267	0.7196	1.2021	0.6201	0.4426	-0.6657	3.2742	-1.2807	1.67547	1.9795	1.9543	1.0926	1.01823	2.3585	0.734	-0.0378	0.69649	-0.0632603	-0.361603	1.52307	1.68775	0.9481	1.3796	-0.1395	1.6042	1.54223	1.7482	1.33626	0.844496	1.09555	0.593442	0.830616
Os.420.1.S1_at	LOC_Os05g43252	-0.1386	-0.1144	-0.1766	-0.1248	0.354167	0.3816	0.4162	0.2647	0.158433	0.2118	0.0819	0.1816	0.331667	0.3124	0.2963	0.3863	-0.3316	-0.4086	-0.3709	-0.2153	-0.5848	-0.9235	-0.1145	-0.7164	-0.567167	-0.8046	-0.3872	-0.5097	0.0187667	0.0199	-0.0803	0.1167	0.11244	-0.054288	-0.079654	0.307769	0.275934	-0.1993	-0.2323	-0.3111	-0.0545	-0.163406	-0.216442	-0.110369	-0.152245	-0.162781	-0.141709	-0.249782
Os.23103.1.S1_at	LOC_Os05g41780	-1.24627	-0.6521	-0.7359	-2.3508	-0.0413667	-0.1212	-0.3403	0.3374	1.42357	1.3136	1.448	1.5091	-0.1443	-0.3414	-0.092	0.0005	-0.394533	-0.1295	-0.7181	-0.336	1.04733	0.7435	1.5724	0.8261	1.85163	1.4562	2.0059	2.0928	0.2042	0.8104	0.0864	-0.2842	0.53175	0.0893402	-0.0373905	0.689378	1.38567	-0.479167	0.5693	-1.2273	-0.7795	1.12925	1.23871	1.0198	0.993118	1.04257	0.943669	1.32012
OsAffx.27278.1.S1_at	LOC_Os05g41760	-2.49753	-2.5775	-0.9327	-3.9824	0.1118	-1.2814	-2.4289	4.0457	2.12613	1.8071	1.9746	2.5967	-2.242	-4.5705	-1.1052	-1.0503	-1.45493	-1.8748	-1.0684	-1.4216	-1.98343	-1.5967	-2.0737	-2.2799	2.0034	3.895	-0.9375	3.0527	-1.18373	0.2567	-1.3579	-2.45	-0.141286	-0.545184	-0.354146	-0.215651	0.549837	-0.5091	1.1602	-2.4548	-0.2327	3.21537	2.99484	3.43589	3.19425	2.5573	3.83121	3.76694
OsAffx.4591.1.S1_at	LOC_Os05g41660	0.8108	-0.8198	3.4916	-0.2394	-0.307567	-0.5167	-2.5389	2.1329	0.960733	-0.1881	0.9138	2.1565	0.3199	-0.3131	0.4584	0.8144	0.918833	3.159	-0.2749	-0.1276	1.82577	2.2382	0.7169	2.5222	0.2817	1.9243	-1.6096	0.5304	-0.2784	-1.3357	0.4802	0.0203	1.9597	2.19834	3.2643	0.819929	1.55623	-0.263167	-0.1334	-4.3449	3.6888	-2.85989	-3.42638	-2.29339	-1.80826	-1.56922	-2.04731	-0.932134
Os.11570.1.S1_at	LOC_Os05g41590	1.56493	1.6185	1.9006	1.1757	0.5941	0.724	0.7437	0.3146	2.70477	2.0748	3.1053	2.9342	2.8474	2.8928	2.9814	2.668	-0.5777	-0.8909	-0.8884	0.0462	5.94777	6.617	5.3967	5.8296	2.28273	0.5852	1.9042	4.3588	0.417133	0.6608	-0.2487	0.8393	1.35295	1.66239	1.91998	0.730221	1.09922	0.130067	0.2626	0.8581	-0.7305	1.81835	1.81695	1.81976	2.20892	2.25189	2.16595	3.42659
Os.57244.1.S1_at	LOC_Os05g40620	-1.07997	-1.7774	-2.0092	0.5467	0.443667	-3.2572	3.1685	1.4197	-1.2813	-0.9524	0.6754	-3.5669	-0.292333	2.3792	-0.2794	-2.9768	1.09513	1.1072	-0.5068	2.685	0.574933	4.1182	-0.2813	-2.1121	-0.497433	-2.6497	0.5565	0.6009	-0.643233	-0.3154	1.0254	-2.6397	0.14302	0.0102665	-1.77937	1.47491	0.866266	0.996467	-0.7068	3.2227	0.4735	-0.0793202	-0.467611	0.30897	1.07499	1.37258	0.777406	0.810386
Os.6671.1.S1_a_at	LOC_Os05g39930	-0.875367	-0.9155	0.6808	-2.3914	-0.7985	-0.7934	-1.6833	0.0812	2.68323	2.635	2.6725	2.7422	0.390967	0.1563	0.1438	0.8728	1.5161	1.1365	1.8163	1.5955	3.2297	3.4845	2.5221	3.6825	1.1541	1.2401	1.0483	1.1739	-0.7002	0.0806	-0.9153	-1.2659	0.853835	0.142463	0.448497	1.39964	1.42474	0.1493	0.917	-0.6021	0.133	0.510783	0.179868	0.841697	0.342723	0.220747	0.464699	0.228085
Os.50108.1.S1_at	LOC_Os05g39720	-1.41097	-1.9812	-0.9304	-1.3213	-1.49233	-1.1274	-1.5774	-1.7722	1.7716	1.7276	1.8193	1.7679	-0.672133	-1.2074	-0.4476	-0.3614	-5.46717	-6.9484	-5.5456	-3.9075	1.96023	2.309	1.0866	2.4851	-0.0229333	2.391	-0.9547	-1.5051	-0.0171	-0.1448	0.5066	-0.4131	-0.0892801	-0.518854	-0.996092	0.571702	0.586124	-1.89563	-1.701	-1.661	-2.3249	-3.67145	-3.67838	-3.66452	-4.60683	-4.57793	-4.63574	-3.93231
Os.10500.1.S1_at	LOC_Os05g39610	-1.25803	-0.9707	-1.0411	-1.7623	-1.43463	-1.4537	-1.4971	-1.3531	0.919367	0.9846	0.794	0.9795	-0.943067	-1.057	-1.0032	-0.769	-1.79923	-2.1108	-2.0237	-1.2632	-1.056	-1.3016	-0.7638	-1.1026	0.825533	0.5757	1.1125	0.7884	0.453933	0.7265	0.4398	0.1955	-0.556683	-0.851908	-0.674376	-0.226454	-0.473995	-1.88043	-1.8097	-1.886	-1.9456	0.3268	0.202176	0.451424	0.176126	0.135554	0.216698	0.0521302
Os.4611.1.S1_at	LOC_Os05g39390	-0.6977	1.0021	-3.5139	0.4187	-0.126567	-3.3402	-0.31	3.2705	-1.1353	-4.013	-1.7227	2.3298	0.617367	-0.9474	2.2098	0.5897	-0.8362	3.4617	-2.2542	-3.7161	1.10343	1.5055	0.4073	1.3975	1.39563	-1.6623	3.4969	2.3523	-1.7109	2.8083	-3.6566	-4.2844	-1.5092	-2.30061	1.85606	-2.77948	-2.81276	-0.138	0.7391	-2.7317	1.5786	0.743318	-2.69924	4.18588	-0.446673	-2.89727	2.00392	0.983358
Os.27764.1.S1_at	LOC_Os05g38860	-1.51517	-1.6516	-1.4051	-1.4888	-1.24313	-0.8815	-1.5908	-1.2571	0.808533	0.9101	0.7152	0.8003	0.0364333	0.0588	-0.1182	0.1687	2.22353	1.4367	2.6488	2.5851	2.6365	2.8619	2.8321	2.2155	2.3527	1.4742	2.6293	2.9546	1.2631	2.4665	-0.0659	1.3887	0.122518	0.566228	1.14754	-0.448315	-0.775383	1.5779	1.8865	1.6026	1.2446	3.0747	3.00133	3.14807	3.20377	3.28196	3.12559	3.56767
OsAffx.27222.1.S1_at	LOC_Os05g38350	-3.27113	-2.6012	-1.6089	-5.6033	-3.0638	-2.9367	-2.1401	-4.1146	0.409533	0.1527	0.6954	0.3805	0.354933	-0.0325	0.1638	0.9335	-1.55633	-0.4829	-0.7113	-3.4748	0.0842	0.4473	-0.5671	0.3724	1.1176	0.6454	1.0306	1.6768	0.507667	-0.291	-0.7161	2.5301	-0.00197573	0.19887	0.572508	-0.930534	0.151254	-0.8363	-0.4549	-0.9315	-1.1225	-0.258244	0.245724	-0.762212	-0.122085	0.362545	-0.606714	0.843002
Os.18463.1.S1_at	LOC_Os05g37660	-1.05383	-0.9814	1.1188	-3.2989	-0.3266	0.1915	-2.4607	1.2894	-0.195167	-0.2426	-0.2668	-0.0761	-0.910167	-1.0037	-0.9652	-0.7616	1.08797	0.767	0.5653	1.9316	-3.86183	-4.4992	-2.9788	-4.1075	0.570167	-0.0902	0.5084	1.2923	-0.6224	0.016	-1.26	-0.6232	0.231611	0.85492	0.353627	-0.375141	0.0930386	-0.134633	-0.6458	0.1597	0.0822	-0.572945	-0.577057	-0.568833	-0.430322	-0.471084	-0.38956	-0.339655
Os.8774.1.S1_at	LOC_Os05g37520	0.709333	1.4936	0.8881	-0.2537	1.0113	1.4583	0.9714	0.6042	1.82987	2.0655	1.7056	1.7185	-1.29193	-1.5048	-1.2111	-1.1599	0.3768	0.2331	0.7344	0.1629	-0.439433	-1.919	2.8512	-2.2505	-1.73637	-2.47	-0.9052	-1.8339	0.846967	0.7699	-0.2088	1.9798	1.02173	-0.181691	-0.446064	2.33308	2.3816	0.111167	0.2761	-0.4986	0.556	-0.291044	-0.378365	-0.203723	-0.461682	-0.350565	-0.572798	-0.60368
Os.54421.1.S1_at	LOC_Os05g37250	-0.781567	-0.9605	-0.8143	-0.5699	-0.674333	-0.7757	-1.176	-0.0713	1.23197	1.0061	1.807	0.8828	-0.0304333	-0.3253	0.0299	0.2041	0.280567	-0.0971	-0.1607	1.0995	-1.08753	-0.9521	-1.0531	-1.2574	-0.544	-0.2286	-0.3297	-1.0737	0.260033	0.2955	0.1069	0.3777	0.29285	-0.60014	-0.212986	0.854603	1.12992	0.828	0.7182	0.5856	1.1802	-0.0957997	-0.315521	0.123921	-0.218731	-0.436502	-0.000960417	-0.443057
Os.54232.1.S1_at	LOC_Os05g37190	1.74777	2.2153	1.4995	1.5285	-0.237267	-0.5209	0.5281	-0.719	2.68903	2.7574	2.7157	2.594	1.98167	1.9344	2.2511	1.7595	0.481233	0.1337	0.572	0.738	0.856533	1.093	0.5977	0.8789	0.894033	0.7503	0.5055	1.4263	2.4555	2.6324	1.5894	3.1447	1.49251	1.28196	0.810284	1.56008	2.31771	0.901367	0.223	1.7792	0.7019	0.892726	0.860278	0.925175	0.65875	0.834311	0.483188	0.391017
Os.51783.1.S1_at	LOC_Os05g37080	-4.06273	-1.7973	-4.5191	-5.8718	-2.91493	-2.9983	-3.0263	-2.7202	1.29627	1.5729	1.107	1.2089	-2.951	-2.2493	-2.9655	-3.6382	-1.453	-4.7644	0.433	-0.0276	-0.0442667	1.1767	-0.3179	-0.9916	-1.42027	-1.1333	-3.1481	0.0206	0.7618	3.1883	1.306	-2.2089	0.296234	2.02663	0.569127	-1.33853	-0.0722926	-3.4957	-2.072	-4.4796	-3.9355	-2.0788	-0.361304	-3.7963	-0.618712	-0.340471	-0.896952	-1.18145
OsAffx.4538.1.S1_at	LOC_Os05g36140	-2.6162	-2.0216	-0.5319	-5.2951	-2.60417	-2.9517	-4.0207	-0.8401	0.757167	-1.7397	4.0145	-0.0033	-2.04827	-3.5691	0.1446	-2.7203	-0.741267	0.4778	-1.8324	-0.8692	-0.7463	-2.1007	-0.9637	0.8255	0.311067	1.6297	0.3851	-1.0816	-0.4581	-0.8248	-0.3285	-0.221	0.000181216	-0.20447	-0.448974	-0.953088	1.60726	-1.72293	-3.0047	0.6424	-2.8065	-2.20914	-2.82149	-1.59679	-2.4896	-2.40839	-2.57081	-3.2849
Os.10175.1.S1_at	LOC_Os05g35500	-0.7891	-0.4983	-0.2482	-1.6208	-1.2962	-1.4983	-1.7596	-0.6307	1.16163	0.9727	1.2437	1.2685	-0.809433	-0.6541	-0.9777	-0.7965	-0.402233	-0.5035	-0.1508	-0.5524	0.407033	-0.2899	2.54	-1.029	-1.6074	-2.2151	-0.869	-1.7381	0.424033	0.3355	0.6319	0.3047	-0.454323	-0.414735	-0.427264	-0.716585	-0.258706	-0.0611	0.2232	-0.9016	0.4951	-0.438326	-0.583241	-0.293411	-0.466719	-0.555526	-0.377913	-1.05977
Os.12539.1.S1_at	LOC_Os05g35266	1.73063	1.5827	1.6078	2.0014	0.268267	0.5164	-0.1723	0.4607	-0.158467	0.3824	-0.3371	-0.5207	1.0831	0.9144	1.0879	1.247	0.220233	0.5597	0.4376	-0.3366	2.13067	3.1713	0.8727	2.348	0.820467	0.9925	0.9245	0.5444	0.585967	0.5592	0.4847	0.714	1.41174	1.43953	1.31431	1.82398	1.06916	0.537067	0.3248	0.6704	0.616	-0.559876	-0.78154	-0.338212	-0.0798251	-0.175821	0.0161705	-0.152695
OsAffx.27162.1.S1_at	LOC_Os05g34580	2.61493	5.4317	1.4046	1.0085	-1.06783	0.0374	-2.3336	-0.9073	2.45547	4.0532	0.4948	2.8184	-1.32817	-5.0261	1.1951	-0.1535	0.211967	1.0718	0.3297	-0.7656	0.881367	1.388	0.9942	0.2619	-0.6801	-3.3925	1.0189	0.3333	2.95563	2.4357	4.0738	2.3574	1.2116	-1.12618	0.336841	4.38923	1.2465	1.47807	3.4064	-0.3984	1.4262	1.77034	1.58706	1.95362	0.717045	3.08024	-1.64615	2.14809
Os.18468.1.S1_at	LOC_Os05g33730	0.601233	0.9884	0.1927	0.6226	0.416633	0.6165	0.3207	0.3127	0.8227	1.1096	0.6731	0.6854	0.874867	0.758	1.1691	0.6975	1.5871	1.7101	1.1518	1.8994	0.930933	1.3009	0.4531	1.0388	1.29117	1.4207	0.5305	1.9223	0.771033	1.1406	0.8147	0.3578	1.05987	0.555361	0.669873	1.21012	1.80411	0.841933	0.9285	0.9974	0.5999	0.586159	0.559136	0.613181	0.653675	0.598235	0.709114	0.782441
Os.15851.1.S1_at	LOC_Os05g33600	-1.59207	-0.6569	-1.8906	-2.2287	-1.3403	-0.9958	-1.7047	-1.3204	0.0589333	0.2165	-0.0492	0.0095	-0.620533	-0.7534	-0.7987	-0.3095	-0.0345667	0.023	-0.0295	-0.0972	-0.0640333	0.1648	-0.5177	0.1608	0.386433	0.3348	0.4193	0.4052	-0.421833	-0.1429	-0.1531	-0.9695	-0.161671	-0.143403	-0.0557814	-0.247733	-0.199766	0.475533	0.3424	0.7284	0.3558	-0.101483	0.14076	-0.343726	0.0365024	0.14286	-0.0698547	-0.148352
Os.55404.1.S1_at	LOC_Os05g33580	-1.25337	0.6322	-3.7593	-0.633	-2.09807	-3.7473	-0.173	-2.3739	1.8845	-0.2112	1.2558	4.6089	-1.18443	-3.0175	-1.5773	1.0415	-2.35063	-2.1756	-2.6267	-2.2496	0.420867	1.2029	-0.8303	0.89	0.179933	1.1027	-1.1936	0.6307	-1.27533	0.3236	-0.2403	-3.9093	0.62891	2.97079	-1.44187	-2.02221	3.00892	-1.28683	-1.974	-1.1709	-0.7156	0.306382	0.487703	0.125061	0.926731	1.70447	0.148989	0.877558
Os.26626.1.S1_at	LOC_Os05g33400	0.0344	-1.4029	0.2677	1.2384	-0.569533	-0.3561	-0.0325	-1.32	1.24357	0.9274	1.4526	1.3507	0.858567	0.9063	1.2769	0.3925	-1.53433	-0.7571	-2.0038	-1.8421	4.996	4.6518	5.3901	4.9461	5.20393	5.4404	5.7776	4.3938	2.391	2.1072	3.6757	1.3901	1.91112	0.971694	0.731119	2.71881	3.22285	2.06407	2.0072	2.3404	1.8446	-0.711297	-0.863715	-0.558879	-0.909643	-0.48803	-1.33126	1.03694
Os.55790.1.S1_at	LOC_Os05g32370	-1.21897	-1.579	-0.4532	-1.6247	0.550433	1.3581	0.0076	0.2856	0.5708	0.6005	1.6595	-0.5476	2.8701	4.2779	0.6125	3.7199	-0.568867	-0.6219	2.0149	-3.0996	-0.597067	0.7647	-1.8481	-0.7078	1.4229	-0.6426	4.4621	0.4492	-0.2164	-2.5893	-0.8661	2.8062	1.10956	-1.42897	4.00497	0.530142	1.3321	-0.136167	-0.4934	0.8204	-0.7355	-0.255819	-2.06838	1.55674	-0.634434	-0.367166	-0.901702	-2.26851
Os.10058.1.S1_at	LOC_Os05g31620	-0.516833	-0.3533	0.2094	-1.4066	-1.24233	-2.2875	-2.051	0.6115	2.70747	2.7288	2.6915	2.7021	0.869867	0.7808	0.9087	0.9201	1.1218	2.4098	1.2299	-0.2743	5.3391	4.9944	6.1343	4.8886	1.78447	1.7054	1.8808	1.7672	0.157867	-0.2271	0.2705	0.4302	2.65152	1.57938	1.2941	3.90167	3.83092	-1.22043	0.0668	-3.0501	-0.678	0.691824	0.661874	0.721775	-0.370912	-0.301082	-0.440743	0.0392456
OsAffx.14888.1.S1_at	LOC_Os05g30500	-1.77967	-1.9063	-2.1115	-1.3212	-1.82347	-1.8536	-1.4514	-2.1654	-1.82887	-1.6717	-1.6653	-2.1496	-4.12473	-4.4153	-6.2468	-1.7121	-0.133667	0.524	-0.3244	-0.6006	-2.64983	-3.4327	-1.4397	-3.0771	-1.7458	-3.0676	1.0908	-3.2606	-1.2105	-0.3439	-2.3385	-0.9491	-3.17171	-3.68703	-3.36167	-2.82225	-2.81589	-1.12563	0.7094	-1.805	-2.2813	-3.87516	-3.66594	-4.08438	-3.27346	-3.21808	-3.32884	-3.08646
OsAffx.4465.1.S1_at	LOC_Os05g28970	-0.0944	1.2104	-1.7288	0.2352	0.779767	-0.033	1.5609	0.8114	-1.30817	-4.4897	1.1056	-0.5404	0.249433	-0.3818	1.2624	-0.1323	-0.1471	2.0604	-0.753	-1.7487	-1.3701	0.8319	-2.734	-2.2082	-0.3592	-0.2119	0.9665	-1.8322	0.885333	-1.6791	1.5336	2.8015	-0.00865868	-1.1538	-0.680054	2.00205	-0.202828	-0.9855	-3.6389	-1.1252	1.8076	-2.68928	-2.69901	-2.67956	-2.21326	-1.17009	-3.25643	-2.27658
Os.7718.1.S1_at	LOC_Os05g27930	1.00627	0.909	0.9305	1.1793	0.0926	0.2038	0.0286	0.0454	0.229067	-0.1615	0.4578	0.3909	1.0581	1.3377	1.2009	0.6357	0.165867	0.6767	0.1382	-0.3173	1.87687	2.2085	1.5581	1.864	0.7964	0.6558	1.0734	0.66	0.431133	0.6328	0.287	0.3736	0.354465	0.359408	0.0217048	0.577847	0.458898	0.0379333	-0.0561	0.0772	0.0927	-0.334355	-0.274916	-0.393795	-0.0161331	0.0503898	-0.082656	-0.159456
Os.25952.1.S1_at	LOC_Os05g27780	0.4177	0.5258	0.1222	0.6051	0.690033	1.0498	0.5276	0.4927	-0.385667	-0.135	-0.3903	-0.6317	1.2561	1.6455	1.2968	0.826	0.629267	1.5604	0.5639	-0.2365	3.38707	3.2408	4.1629	2.7575	1.29107	1.0813	1.6932	1.0987	-0.7282	-1.4917	-0.0979	-0.595	1.9296	1.39075	1.47721	2.17451	2.67593	1.09803	1.2103	1.0963	0.9875	1.61255	1.80347	1.42163	1.46452	1.60809	1.32096	1.80232
Os.11773.1.S1_at	LOC_Os05g27730	-0.260433	-0.0353	0.3471	-1.0931	-0.128233	0.2072	-0.3845	-0.2074	1.79243	1.7101	1.8654	1.8018	0.178733	0.2254	0.1184	0.1924	-1.73487	-1.8369	-2.1374	-1.2303	1.39563	1.154	2.1996	0.8333	0.440833	0.2821	0.6802	0.3602	-0.0111333	0.2542	0.2323	-0.5199	0.109188	-0.193287	-0.0246499	0.0439749	0.610714	-1.4615	-1.0445	-1.4369	-1.9031	0.210549	0.0232104	0.397888	0.076314	0.00701779	0.14561	0.30976
Os.37565.1.S1_at	LOC_Os05g25770	-1.5137	-3.1947	-0.5737	-0.7727	-0.475567	-2.2394	-2.7547	3.5674	0.676667	-1.2614	1.9581	1.3333	0.2966	-2.3045	-0.3381	3.5324	-1.29737	-1.2438	-1.4743	-1.174	-0.0704	0.6763	-0.508	-0.3795	-3.89347	-4.7596	-3.3634	-3.5574	-1.15183	-1.0281	-2.0971	-0.3303	-4.05403	-5.87456	-6.31826	-3.32951	-0.693794	-2.0825	-1.5225	-2.6232	-2.1018	-0.83971	-0.901194	-0.778227	-3.03466	-1.6679	-4.40141	-3.57792
Os.8744.1.S1_a_at	LOC_Os05g24550	0.213833	0.0321	0.2416	0.3678	-0.1783	-0.0807	-0.2131	-0.2411	0.5901	0.4442	0.7156	0.6105	0.431533	0.5623	0.5127	0.2196	0.0792333	0.1403	0.0992	-0.0018	1.37537	0.7206	2.3435	1.062	0.440167	0.6351	0.2552	0.4302	0.439067	0.4524	0.4223	0.4425	0.795983	0.852497	0.724328	0.939675	0.667432	0.2299	0.1632	0.297	0.2295	-0.252949	-0.220006	-0.285892	-0.34422	-0.372044	-0.316396	-0.0148324
Os.51080.1.S1_at	LOC_Os05g19150	-0.449933	-0.6377	0.509	-1.2211	-0.1204	-0.2034	-0.4732	0.3154	0.4079	0.4145	0.4338	0.3754	-0.0277333	0.1633	-0.0601	-0.1864	0.692867	0.4828	0.5511	1.0447	-0.975633	-1.4959	-0.1017	-1.3293	-0.0772667	0.0058	-0.4142	0.1766	-1.13727	-1.0361	-1.2367	-1.139	-0.501135	-0.740433	-0.284104	-0.623033	-0.35697	0.3296	0.5056	0.1682	0.315	0.644539	0.783245	0.505833	0.353029	0.402445	0.303614	0.649557
OsAffx.14697.1.S1_at	LOC_Os05g14820	0.557233	-1.0623	0.7246	2.0094	-0.1083	-0.2129	0.5324	-0.6444	-0.467233	-0.9555	-2.5353	2.0891	-1.44947	-3.6279	0.4788	-1.1993	-0.783033	-0.7642	-0.4865	-1.0984	1.53647	1.2704	0.8826	2.4564	1.0688	-1.1786	1.0868	3.2982	-1.58857	1.5547	-3.6995	-2.6209	1.72825	1.72935	-0.182162	1.13954	4.22626	1.17303	2.6273	-0.2469	1.1387	0.319751	3.72649	-3.08699	0.334285	0.860231	-0.191661	1.41673
Os.14645.1.S1_s_at	LOC_Os05g11840	1.00953	0.9149	2.2164	-0.1027	1.6387	1.162	1.3879	2.3662	1.40047	0.5645	2.0602	1.5767	0.106967	0.0589	0.2869	-0.0249	0.930633	0.5922	0.9884	1.2113	-0.0771667	0.3724	-0.899	0.2951	2.13023	1.6853	1.4377	3.2677	0.549333	1.425	-0.0245	0.2475	0.807998	0.0383495	0.211144	1.81324	1.16926	-0.3209	-0.2262	-0.8133	0.0768	-0.108291	0.0235582	-0.24014	-0.0284569	-0.0730452	0.0161313	0.543038
Os.39872.1.A1_s_at	LOC_Os05g10620	0.735467	1.2741	0.3055	0.6268	0.236	0.3479	1.046	-0.6859	1.7126	1.5605	1.7173	1.86	2.52883	2.4092	2.2672	2.9101	-0.268033	0.3118	-1.0951	-0.0208	3.50007	3.5637	3.0626	3.8739	1.183	1.47	0.9507	1.1283	0.388233	1.1183	0.4241	-0.3777	1.5252	0.864834	0.723798	2.05586	2.45632	-0.310567	-1.4881	0.1694	0.387	0.254862	-0.444788	0.954512	0.723318	0.877616	0.569019	0.538279
Os.6629.1.S1_at	LOC_Os05g09580	0.403067	0.9213	-0.7549	1.0428	-1.62313	-1.1793	-3.4187	-0.2714	-0.9481	-1.426	-0.5588	-0.8595	0.5476	0.7088	0.5725	0.3615	-0.7412	-1.2001	-0.3481	-0.6754	4.44023	2.6826	8.0765	2.5616	-0.6924	-0.3783	-0.4473	-1.2516	-0.935867	-1.2985	-0.6966	-0.8125	0.850761	1.7946	0.681269	0.299886	0.627287	1.8227	1.0613	2.2421	2.1647	-0.742569	-1.1331	-0.35204	-1.08268	-1.49431	-0.671048	-1.06364
OsAffx.4280.2.A1_at	LOC_Os05g08910	-4.06983	-3.8606	-5.003	-3.3459	-4.08523	-2.3261	-4.9041	-5.0255	0.103633	-0.2986	0.4545	0.155	-1.66803	-1.4223	-1.6929	-1.8889	-1.64687	-2.38	-0.7127	-1.8479	-1.30813	0.7167	-3.3819	-1.2592	0.2311	2.115	-0.4267	-0.995	0.202633	0.3221	0.8593	-0.5735	0.360323	2.06299	1.98362	-3.17618	0.570858	-0.918633	0.0254	-0.3065	-2.4748	-1.98005	-1.98155	-1.97855	-2.40323	-2.44347	-2.363	-3.24072
Os.17486.1.S1_at	LOC_Os05g07300	-1.9997	-2.2387	-1.6597	-2.1007	-1.7688	-1.5067	-1.8203	-1.9794	0.387333	0.096	0.4642	0.6018	-0.4369	-0.1336	-1.2997	0.1226	-1.1721	-1.4229	0.2134	-2.3068	0.4799	0.2538	-0.2686	1.4545	-0.943867	-1.3091	-0.4964	-1.0261	-0.2984	0.8133	-1.5385	-0.17	-1.2266	-1.0075	-0.751665	-1.82098	-1.32625	0.2405	0.9568	0.1179	-0.3532	-0.132645	-0.490645	0.225355	0.360289	-0.0161798	0.736757	0.0148136
OsAffx.4267.1.S1_at	LOC_Os05g07080	-0.688267	-1.1812	-1.8667	0.9831	-0.370467	0.6977	-2.7537	0.9446	0.700267	0.8522	0.632	0.6166	1.83243	3.065	2.1934	0.2389	0.0733667	0.1874	2.8469	-2.8142	0.885867	1.5214	0.8899	0.2463	-0.606	2.2767	-2.8572	-1.2375	-0.530167	-0.7292	-1.3723	0.511	-0.144333	-0.296199	-0.551172	0.0343849	0.235654	2.7588	3.854	4.2714	0.151	4.18948	4.47911	3.89984	3.36725	6.39234	0.342149	4.84027
OsAffx.4266.1.S1_at	LOC_Os05g07010	-2.39127	-1.0655	-1.6226	-4.4857	-0.392533	-1.1882	2.7103	-2.6997	2.7607	4.5509	3.1545	0.5767	-1.4014	-0.7116	-3.3398	-0.1528	-1.53967	-2.2608	-2.4821	0.1239	-3.89283	-2.4586	-4.6995	-4.5204	-0.2439	1.6241	0.29	-2.6458	-0.7535	-0.2268	0.677	-2.7107	-1.75329	-2.92629	-3.03045	-2.0123	0.955866	-0.916	-1.2316	0.2942	-1.8106	0.773068	0.896588	0.649548	-0.217849	-0.075672	-0.360027	-0.185649
Os.15797.1.S1_at	LOC_Os05g06990	-0.123033	0.411	-0.561	-0.2191	-0.542267	-0.4801	-0.5322	-0.6145	0.7961	0.7476	0.7892	0.8515	-0.0184	0.0765	0.0808	-0.2125	0.918633	1.5313	1.3062	-0.0816	2.83127	2.8287	3.2002	2.4649	0.8247	0.4214	-0.2412	2.2939	0.477033	0.0325	1.1326	0.266	0.700194	1.14973	1.11089	0.399081	0.141076	0.4251	0.1769	0.2844	0.814	1.15737	0.659525	1.65522	0.814422	0.402628	1.22622	0.896299
Os.17036.1.S1_x_at	LOC_Os05g03620	-0.165433	-0.6504	0.5267	-0.3726	-0.633367	-0.8659	-0.6773	-0.3569	1.68053	1.7438	1.5022	1.7956	0.0277	-0.1515	-0.2063	0.4409	-1.00233	-0.964	-1.0858	-0.9572	1.8157	1.9233	1.9834	1.5404	2.04867	2.435	1.5133	2.1977	0.954867	1.4002	0.7634	0.701	0.744299	0.587318	0.658175	0.828634	0.903068	-0.5122	-0.5997	0.3384	-1.2753	0.559081	0.579282	0.53888	0.623263	0.697165	0.549361	0.536734
Os.38599.2.A1_at	LOC_Os05g03460	1.57197	1.0139	3.9718	-0.2698	3.24877	2.6437	2.228	4.8746	4.39757	3.154	3.9777	6.061	3.39897	5.3829	-0.1003	4.9143	-1.02833	-0.4737	-1.0955	-1.5158	4.7561	5.7758	5.6595	2.833	4.1943	3.9116	5.1506	3.5207	2.3556	1.486	3.7405	1.8403	4.62971	3.64373	4.3591	5.59177	4.92425	-1.0489	-0.5864	-2.7898	0.2295	-1.85275	-4.12046	0.414966	-1.89797	-3.43946	-0.35648	-0.181051
Os.37849.1.A1_s_at	LOC_Os05g02780	0.127467	0.1071	0.3566	-0.0813	0.160333	0.0734	0.2045	0.2031	0.3028	0.0704	0.4784	0.3596	0.333467	0.3332	0.4567	0.2105	-0.359033	-0.4546	-0.3312	-0.2913	0.501367	0.2433	0.9555	0.3053	-0.336733	-0.3771	-0.4265	-0.2066	0.00576667	-0.1042	-0.0578	0.1793	0.022095	0.108702	0.253774	0.146996	-0.421092	-0.4574	-0.5057	-0.4284	-0.4381	-0.0171541	0.00853569	-0.0428439	0.0283193	0.075867	-0.0192283	0.00532416
OsAffx.14511.1.S1_at	LOC_Os05g02760	3.7742	3.6172	5.9304	1.775	2.1997	3.2447	2.4909	0.8635	2.0337	2.1919	2.7429	1.1663	5.2746	6.454	5.0932	4.2766	0.689167	2.4618	0.5311	-0.9254	3.71643	4.3223	3.7563	3.0707	-0.136733	-0.4747	1.4026	-1.3381	-2.07113	-2.7195	0.4968	-3.9907	1.24996	4.13668	4.71215	-2.98606	-0.862948	2.35913	2.5375	2.8373	1.7026	0.486804	1.08485	-0.111241	-1.52588	-0.658257	-2.3935	-0.507283
Os.6261.1.S1_at	LOC_Os05g01940	-1.5065	-0.965	-1.0792	-2.4753	-0.9548	-0.773	-1.1651	-0.9263	1.97913	2.2176	1.7646	1.9552	-0.248767	-0.1664	-0.2204	-0.3595	-1.11197	-1.5163	-0.9461	-0.8735	0.465367	0.168	0.9862	0.2419	-1.3271	-1.2441	-1.2405	-1.4967	-0.638033	-0.2533	-0.724	-0.9368	0.543894	0.446293	0.575519	0.215977	0.937787	-1.15563	-0.2128	-1.3309	-1.9232	-1.21135	-1.27379	-1.14891	-1.32992	-0.960499	-1.69933	-1.56807
OsAffx.4222.1.A1_at	LOC_Os05g01390	-0.9798	-1.1404	-1.5231	-0.2759	0.2746	2.6257	-0.3968	-1.4051	-1.43403	1.0149	-1.83	-3.487	-1.0786	1.5681	-2.8113	-1.9926	-0.306933	-1.1002	-0.2956	0.475	0.132533	-2.614	-0.2717	3.2833	-1.33093	-0.4837	-1.7243	-1.7848	0.6371	-2.0565	1.8081	2.1597	-1.16798	-0.831957	-2.4122	-0.00966191	-1.41811	-0.653233	0.1132	-0.8425	-1.2304	1.84289	4.25998	-0.574203	0.192877	1.78791	-1.40215	0.169646
Os.7938.1.S1_at	LOC_Os04g59190	0.542833	1.2243	-0.1085	0.5127	0.548133	0.7395	1.2335	-0.3286	-0.464133	-0.4352	-0.6806	-0.2766	-0.0882667	-0.2642	-0.3208	0.3202	-1.64173	-2.2294	-2.1997	-0.4961	2.1022	2.6726	0.6728	2.9612	0.610433	0.2386	1.1505	0.4422	0.717267	0.5331	1.5889	0.0298	-0.981539	-0.462655	-0.0903031	-2.45728	-0.915919	2.4474	2.0077	2.2531	3.0814	4.40093	4.62983	4.17202	4.71938	4.93948	4.49929	5.32036
Os.56777.1.S1_at	LOC_Os04g58980	0.895233	-2.7804	4.2663	1.1998	1.75653	3.8862	1.9373	-0.5539	1.15533	-3.8509	2.2055	5.1114	0.867333	4.1517	-0.2069	-1.3428	1.8013	3.1482	2.2491	0.0066	2.73203	3.7215	2.1227	2.3519	-0.522767	-2.8821	1.9001	-0.5863	-1.74027	-1.2172	-0.7165	-3.2871	0.13991	-0.21364	0.0552403	-1.56978	2.28782	-0.8987	-1.4234	-2.0664	0.7937	-0.162004	-2.45418	2.13017	-0.375274	1.04028	-1.79083	-0.55914
Os.48131.1.S1_s_at	LOC_Os04g58890	0.141167	0.8784	0.6081	-1.063	6.06313	6.3139	4.3939	7.4816	1.04357	1.066	1.5742	0.4905	-1.2884	-1.9878	-1.3256	-0.5518	1.9236	1.9828	1.7472	2.0408	1.80703	1.7987	1.811	1.8114	1.74067	1.6498	1.8279	1.7443	-5.20763	-5.9047	-5.6645	-4.0537	0.0103164	-0.551104	-1.74084	0.361605	1.9716	0.5026	2.8878	-0.0689	-1.3111	0.0226973	-0.160757	0.206152	0.173156	0.0265169	0.319794	1.17671
Os.7901.1.S1_at	LOC_Os04g58850	-0.647367	-0.4935	-0.2865	-1.1621	-0.557333	-0.6979	-0.6503	-0.3238	1.75467	1.6214	1.8925	1.7501	0.2778	0.3503	0.3972	0.0859	1.62027	1.5978	1.5514	1.7116	2.4313	1.9524	3.4176	1.9239	0.860267	0.5501	1.06	0.9707	0.590633	1.0359	0.7353	0.0007	1.39354	1.48514	1.2802	1.30784	1.50099	1.4849	1.2423	1.3084	1.904	1.90996	1.89187	1.92804	1.75499	1.85377	1.65622	1.91044
Os.140.1.A1_at	LOC_Os04g58810	-1.43667	-1.5734	0.2797	-3.0163	1.53023	0.3852	0.667	3.5385	0.199133	-0.0391	-0.7775	1.414	0.739333	0.2137	1.4398	0.5645	1.7802	3.2261	-0.4935	2.608	0.230233	0.349	-0.7273	1.069	-0.606467	0.2994	-0.9635	-1.1553	0.718133	1.8177	0.1383	0.1984	-1.32495	-0.415284	-3.59282	-0.84263	-0.449065	-0.8503	1.1809	-1.43	-2.3018	1.70301	0.410851	2.99516	0.86295	-0.481704	2.2076	0.624679
Os.17079.1.S1_at	LOC_Os04g58420	0.5643	0.7942	0.408	0.4907	-1.4907	-1.1874	-1.6758	-1.6089	-0.877967	-0.468	-1.6818	-0.4841	-0.1644	-0.1457	0.0965	-0.444	0.947967	0.6826	1.6981	0.4632	0.857533	1.1781	1.3378	0.0567	1.0243	2.1469	0.8401	0.0859	0.0467	-0.1972	-0.7013	1.0386	-0.300042	0.0741851	-0.101031	-0.248937	-0.924383	1.65287	1.0007	1.9935	1.9644	-0.174052	-0.0623228	-0.285782	-0.344693	-0.239126	-0.45026	0.0650211
Os.12921.1.S1_at	LOC_Os04g57770	-0.576833	-0.8095	-0.5194	-0.4016	-0.298267	-0.3414	-0.064	-0.4894	0.0049	0.1306	-0.1435	0.0276	-0.157167	0.3456	-0.3038	-0.5133	0.0445333	-0.2668	0.2057	0.1947	-0.8986	-0.7565	-1.0527	-0.8866	-0.720733	-0.8076	-1.1504	-0.2042	-0.0235667	0.3625	0.1934	-0.6266	-0.111821	-0.176568	-0.475814	-0.00214102	0.207241	-0.5958	-0.8365	-0.3136	-0.6373	-1.28998	-1.28937	-1.29059	-1.45349	-1.24206	-1.66493	-1.73824
Os.27395.1.S1_a_at	LOC_Os04g57760	-0.805267	-1.027	0.2168	-1.6056	-0.563133	-0.8449	-0.5547	-0.2898	1.01333	0.9897	1.1287	0.9216	-0.0287667	0.0759	0.0556	-0.2178	-1.09613	-1.0421	-0.5377	-1.7086	0.373033	0.2455	0.9448	-0.0712	-0.707533	-1.1392	-0.3965	-0.5869	-1.41667	-1.5292	-1.1836	-1.5372	2.12306	2.06775	1.9987	2.30805	2.11776	-0.0381	0.0932	-0.1517	-0.0558	0.965089	1.08313	0.847044	0.906616	1.06615	0.747086	0.886621
Os.5821.1.S1_at	LOC_Os04g57750	0.256133	-0.7115	0.775	0.7049	1.10657	0.7078	2.4924	0.1195	0.2572	-1.3994	0.7055	1.4655	5.11347	2.5972	6.4373	6.3059	-0.554	-1.0984	0.103	-0.6666	1.9767	2.4953	1.8554	1.5794	1.1325	2.614	-0.6283	1.4118	-0.5588	-2.0254	0.441	-0.092	2.135	3.25848	3.13861	0.424908	1.71801	0.617467	-0.4009	3.2967	-1.0434	-0.624837	-1.89534	0.645664	0.985936	0.765475	1.2064	0.0937601
Os.54145.1.S1_at	LOC_Os04g57739	6.45323	6.7903	6.259	6.3104	3.82257	3.2172	4.04	4.2105	2.19897	3.7116	0.3693	2.516	1.74647	2.3237	1.0568	1.8589	3.59637	6.2674	2.4545	2.0672	5.731	6.521	6.3702	4.3018	2.23897	3.7822	-0.0211	2.9558	1.7535	2.1713	-0.2892	3.3784	2.02614	2.07949	2.13016	2.40819	1.48673	1.09623	2.2481	0.377	0.6636	2.10878	2.2478	1.96976	2.23394	2.63387	1.834	2.91906
Os.11407.1.S1_at	LOC_Os04g57550	1.29673	1.5179	1.5803	0.792	-0.0306333	-0.0395	-0.0265	-0.0259	2.12557	2.2905	2.1611	1.9251	1.75607	1.9433	1.6289	1.696	0.845067	0.9026	0.4074	1.2252	2.66063	3.4861	1.5203	2.9755	1.7394	2.049	1.3213	1.8479	0.8799	0.8149	0.9088	0.916	1.21027	0.63026	0.707581	1.7882	1.71502	-0.0117	-0.7076	0.6903	-0.0178	-0.309059	-0.302324	-0.315795	-0.659268	-0.70543	-0.613106	0.0222348
Os.17130.1.S1_at	LOC_Os04g57540	0.0332333	0.3486	0.1458	-0.3947	-0.197633	-0.0309	-0.4038	-0.1582	1.23887	1.2194	1.3496	1.1476	0.237833	0.2751	0.309	0.1294	-0.722867	-0.4716	-0.8915	-0.8055	1.41113	1.2723	1.7055	1.2556	1.86303	2.1684	1.6669	1.7538	1.19227	1.4348	0.8077	1.3343	0.712069	0.0110368	0.173612	1.36992	1.29371	-0.950533	-1.056	-0.7491	-1.0465	-0.699035	-0.722626	-0.675445	-0.901068	-1.01249	-0.78965	-0.597923
Os.7115.1.S1_a_at	LOC_Os04g57200	-0.640733	-0.5788	-0.5282	-0.8152	-1.0985	-1.3157	-1.0322	-0.9476	2.03253	2.088	2.0855	1.9241	-0.257833	-0.1198	-0.3421	-0.3116	-1.52117	-1.3313	-1.096	-2.1362	0.136833	0.3721	-0.1972	0.2356	0.702933	0.6791	0.7433	0.6864	-0.7079	-0.5023	-0.8169	-0.8045	0.00584947	-0.051172	-0.221612	0.150892	0.14529	-1.8289	-1.185	-2.1946	-2.1071	-0.841679	-0.733282	-0.950077	-0.772367	-0.762031	-0.782703	-0.392812
Os.12025.1.S1_a_at	LOC_Os04g55180	-0.167267	3.6654	-0.0153	-4.1519	0.756467	2.1711	0.6157	-0.5174	-1.03577	-0.7734	-0.9866	-1.3473	-1.6388	-1.7905	-1.7418	-1.3841	-0.1401	-0.4144	-0.6721	0.6662	-6.31023	-5.6197	-8.3171	-4.9939	-4.50797	-5.239	-3.9896	-4.2953	-2.73893	-2.5659	-3.0471	-2.6038	-2.09318	-1.58938	-1.63568	-2.46192	-2.68574	-1.9343	-1.8238	-2.004	-1.9751	-1.98902	-2.09974	-1.87829	-2.0853	-1.84659	-2.32401	-2.208
Os.36834.1.S1_at	LOC_Os04g54830	0.442233	-0.0406	0.2991	1.0682	0.176867	-0.2635	1.1434	-0.3493	2.67003	2.6175	2.8324	2.5602	0.447533	0.442	0.4665	0.4341	2.88383	3.0131	2.9141	2.7243	2.6129	1.8134	3.9931	2.0322	2.85293	2.4886	3.2423	2.8279	0.875267	1.4902	0.3792	0.7564	1.92115	1.02006	0.701649	2.61559	3.34732	2.12717	2.579	1.8392	1.9633	2.58082	2.77183	2.38981	2.58005	2.96698	2.19311	3.92641
Os.11471.1.S1_at	LOC_Os04g54610	0.4153	-1.5094	2.1904	0.5649	0.825633	0.5863	0.6744	1.2162	1.62187	1.3724	1.6821	1.8111	1.23627	1.6901	0.916	1.1027	0.369633	-2.0577	2.5854	0.5812	-2.78573	-2.9328	-2.4084	-3.016	-0.805	-0.4737	-3.4222	1.4809	-2.6326	-1.1741	-1.8919	-4.8318	-0.687897	-0.00034599	-0.940807	-0.68229	-1.12814	-0.4987	0.4195	-1.1725	-0.7431	0.771793	1.60248	-0.0588889	1.69676	2.13946	1.25405	-1.65612
OsAffx.14412.1.S1_at	LOC_Os04g54310	-1.1789	-1.8767	0.0675	-1.7275	-0.220133	0.7651	0.1558	-1.5813	-0.913767	-1.7374	-0.2008	-0.8031	-1.08933	1.0864	-1.177	-3.1774	-0.193867	-0.2739	0.446	-0.7537	0.6275	-0.2955	1.5049	0.6731	-0.649767	-0.1018	-0.6984	-1.1491	-1.33073	-1.674	2.2474	-4.5656	-0.363574	-1.38454	-0.114258	0.207142	-0.162637	0.4172	1.3111	0.8293	-0.8888	-0.858624	1.16709	-2.88434	1.46804	3.12644	-0.190354	1.55906
Os.9445.1.S1_at	LOC_Os04g54240	-4.03843	-2.096	-5.5413	-4.478	-3.7194	-5.7014	-6.1486	0.6918	-0.404433	-1.2731	0.4195	-0.3597	-0.895267	-0.9427	-0.6395	-1.1036	4.0917	5.6775	2.3956	4.202	2.9496	1.0357	3.1268	4.6863	-0.795133	0.0314	1.4518	-3.8686	-0.161233	1.5936	0.8684	-2.9457	0.547652	2.18232	-0.549133	0.27001	0.287408	1.06097	3.2451	1.5965	-1.6587	0.444193	2.81767	-1.92928	-2.77126	-0.726431	-4.81608	1.13312
Os.4807.1.S1_at	LOC_Os04g54200	-1.69977	-1.6027	-1.5193	-1.9773	-2.19567	-2.0454	-2.1652	-2.3764	0.799167	0.7944	0.7491	0.854	-0.596733	-0.77	-0.4378	-0.5824	-1.66977	-1.673	-2.2231	-1.1132	-0.349433	-0.4975	-0.2506	-0.3002	0.288733	0.6898	0.2479	-0.0715	0.209633	0.4295	0.2184	-0.019	-0.254813	-0.163633	-0.316435	-0.443024	-0.0961589	-2.4313	-2.3039	-2.2813	-2.7087	-1.68211	-2.11086	-1.25336	-1.82974	-1.88097	-1.77851	-2.12112
Os.39998.1.A1_x_at	LOC_Os04g53970	0.272067	0.3235	-0.0919	0.5846	-0.6	-0.5353	-0.7705	-0.4942	-2.14193	-2.1555	-2.326	-1.9443	-1.1368	-1.3268	-0.86	-1.2236	-0.398733	-0.521	-0.3948	-0.2804	4.29127	5.7125	4.7068	2.4545	-1.2226	-0.1705	-3.8224	0.3251	1.41633	0.3173	0.8744	3.0573	0.889345	3.59458	2.63323	-1.57164	-1.09879	1.34	3.0043	1.0346	-0.0189	0.476071	0.359072	0.59307	0.245099	0.356229	0.13397	0.48084
Os.55628.1.S1_at	LOC_Os04g53606	-1.95913	-1.2979	-2.3104	-2.2691	0.0024	0.8722	0.8585	-1.7235	-1.25543	-1.0379	-1.2092	-1.5192	0.770267	0.9267	0.6043	0.7798	-0.845133	-0.815	-1.1066	-0.6138	4.5827	4.4571	5.1533	4.1377	1.95297	0.9544	0.5877	4.3168	0.727	2.1585	0.7605	-0.738	1.33397	1.18929	1.54708	1.66502	0.934477	-0.755067	-2.5576	1.4818	-1.1894	-0.375476	-0.0644975	-0.686454	-0.622784	-0.363201	-0.882367	-0.947969
Os.4555.1.S1_at	LOC_Os04g52840	-0.576967	-0.5205	0.0204	-1.2308	-1.0932	-1.0577	-1.287	-0.9349	1.7611	2.1276	1.6175	1.5382	0.6377	0.6577	0.6943	0.5611	-1.8678	-1.8003	-1.9889	-1.8142	3.46003	3.4173	3.8007	3.1621	1.6866	1.5475	1.6274	1.8849	0.105067	0.2218	-0.1127	0.2061	0.601802	0.792881	0.304174	0.561397	0.748756	-1.03727	-0.83	-1.0187	-1.2631	-0.210718	-0.126166	-0.295271	-0.112533	-0.0396634	-0.185402	-0.0510202
Os.55408.1.S1_at	LOC_Os04g52750	-0.761033	-2.2335	2.1989	-2.2485	-1.12763	0.3751	-2.7476	-1.0104	2.87523	3.6739	3.6406	1.3112	1.27873	0.9404	0.6953	2.2005	-0.0833	-0.2546	0.0222	-0.0175	0.930433	0.5475	1.538	0.7058	1.9413	2.2392	1.6648	1.9199	2.2268	3.3666	2.7569	0.5569	1.99775	0.418738	0.361244	3.59148	3.61955	-3.04557	-4.8848	-4.7982	0.5463	1.09273	-0.293919	2.47938	3.21236	2.44911	3.97561	0.530386
OsAffx.14380.1.S1_s_at	LOC_Os04g52670	-0.0754667	0.5638	0.2152	-1.0054	2.40773	2.3293	1.9085	2.9854	0.130533	0.0372	0.005	0.3494	-0.556767	-0.6906	-0.6866	-0.2931	-1.1172	-0.9888	-1.1158	-1.247	0.5152	0.039	1.5592	-0.0526	-1.05973	-1.2068	-1.0771	-0.8953	-1.10213	-1.149	-1.4274	-0.73	1.00446	0.973184	0.775354	1.06097	1.20832	0.5579	0.3613	0.4605	0.8519	0.776754	1.13114	0.422372	1.06081	1.26088	0.860745	1.17371
OsAffx.14373.1.A1_at	LOC_Os04g52090	-1.72927	-2.0505	-1.62	-1.5173	-0.711	-0.21	-0.839	-1.084	0.770267	0.9677	-0.2503	1.5934	2.40113	1.8972	4.3941	0.9121	1.0771	0.9211	-0.0213	2.3315	-0.127267	0.1391	-0.9235	0.4026	1.10357	0.9097	-1.4676	3.8686	-2.5094	-2.5748	0.0044	-4.9578	0.326429	0.862898	0.71168	-0.612477	0.343614	0.3595	2.6312	-1.1573	-0.3954	1.04934	-0.827769	2.92645	0.957023	-0.134302	2.04835	1.43536
Os.20548.1.S1_at	LOC_Os04g51680	-1.1879	-1.5693	-1.4248	-0.5696	-1.0598	-1.8492	-0.5946	-0.7356	1.74057	1.6929	1.8218	1.707	-0.149033	-0.1269	-0.1904	-0.1298	-1.33343	-1.8687	0.1025	-2.2341	2.48227	1.6005	4.3354	1.5109	-1.08053	-1.2701	-0.7361	-1.2354	-2.15547	-2.3318	-2.328	-1.8066	-0.470715	0.145838	-0.0721608	-1.19136	-0.765179	0.547033	0.9032	0.397	0.3409	-0.366661	-0.288954	-0.444369	-0.293862	-0.437861	-0.149863	-0.420247
Os.11354.1.S1_at	LOC_Os04g51460	-1.53063	-1.1408	0.4651	-3.9162	-4.41717	-5.2053	-3.1688	-4.8774	2.22107	2.1994	2.1847	2.2791	-2.0715	-2.0613	-1.925	-2.2282	-0.0983333	-1.622	0.7601	0.5669	-2.17423	-1.2706	-1.2433	-4.0088	-4.88513	-6.2515	-3.3356	-5.0683	-1.85863	2.0216	-3.5561	-4.0414	-3.54337	-2.81009	-1.88846	-4.34815	-5.1268	-1.2022	0.6781	-5.4146	1.1299	0.447754	0.158898	0.736611	-1.28031	-1.92297	-0.637645	-2.11144
Os.9714.2.A1_a_at	LOC_Os04g51190	-0.538367	-1.0047	0.2006	-0.811	-0.646933	0.1031	-0.932	-1.1119	0.886567	1.2288	0.4485	0.9824	1.2532	1.1142	1.5529	1.0925	0.4846	0.1672	1.0124	0.2742	-2.1619	-1.9599	-1.5269	-2.9989	-0.390933	-1.6281	-0.0581	0.5134	-1.34937	-2.3087	-0.9513	-0.7881	0.47435	1.1772	0.758172	0.110549	-0.14852	0.1867	0.9038	-1.0022	0.6585	-0.577723	-0.33203	-0.823415	-0.0441404	0.303748	-0.392029	0.068715
Os.3406.1.S1_at	LOC_Os04g51160	4.4827	3.4508	5.8953	4.102	1.42003	1.3837	1.5258	1.3506	3.15647	3.1316	3.0515	3.2863	1.60083	1.6969	1.5064	1.5992	0.282267	0.1542	-0.0168	0.7094	5.3613	6.3155	3.6498	6.1186	3.7845	4.2246	4.9582	2.1707	2.5359	2.7838	2.4886	2.3353	1.32467	0.52473	0.526351	1.5113	2.7363	-0.753333	-0.0355	-0.3507	-1.8738	-1.14988	-0.899261	-1.40049	-1.70512	-1.57484	-1.83541	-0.638889
Os.12937.1.S1_at	LOC_Os04g51130	-0.434567	-1.0202	-0.3335	0.05	-1.1706	-1.2347	-0.5884	-1.6887	0.1171	0.0018	0.8653	-0.5158	0.543267	0.8926	0.2796	0.4576	0.7801	0.994	1.2882	0.0581	2.31597	2.5474	2.2968	2.1037	0.794567	1.0078	0.853	0.5229	0.467367	0.629	0.1597	0.6134	0.258693	-0.723457	-0.069872	0.88526	0.942842	0.425433	-0.5949	0.4353	1.4359	1.31709	1.02394	1.61025	1.37758	1.18729	1.56786	0.989419
Os.10083.1.S1_at	LOC_Os04g50216	-0.145467	-0.3756	0.0473	-0.1081	-0.0355333	0.0294	-0.1711	0.0351	-0.1112	0.152	-0.3217	-0.1639	-0.604533	-0.6221	-0.6584	-0.5331	-0.4791	-0.8275	-0.4172	-0.1926	0.0593667	0.0522	-0.1194	0.2453	0.124367	0.324	0.27	-0.2209	-0.226967	-0.0012	-0.5263	-0.1534	0.323061	0.261488	0.417221	-0.08033	0.693863	0.1814	-0.2824	0.3586	0.468	0.459156	0.67265	0.245661	0.259198	0.231805	0.286591	0.343631
OsAffx.26548.1.S1_at	LOC_Os04g50188	3.29417	3.4842	3.1553	3.243	-1.138	-1.4853	-2.6724	0.7437	2.19497	1.6344	1.7434	3.2071	-2.15037	-3.8924	-1.1596	-1.3991	1.89357	2.0113	0.6585	3.0109	-0.0380667	0.4151	-0.3537	-0.1756	1.35333	3.1707	-0.4527	1.342	1.77537	-0.3323	2.356	3.3024	3.78951	2.48383	3.24908	4.55245	4.87267	-1.43387	-3.1343	0.1825	-1.3498	0.396742	0.422601	0.370883	0.2705	-0.23665	0.777651	-1.00401
Os.54859.1.S1_at	LOC_Os04g49550	-0.1889	0.2714	-0.168	-0.6701	1.90757	1.2834	1.9804	2.4589	1.8808	1.763	1.9002	1.9792	1.86967	1.8966	1.8408	1.8716	1.3669	0.9031	1.7667	1.4309	2.32793	2.3873	2.4313	2.1652	-0.548067	-0.3929	-1.3599	0.1086	-0.721	-0.4869	-0.9187	-0.7574	2.27666	2.4283	2.20008	2.33034	2.14792	1.74847	1.6278	1.3883	2.2293	0.219107	0.206555	0.231659	0.192739	0.274607	0.110872	0.616857
Os.11660.1.S1_at	LOC_Os04g49530	0.170167	0.204	0.3945	-0.088	0.934433	1.1158	1.0281	0.6594	-0.138667	-0.6159	0.1433	0.0566	1.0342	0.9641	1.1679	0.9706	0.5026	0.5486	0.6237	0.3355	0.906	0.7166	1.2268	0.7746	0.175067	0.2814	-0.014	0.2578	0.568267	0.5511	0.7888	0.3649	-0.103972	-0.356319	0.174981	0.0682769	-0.302827	0.7273	0.7092	0.7031	0.7696	0.611859	0.536349	0.68737	0.903383	0.836013	0.970754	0.77878
Os.282.1.S1_a_at	LOC_Os04g49510	-0.8885	-0.9259	-0.7437	-0.9959	-1.51913	-1.3589	-1.5728	-1.6257	1.10617	0.9075	1.1871	1.2239	-0.4598	-0.3008	-0.3821	-0.6965	-1.887	-1.9136	-1.714	-2.0334	1.279	1.2375	1.2426	1.3569	0.717567	0.9353	0.6042	0.6132	0.192767	0.2515	0.198	0.1288	0.782884	0.572103	0.570026	0.976773	1.01263	-1.89963	-1.8242	-1.6002	-2.2745	-0.656004	-0.648019	-0.66399	-0.941349	-1.02646	-0.856236	-0.840242
Os.5335.1.S1_at	LOC_Os04g49450	0.950167	1.1625	0.6113	1.0767	1.64093	1.1671	1.5285	2.2272	0.968767	0.7228	1.2807	0.9028	1.20707	1.2465	1.2218	1.1529	0.8733	0.9338	-0.2038	1.8899	7.51047	9.4305	5.9089	7.192	5.0589	5.3894	3.884	5.9033	1.27883	0.6392	1.4575	1.7398	1.44492	1.09975	0.708238	2.07348	1.89823	0.581633	0.1513	0.6569	0.9367	3.74437	3.58594	3.90281	3.64154	3.43986	3.84323	4.33709
Os.26511.1.S1_at	LOC_Os04g49370	-0.0528	-0.5412	0.0369	0.3459	0.338833	0.2186	0.8308	-0.0329	-0.815967	-0.8384	-0.9114	-0.6981	-1.05	-1.1485	-1.0358	-0.9657	0.0184667	-0.1768	1.2613	-1.0291	6.58133	6.5042	6.9587	6.2811	1.2729	1.4162	1.3609	1.0416	-0.2212	-0.2826	0.4299	-0.8109	2.94553	2.84011	2.17272	3.53824	3.23104	4.5387	3.3945	3.9539	6.2677	3.69074	3.79076	3.59072	3.662	3.71721	3.60679	3.46469
OsAffx.26530.1.A1_at	LOC_Os04g48810	-0.428767	-0.9059	-0.8761	0.4957	1.8344	1.2399	2.134	2.1293	-0.1039	-2.5842	0.6146	1.6579	1.92937	2.5804	1.7208	1.4869	-1.53483	-2.7635	-1.0753	-0.7657	-2.8785	-2.333	-1.7919	-4.5106	-1.98827	-1.9777	-2.5687	-1.4184	-2.90047	-2.2897	-2.8653	-3.5464	0.143326	-1.43366	-0.157336	0.150027	2.01427	-0.8769	-0.2864	-0.6629	-1.6814	0.70356	0.897505	0.509616	0.614683	0.914242	0.315124	0.0814687
Os.57527.1.S1_at	LOC_Os04g48350	-1.57283	-1.5854	0.4535	-3.5866	-0.519433	-0.2499	-0.4578	-0.8506	2.38843	2.2677	2.5221	2.3755	-2.10927	-1.7828	-2.0475	-2.4975	0.276867	-0.8086	1.5847	0.0545	-0.151333	-0.3172	1.307	-1.4438	-0.656133	-1.1854	-0.5682	-0.2148	-0.8602	-0.6635	0.6929	-2.61	-0.251478	-0.990855	-0.138376	0.551205	-0.427885	-0.0802667	-0.4335	-0.2858	0.4785	1.46789	2.4674	0.468394	0.504835	1.60808	-0.598414	0.574314
OsAffx.14324.1.S1_at	LOC_Os04g48290	-1.9878	-2.604	-1.461	-1.8984	-1.42557	-1.9736	-1.0712	-1.2319	3.29377	3.2151	3.4265	3.2397	-1.86217	-2.157	-1.8419	-1.5876	-1.03323	-1.7386	-1.4395	0.0784	0.136167	0.339	0.0438	0.0257	-0.0112667	0.054	-1.5522	1.4644	-0.380367	-0.0668	0.3979	-1.4722	0.137561	0.397319	0.0774518	-0.280745	0.356218	-1.8647	-0.042	-2.1688	-3.3833	-1.99835	-1.74541	-2.25128	-1.56342	-1.20872	-1.91812	-2.01839
Os.19300.1.S1_at	LOC_Os04g47970	0.243467	0.1075	0.2002	0.4227	-0.331433	-0.2769	-0.6303	-0.0871	0.541767	0.6193	0.4255	0.5805	0.2322	0.2492	0.2384	0.209	0.150533	0.3251	-0.0189	0.1454	-1.13117	-1.189	-1.364	-0.8405	0.419533	0.2789	0.1465	0.8332	0.131967	0.4523	0.0522	-0.1086	0.035523	0.00119565	-0.428296	-0.0627988	0.631991	-0.865133	-0.5907	-0.8019	-1.2028	-0.537788	-0.630825	-0.444752	-0.482903	-0.628357	-0.33745	-0.287756
OsAffx.4114.1.S1_at	LOC_Os04g47480	1.80067	2.9701	-0.3764	2.8083	-0.203833	1.1093	3.3528	-5.0736	-1.40593	-1.3917	-2.0229	-0.8032	0.0288667	-0.1783	-0.5367	0.8016	0.979767	1.9836	-0.6502	1.6059	0.6423	1.4076	0.7329	-0.2136	-2.6279	-3.5226	-3.5184	-0.8427	-4.0554	-5.001	-3.587	-3.5782	-1.76039	-0.29355	-0.366831	-4.32299	-2.05817	0.9657	3.5916	-0.9118	0.2173	-2.60704	-1.24317	-3.9709	-3.47247	-3.81375	-3.13119	-2.34552
Os.55318.1.S1_at	LOC_Os04g47330	-0.3086	-0.86	0.9044	-0.9702	-0.367933	0.0443	-0.4864	-0.6617	0.846567	1.9059	0.0666	0.5672	1.96297	1.2167	1.0306	3.6416	-0.7162	-1.7423	-0.2709	-0.1354	0.148933	-0.1784	0.1066	0.5186	-0.916	-0.1914	-1.6794	-0.8772	0.129867	0.3392	0.7909	-0.7405	-1.32798	-0.0337267	0.111069	-2.5129	-2.87635	0.2805	0.3854	0.4859	-0.0298	1.46916	1.67756	1.26076	2.05198	2.06155	2.0424	3.09532
Os.46328.1.S1_at	LOC_Os04g46980	-3.40353	-4.6995	-1.0347	-4.4764	-1.05217	-1.53	-0.8346	-0.7919	0.649833	-1.8463	3.0509	0.7449	-2.2287	-4.148	-2.3848	-0.1533	0.261	0.4894	0.8444	-0.5508	-1.90307	-5.643	-0.4428	0.3766	-2.20237	-5.2169	-1.4542	0.064	2.4243	5.3933	0.6904	1.1892	0.33609	-1.28497	3.35069	0.39707	-1.11844	-0.672333	0.495	-2.0152	-0.4968	-0.227513	-0.472159	0.0171325	0.117859	-0.0146386	0.250358	-0.213902
Os.53972.1.S1_at	LOC_Os04g46970	0.452433	0.5983	0.1857	0.5733	1.0705	-2.4557	1.9951	3.6721	3.0319	2.5288	3.8196	2.7473	-1.6331	-0.6669	-0.6224	-3.61	-1.07543	-1.842	-2.2479	0.8636	2.16867	3.1687	1.0522	2.2851	0.452467	0.0526	0.6561	0.6487	-0.595367	0.2627	0.505	-2.5538	0.494734	0.528487	-0.526863	1.51342	0.463889	-3.04963	-4.9229	-1.9021	-2.3239	-1.05909	-0.688192	-1.42998	-0.450385	0.25077	-1.15154	-2.28238
Os.23560.1.S1_at	LOC_Os04g45970	0.870533	-0.093	1.1885	1.5161	-0.0766333	0.6854	-0.4582	-0.4571	1.1178	1.1223	1.1331	1.098	-0.4282	-0.4685	-0.3653	-0.4508	0.0895667	0.1765	-0.1209	0.2131	2.87253	2.743	3.2503	2.6243	1.85867	2.3304	1.4876	1.758	0.0271667	-0.162	0.1919	0.0516	1.10693	0.918286	0.927683	1.18772	1.39405	-0.2253	-0.797	0.3238	-0.2027	0.157079	0.165354	0.148804	0.00633111	-0.143096	0.155758	0.85271
Os.48817.1.A1_at	LOC_Os04g45730	-1.6131	-1.5641	0.0941	-3.3693	-1.21947	-1.8898	-1.38	-0.3886	2.08463	2.2475	1.9547	2.0517	-0.283267	0.1734	-0.7248	-0.2984	0.200633	1.088	0.3682	-0.8543	-0.4494	-0.2695	-0.4622	-0.6165	-0.405733	-0.7725	-0.4993	0.0546	1.90043	1.3627	1.2398	3.0988	-0.714651	-1.18416	-0.619361	-0.339799	-0.715286	0.0677	0.0361	0.6458	-0.4788	-0.637291	-0.882266	-0.392316	-1.50346	-1.72976	-1.27717	-1.85223
OsAffx.4101.1.S1_at	LOC_Os04g45700	-0.170733	-0.0236	-0.4873	-0.0013	1.0152	1.8193	-1.5532	2.7795	1.23257	0.1827	-0.1759	3.6909	1.8162	2.259	1.0104	2.1792	-0.1837	-1.3599	-1.9922	2.801	0.339333	0.9514	-1.6131	1.6797	-2.10033	-1.2577	-1.3368	-3.7065	-0.925733	-0.4332	-0.9846	-1.3594	-0.0323612	0.120465	-0.0803013	-0.175212	0.00560346	-0.157767	-0.3489	0.0574	-0.1818	0.310889	-0.470212	1.09199	-0.57638	-2.45182	1.29906	0.753991
OsAffx.14278.1.S1_at	LOC_Os04g45590	-4.16153	-4.1148	-3.0428	-5.327	-5.44557	-5.2031	-5.8936	-5.24	0.887933	2.0277	-0.9092	1.5453	0.662767	-0.6815	-1.5335	4.2033	0.0755333	-0.6938	-0.2203	1.1407	2.27867	1.0493	2.637	3.1497	-0.332533	-1.0738	-0.2882	0.3644	1.10457	0.5356	3.2051	-0.427	0.460463	-1.35054	-0.773869	2.70019	1.26608	-0.467933	-1.9469	0.5312	0.0119	0.782701	0.972259	0.593143	1.13892	0.95571	1.32213	0.966759
Os.56173.1.S1_at	LOC_Os04g45340	-0.364033	-0.1377	-0.2119	-0.7425	-0.7166	-0.7328	-0.8841	-0.5329	0.3053	-0.3625	0.2093	1.0691	-1.2787	-2.6331	-0.0303	-1.1727	-1.05753	-0.3121	-1.189	-1.6715	-0.857067	-4.6766	1.2549	0.8505	-0.4931	-0.6488	1.7353	-2.5658	2.29193	2.3789	0.4121	4.0848	-0.723538	0.0466114	-0.720853	-1.29016	-0.929748	-0.2819	3.3896	-1.6101	-2.6252	1.48563	-1.0144	3.98567	2.28365	0.939438	3.62786	2.16514
Os.31464.1.S1_a_at	LOC_Os04g44530	-0.0145333	-2.4783	-0.1423	2.577	-2.24423	-3.532	-1.3751	-1.8256	2.11287	3.1818	1.6144	1.5424	0.4875	0.5615	0.1932	0.7078	1.67077	2.4892	1.173	1.3501	3.87727	3.8595	4.3834	3.3889	0.8314	1.0456	0.1752	1.2734	-0.210867	0.0948	-1.0611	0.3337	1.99494	1.58376	1.10039	2.58939	2.70621	0.371267	0.8031	0.204	0.1067	-2.655	-1.6571	-3.65291	-2.42957	-0.625855	-4.23328	-1.04574
Os.7622.1.S1_at	LOC_Os04g44510	0.0332667	-0.4869	0.3368	0.2499	-0.994367	-1.3903	-0.4699	-1.1229	-0.497367	-0.1179	-0.7437	-0.6305	-1.63697	-1.6846	-1.5503	-1.676	-0.391267	-0.7528	-0.4222	0.0012	-0.0099	0.0631	-0.7941	0.7013	0.7626	0.2961	0.9545	1.0372	-1.22057	-1.9603	-0.511	-1.1904	-0.461794	-0.40039	-0.724918	-0.489575	-0.232292	0.269167	1.0163	-0.3867	0.1779	0.581956	0.657562	0.50635	0.625632	0.796846	0.454419	1.05224
Os.12986.1.S1_at	LOC_Os04g44500	-0.00273333	-0.2449	0.6777	-0.441	-0.841167	-0.7818	-0.9309	-0.8108	-1.09863	-0.8587	-1.2979	-1.1393	-1.9376	-1.6913	-1.9773	-2.1442	-0.585833	-1.0099	-0.3898	-0.3578	2.20447	2.0209	1.8005	2.792	2.93503	4.095	1.5011	3.209	0.919933	0.181	1.0229	1.5559	0.557962	0.347078	0.138976	0.703436	1.04236	0.3111	0.8372	-0.3971	0.4932	1.74674	1.734	1.75949	1.90679	2.07551	1.73807	1.93794
Os.8374.1.S1_at	LOC_Os04g43910	-1.16303	-1.0548	-0.7817	-1.6526	0.146833	0.2855	-0.1815	0.3365	0.0139	-0.1442	0.144	0.0419	-0.330567	-0.6743	-0.2929	-0.0245	0.411667	0.1633	0.7912	0.2805	-3.78457	-4.306	-3.6617	-3.386	0.0083	0.4166	-0.321	-0.0707	-0.619733	-1.0421	-0.19	-0.6271	-1.37761	-0.5578	-1.75466	-1.78343	-1.41454	-0.279267	0.1603	-0.5133	-0.4848	0.181709	0.352373	0.011045	-0.00392135	0.388136	-0.395979	0.0184379
Os.52536.1.S1_at	LOC_Os04g43800	1.33377	1.7525	1.7235	0.5253	-0.7688	0.1682	-1.7675	-0.7071	0.2819	0.1819	0.4103	0.2535	-1.18107	-1.0734	-0.9534	-1.5164	1.8181	1.7193	2.2143	1.5207	-4.5169	-4.0894	-4.8184	-4.6429	1.6557	0.1786	3.3232	1.4653	0.369033	-0.023	-0.306	1.4361	-1.41765	-0.236869	-0.0220298	-2.81115	-2.60056	-0.700433	-0.1761	-1.1401	-0.7851	-0.167504	0.0650968	-0.400105	-1.08853	-0.848852	-1.32821	-1.17103
Os.3388.1.S1_x_at	LOC_Os04g43680	-0.0432	0.4591	1.0708	-1.6595	-0.7142	-1.0781	-0.7369	-0.3276	3.20913	3.2522	3.1247	3.2505	0.800233	0.598	0.8511	0.9516	-0.0439667	-0.2606	0.801	-0.6723	4.9875	5.4601	6.4862	3.0162	0.438	1.3641	0.5648	-0.6149	-1.81303	-1.1323	-3.6475	-0.6593	0.641206	1.45648	-0.0254881	-0.227152	1.36099	0.4678	0.8599	0.9604	-0.4169	0.201829	0.0426673	0.360992	0.734613	0.454249	1.01498	0.446122
Os.30529.1.S1_at	LOC_Os04g43660	1.0729	0.9415	-0.0838	2.361	-1.1345	-2.786	-0.6748	0.0573	-0.831033	-1.5869	0.0055	-0.9117	1.34263	-0.5002	1.6815	2.8466	-0.6856	-1.0211	-1.3142	0.2785	5.46877	6.7436	3.3659	6.2968	1.7598	0.7473	2.6935	1.8386	-0.748667	-1.6972	-0.735	0.1862	2.65928	1.19652	2.84689	3.33704	3.25668	1.7308	3.0926	2.9205	-0.8207	-0.451904	1.7277	-2.63151	0.587054	1.47353	-0.299425	-0.506761
OsAffx.4075.1.S1_at	LOC_Os04g43450	-0.4577	0.3438	-2.3852	0.6683	-0.6374	-0.7109	0.4658	-1.6671	-0.649267	-2.9602	-0.1744	1.1868	-3.54837	-3.6604	-3.0157	-3.969	-0.911567	-3.9391	-0.035	1.2394	-0.557433	-0.7107	0.1232	-1.0848	-1.5242	-2.0222	-2.2582	-0.2922	-0.972	0.1506	-1.3539	-1.7127	0.396377	-0.299411	0.960208	-1.4937	2.41841	-0.2336	-0.5594	-0.6446	0.5032	-1.00475	1.50408	-3.51357	-0.354721	0.977214	-1.68666	0.429689
OsAffx.26443.1.S1_s_at	LOC_Os04g43440	-1.8314	-1.5358	-0.963	-2.9954	-1.85103	-1.5524	-1.4228	-2.5779	2.84237	2.6242	3.0999	2.803	-0.633467	-0.2866	-0.9667	-0.6471	-1.88083	-1.8159	-1.9352	-1.8914	3.2259	4.1727	2.1694	3.3356	0.2355	0.0613	0.387	0.2582	0.555367	2.1892	-1.5431	1.02	0.670185	0.265226	0.353088	1.50469	0.557738	-2.7804	-2.8115	-1.9267	-3.603	-1.00931	-1.08266	-0.935961	-1.02543	-1.24283	-0.80802	-1.72167
Os.4786.1.S1_at	LOC_Os04g42090	0.5977	0.4798	0.7149	0.5984	0.304133	0.2556	0.5423	0.1145	-0.121667	-0.2451	-0.0378	-0.0821	0.0298667	0.1022	0.1801	-0.1927	-0.5998	-0.5203	-0.3678	-0.9113	-0.705933	-0.4804	-1.1294	-0.508	-1.6451	-1.7045	-1.6712	-1.5596	-0.391433	-0.1968	-0.528	-0.4495	-0.503404	-0.414522	-0.49354	-0.515878	-0.589677	-0.4432	-0.5066	-0.3153	-0.5077	-0.478401	-0.394517	-0.562285	-0.578476	-0.570269	-0.586683	-0.643147
Os.15917.1.S1_at	LOC_Os04g41960	-0.315367	0.6895	0.0968	-1.7324	-0.608533	-0.7594	-1.3179	0.2517	2.35597	2.3643	2.4017	2.3019	0.5977	0.7665	0.581	0.4456	0.778633	0.7323	0.5598	1.0438	0.5971	-0.5516	2.9796	-0.6367	2.53017	1.9827	2.6066	3.0012	1.69063	3.1496	0.3454	1.5769	0.963515	0.0216325	-0.0198955	1.9999	1.85242	-0.0402667	0.0111	-0.1103	-0.0216	0.646101	0.732486	0.559716	0.725614	0.864931	0.586297	0.73446
Os.6328.1.S1_at	LOC_Os04g41570	-0.6909	-0.6988	-0.6493	-0.7246	-1.78083	-1.4691	-1.8633	-2.0101	0.988933	0.672	1.1692	1.1256	-0.388767	-0.0367	-0.4977	-0.6319	1.25613	0.8394	1.4201	1.5089	-0.0133667	-0.4094	0.6996	-0.3303	1.20483	1.132	1.4602	1.0223	-0.319167	-0.2992	-0.5996	-0.0587	1.13261	0.989189	0.868799	1.07676	1.5957	0.962267	0.6962	1.0294	1.1612	0.926404	1.11928	0.73353	0.598167	0.828182	0.368152	0.273393
Os.6044.1.S1_at	LOC_Os04g41500	-0.280767	-0.2075	0.0987	-0.7335	-0.909167	-0.7873	-1.1046	-0.8356	0.916067	0.9238	0.961	0.8634	-0.683567	-0.7535	-0.6469	-0.6503	-0.4587	-0.5967	-0.5365	-0.2429	0.532367	0.4482	0.6173	0.5316	-0.462567	-0.5268	-0.2446	-0.6163	0.257733	0.2525	0.0828	0.4379	0.257355	0.294859	0.0836106	0.245023	0.405926	-0.6891	-0.3835	-0.788	-0.8958	-0.288019	-0.354026	-0.222012	-0.381981	-0.38419	-0.379771	-0.478155
Os.10790.1.A1_at	LOC_Os04g39080	-0.481267	-0.1549	0.143	-1.4319	0.408	0.3666	0.0874	0.77	2.33033	2.1221	2.2428	2.6261	2.10837	1.8753	2.6251	1.8247	-0.0707	-0.2572	0.0713	-0.0262	2.9059	2.9688	3.2182	2.5307	0.640067	0.5972	0.7096	0.6134	0.1186	0.0263	-0.0034	0.3329	0.475334	0.510336	0.331087	0.435369	0.624543	0.263567	0.372	0.2704	0.1483	0.168258	0.382418	-0.0459007	0.0923413	0.312457	-0.127775	0.24477
Os.50287.1.S1_at	LOC_Os04g39010	-4.5728	-4.5545	-4.7988	-4.3651	-5.00283	-4.5217	-4.1072	-6.3796	-0.792867	-3.1555	-0.2354	1.0123	-1.91453	-3.2702	-2.9264	0.453	-1.46983	-1.0095	-2.7978	-0.6022	-2.65897	-4.2319	0.2516	-3.9966	-1.9423	-2.4528	-0.8675	-2.5066	0.784067	1.0401	0.5335	0.7786	-0.592703	-2.07534	-1.50588	1.97155	-0.761143	-1.3591	-0.569	-2.4173	-1.091	-0.749815	-0.83669	-0.662939	-1.35419	-1.93889	-0.769489	-2.53248
Os.6876.1.S1_at	LOC_Os04g38950	-1.6659	-1.5727	-1.4567	-1.9683	0.540433	1.2943	0.555	-0.228	1.49717	1.6766	1.3897	1.4252	0.239733	0.2804	0.1424	0.2964	0.0797667	-0.1019	0.0521	0.2891	-1.04697	-1.4739	-0.4186	-1.2484	-0.272967	-0.1755	-0.4581	-0.1853	0.2391	0.2976	-0.0303	0.45	-0.480432	-0.532373	-0.842152	-0.378891	-0.168311	-1.1911	-1.0929	-1.1885	-1.2919	-0.715123	-0.613644	-0.816601	-0.654488	-0.672835	-0.636141	-0.809181
Os.34174.1.S1_at	LOC_Os04g38790	-3.11673	-0.2558	-2.1344	-6.96	-0.410733	-1.5429	-1.4148	1.7255	1.7428	2.0938	1.5512	1.5834	0.2036	-0.4141	0.3439	0.681	1.28923	1.2134	0.2001	2.4542	-4.58967	-4.6541	-3.5983	-5.5166	-1.76597	-2.1397	-1.4261	-1.7321	0.995767	0.4674	0.3579	2.162	-1.16692	-0.247026	-1.42194	-1.37007	-1.62866	-1.18973	-1.8332	-1.0691	-0.6669	-0.136743	-0.126336	-0.14715	-0.166787	-0.247433	-0.0861413	-0.925518
OsAffx.14192.1.S1_at	LOC_Os04g38670	1.10127	0.3833	1.8745	1.046	0.3991	1.5541	0.1313	-0.4881	-1.92787	0.4601	-3.6105	-2.6332	1.14743	1.0822	1.5332	0.8269	-0.3189	-1.1719	1.9836	-1.7684	-0.339367	0.7633	-0.9852	-0.7962	-1.11483	-1.1706	-0.7099	-1.464	-1.70797	-0.9906	-1.0797	-3.0536	-0.794085	-4.30339	0.780007	-0.590191	0.937234	0.437367	1.7714	-1.2537	0.7944	1.41	0.97942	1.84058	2.6271	3.2948	1.95941	1.63529
OsAffx.26361.1.S1_at	LOC_Os04g37430	-0.387	0.1293	0.5412	-1.8315	0.437933	0.2375	0.6258	0.4505	2.38077	2.8672	2.0351	2.24	0.362333	0.3037	-0.0256	0.8089	-1.31587	-0.9556	-0.7888	-2.2032	-1.19817	-0.5443	-1.5721	-1.4781	-0.7926	-2.9408	1.0068	-0.4438	-1.86717	-1.5718	-2.4092	-1.6205	-0.427071	-0.126986	0.266625	-1.73351	-0.114411	-1.8067	-1.2265	-3.0921	-1.1015	-1.7605	-1.61626	-1.90474	-0.610936	-0.490333	-0.73154	-1.2079
OsAffx.14159.1.S1_at	LOC_Os04g35550	1.13983	0.9642	-0.1042	2.5595	-2.91027	-5.0208	-1.5086	-2.2014	0.1696	0.216	1.0657	-0.7729	-0.03	2.2676	-4.7362	2.3786	-1.12983	0.1835	-0.3693	-3.2037	0.455267	0.9744	1.2225	-0.8311	-0.5752	-0.27	-1.5111	0.0555	-0.669533	-0.343	1.0537	-2.7193	0.880058	-1.0965	-0.306921	2.3764	2.54726	-1.7685	0.3681	-3.4038	-2.2698	-0.251956	-0.503615	-0.000297821	-0.722731	-0.244336	-1.20113	-1.22675
OsAffx.3996.1.S1_at	LOC_Os04g34700	0.109933	0.2892	0.4762	-0.4356	1.162	0.1963	0.6564	2.6333	-0.1174	-0.8478	-0.5692	1.0648	-1.76597	-2.0799	-2.811	-0.407	0.955033	1.8986	-0.2288	1.1953	-1.4756	0.3	-0.409	-4.3178	1.6316	-0.0416	2.4711	2.4653	-0.0161	1.6212	-2.4973	0.8278	1.67293	-1.01691	3.31235	2.35441	2.04186	1.7052	3.0599	1.9597	0.096	0.592512	-0.0919435	1.27697	0.771798	1.20514	0.338456	0.698343
Os.15942.1.S1_s_at	LOC_Os04g34600	-0.833167	-3.5655	-1.476	2.542	-0.7526	-2.0433	0.2138	-0.4283	-0.0329333	0.2132	-0.349	0.037	-1.05473	-0.7464	-1.4346	-0.9832	0.691433	0.8705	0.0047	1.1991	-0.410767	-0.6812	0.4041	-0.9552	0.506833	0.2067	-0.1647	1.4785	0.572967	1.3532	0.5223	-0.1566	-1.16237	-1.52802	-1.91826	-0.468372	-0.73481	0.2864	0.3317	0.0547	0.4728	0.882089	0.719647	1.04453	1.12339	1.05901	1.18778	1.0052
Os.6314.1.S1_at	LOC_Os04g33820	4.61827	4.9873	6.5803	2.2872	6.90723	6.9192	5.577	8.2255	4.4527	4.1059	4.7517	4.5005	4.4746	4.1577	4.649	4.6171	4.6283	4.6782	5.2356	3.9711	7.67737	7.5963	7.8289	7.6069	4.9636	5.5912	4.3668	4.9328	1.75723	3.3259	0.5937	1.3521	2.70909	1.84636	2.18774	3.61879	3.18349	3.3034	4.2118	2.2151	3.4833	2.80755	3.12956	2.48554	2.50685	2.82796	2.18573	3.99763
Os.24051.2.S1_at	LOC_Os04g33640	-0.0399	-0.8071	1.2959	-0.6085	-0.529567	0.7441	-1.4109	-0.9219	3.3286	3.1362	3.3232	3.5264	-1.92283	-1.6287	-1.7904	-2.3494	-1.14053	-1.2237	-1.0486	-1.1493	0.4643	0.5785	-0.6008	1.4152	-0.973433	-1.2565	-0.2391	-1.4247	-0.5074	-1.5388	0.0353	-0.0187	0.807195	0.556613	1.01572	0.981897	0.674554	-2.3877	-2.4267	-1.3859	-3.3505	-0.180543	-0.423399	0.0623118	-0.251367	0.0881389	-0.590872	0.0308269
Os.17761.1.S1_a_at	LOC_Os04g32110	-0.533967	-1.1788	-1.1178	0.6947	-0.465667	-0.8176	-0.5151	-0.0643	-0.200033	-0.193	-0.4294	0.0223	-1.20147	-1.5047	-1.2359	-0.8638	0.120833	-0.3297	-0.0314	0.7236	-1.12353	-1.5826	0.5521	-2.3401	-1.0081	-1.7539	-0.1858	-1.0846	-1.01263	-0.3627	-1.2299	-1.4453	-1.67619	-1.40522	-1.83905	-1.87708	-1.58341	1.76583	1.5765	2.0108	1.7102	0.908671	0.67452	1.14282	0.902478	0.946166	0.85879	0.622565
OsAffx.26272.1.S1_x_at	LOC_Os04g31610	1.8503	3.2879	1.1759	1.0871	3.40287	4.1943	2.6662	3.3481	1.1685	-0.0006	2.487	1.0191	1.29567	1.2655	0.911	1.7105	-0.6137	0.0431	-1.8899	0.0057	0.899167	0.8172	1.3611	0.5192	-0.655933	-0.6176	0.724	-2.0742	-0.917967	-0.8065	-0.9013	-1.0461	0.0590045	-0.910538	0.340084	0.640319	0.166153	0.1335	0.7395	-1.4991	1.1601	0.749208	0.177335	1.32108	1.48431	0.711986	2.25664	1.97369
OsAffx.26262.1.S1_at	LOC_Os04g30920	2.24163	3.7896	0.9828	1.9525	0.6984	2.4792	2.1608	-2.5448	-1.99813	-2.0681	-2.5544	-1.3719	-3.55853	-4.4466	-1.8768	-4.3522	0.379933	1.3627	-0.3493	0.1264	0.7233	-0.684	3.5165	-0.6626	-1.5427	-4.0428	-0.7065	0.1212	1.11783	-1.2717	2.2223	2.4029	0.697178	-0.471341	0.330852	1.21279	1.71641	0.1922	3.2218	-1.4348	-1.2104	2.6705	3.17827	2.16273	1.71491	1.21737	2.21244	0.526709
Os.51439.1.S1_at	LOC_Os04g30420	1.07423	1.2658	1.8244	0.1325	0.818	0.3796	0.4898	1.5846	1.2245	1.9844	0.6148	1.0743	2.50897	2.5204	2.6285	2.378	0.4277	1.3674	-0.0127	-0.0716	2.03107	2.9088	1.0719	2.1125	0.0288	-0.4382	-0.0828	0.6074	0.148233	0.4224	-0.4031	0.4254	0.274289	-0.170055	0.00455075	0.457134	0.805527	-0.259467	-0.113	-1.3717	0.7063	0.882058	0.357318	1.4068	1.26638	1.17844	1.35433	0.311575
OsAffx.26200.1.S1_at	LOC_Os04g28270	-1.11823	-0.5972	0.5151	-3.2726	-1.40737	-0.9086	-1.0992	-2.2143	0.515833	-0.6681	1.4464	0.7692	0.491433	0.0483	-0.8664	2.2924	-0.399867	0.0168	-3.1658	1.9494	1.96767	2.9884	-0.3052	3.2198	2.6216	3.2203	1.6882	2.9563	1.93483	4.2178	1.0719	0.5148	-0.134093	0.0884922	-2.00564	-0.000174256	1.38095	0.678567	0.4599	0.7516	0.8242	0.701283	1.7732	-0.370634	1.10143	1.80277	0.400095	1.44192
Os.8241.1.S1_at	LOC_Os04g24140	-1.91683	-2.7405	-1.1542	-1.8558	-1.61547	-1.2585	-2.0488	-1.5391	0.970667	0.8358	0.922	1.1542	0.317333	0.2655	0.3303	0.3562	-0.5902	-0.8285	-0.5748	-0.3673	1.13803	0.6456	1.9807	0.7878	-0.917333	-0.7904	-1.4081	-0.5535	-0.520033	0.1541	-0.8385	-0.8757	-0.365119	-0.867328	-1.06672	0.13627	0.337302	-0.6891	-0.9106	-0.5753	-0.5814	-0.0268783	0.031142	-0.0848986	-0.340309	-0.201449	-0.479168	-0.328713
Os.6043.1.S1_at	LOC_Os04g23550	-1.63723	-1.9403	0.0494	-3.0208	-1.5901	-1.7771	-1.9293	-1.0639	4.34073	4.1042	4.3611	4.5569	-0.999	-0.915	-1.0188	-1.0632	1.0824	1.7598	1.6593	-0.1719	-3.7032	-5.3819	-0.6466	-5.0811	1.04487	0.245	3.0677	-0.1781	3.38053	5.3434	2.0074	2.7908	-1.19529	-1.4404	-1.95852	-0.65942	-0.722815	2.46177	2.8075	2.5591	2.0187	4.32557	4.43524	4.21591	3.02973	3.13341	2.92605	2.38589
Os.25411.1.A1_at	LOC_Os04g21860	2.58273	1.6902	2.2787	3.7793	0.156067	-1.8341	2.7806	-0.4783	-1.2752	2.2277	-3.1966	-2.8567	2.0212	-3.2634	4.5494	4.7776	0.8512	-1.7293	0.1968	4.0861	5.2107	2.7804	5.7851	7.0666	-1.356	0.5252	-1.9005	-2.6927	-1.5923	-3.5821	1.7851	-2.9799	1.18246	0.81776	4.73158	1.05657	-1.87609	-0.3547	-1.1153	-2.4954	2.5466	2.04078	2.38285	1.69871	2.05893	0.293207	3.82466	0.936861
Os.26751.2.S1_at	LOC_Os04g16750	-0.0497	0.2616	0.3354	-0.7461	-0.213967	-0.9212	-0.0341	0.3134	-0.216133	-0.8496	-0.136	0.3372	-1.26927	-1.7658	-1.3765	-0.6655	0.0221	-0.0495	-0.1515	0.2673	-0.718567	-0.3173	-0.7361	-1.1023	-1.3164	-1.393	-1.3614	-1.1948	-0.875133	-0.7192	-1.1359	-0.7703	-0.752962	-1.79058	-1.38891	-0.376139	0.543789	-0.158967	0.3176	-0.0329	-0.7616	0.0628061	-0.236471	0.362083	0.00720056	0.230453	-0.216051	-0.0922395
Os.16198.1.S1_at	LOC_Os04g12960	1.35823	2.2148	1.1172	0.7427	1.7688	2.1869	3.456	-0.3365	1.59033	1.2264	1.6598	1.8848	2.29053	2.2837	2.6914	1.8965	-1.35323	-1.4382	-1.4408	-1.1807	8.63843	7.6414	8.2042	10.0697	3.2575	3.8043	2.8363	3.1319	3.73633	4.5375	1.994	4.6775	2.68718	2.3458	2.45879	2.34672	3.59742	-2.32147	-2.9183	-1.5245	-2.5216	-1.60827	-1.43594	-1.7806	-2.09002	-1.46547	-2.71457	0.779951
Os.19410.2.S1_at	LOC_Os04g08749	1.05093	3.7317	-0.0085	-0.5704	0.905133	1.149	0.9689	0.5975	2.17653	0.3422	1.9994	4.188	0.268667	1.0402	1.2384	-1.4726	1.48257	1.57	1.5133	1.3644	-0.751633	-0.4914	-2.2451	0.4816	1.37	0.5762	2.6106	0.9232	0.865833	0.667	0.8089	1.1216	1.32024	-1.24107	2.73973	1.74214	2.04016	0.562833	1.4625	-2.0986	2.3246	1.3255	3.07656	-0.425562	2.863	3.05709	2.66891	3.27572
Os.14934.1.S1_at	LOC_Os04g08740	-1.3232	-1.417	-1.8873	-0.6653	-1.9553	-1.8426	-1.7283	-2.295	-1.0986	-0.9202	-1.1541	-1.2215	-0.495967	-0.2359	-0.6361	-0.6159	-0.595567	-0.6606	-0.6905	-0.4356	0.463033	0.281	0.9791	0.129	-0.715233	-0.4478	-0.9958	-0.7021	0.0538667	-0.1523	-0.1169	0.4308	-0.538774	-0.00735486	-0.184968	-1.06308	-0.899694	-0.0702667	0.0046	-0.0721	-0.1433	0.171066	-0.220767	0.562899	0.292654	-0.127965	0.713272	-0.115218
OsAffx.25894.1.S1_at	LOC_Os04g06760	-3.0502	-5.3988	-2.4742	-1.2776	-2.84513	-2.7047	-2.6819	-3.1488	1.84073	-0.2574	2.1173	3.6623	-0.306567	-0.9049	-1.4991	1.4843	-0.923833	-2.8245	3.3789	-3.3259	-2.64593	-1.7067	-2.8423	-3.3888	-1.597	-2.5895	-2.2074	0.0059	-3.22927	-3.774	-2.1329	-3.7809	-0.893932	0.839504	-1.74378	-2.93163	0.26018	-0.670033	-2.3803	-1.5678	1.938	0.512674	1.97529	-0.949938	-0.488481	0.871165	-1.84813	1.55794
Os.52733.1.S1_at	LOC_Os04g03980	-0.736367	-0.6239	-0.1467	-1.4385	-0.778433	-0.486	-0.8835	-0.9658	-1.7108	-2.1744	-1.305	-1.653	-2.57377	-2.4335	-2.5915	-2.6963	-0.194833	0.4054	-0.9134	-0.0765	-3.43847	-3.1927	-5.9819	-1.1408	-1.15143	-0.2602	-4.8263	1.6322	-1.4106	-1.9384	-0.9908	-1.3026	-0.625678	-0.183156	-0.656513	-1.0024	-0.660641	-1.54423	0.5662	-3.9671	-1.2318	1.01078	0.440445	1.58111	0.473804	-0.030467	0.978075	-0.712385
OsAffx.13632.1.S1_at	LOC_Os04g03020	0.072	1.3537	-3.3846	2.2469	1.54047	1.5881	2.5698	0.4635	-2.47213	-4.6439	1.8318	-4.6043	-2.87587	-1.3835	-3.8319	-3.4122	-0.724833	-1.1838	-1.0124	0.0217	0.341833	-1.3786	1.565	0.8391	-1.0205	-1.2923	0.2752	-2.0444	1.07483	1.3607	-0.3674	2.2312	0.676878	-1.40315	-0.649502	3.22562	1.53454	-0.8762	-1.0638	-0.2182	-1.3466	2.24447	0.165302	4.32363	2.19573	0.501281	3.89017	2.60129
Os.6093.2.S1_at	LOC_Os04g02110	-0.1251	-0.3394	-0.3108	0.2749	0.199867	0.6761	-0.141	0.0645	-0.2998	-0.4842	-0.1563	-0.2589	-1.38143	-1.3877	-1.2822	-1.4744	-0.646533	-0.543	-0.7078	-0.6888	-0.940633	-1.5182	-0.3006	-1.0031	-0.130233	-0.2683	0.1651	-0.2875	-0.623133	-0.1838	-1.0523	-0.6333	-0.0424199	0.0836798	-0.381376	0.191643	-0.0636266	-0.0316	-0.2786	0.0547	0.1291	0.120742	0.0613185	0.180166	0.115447	0.120216	0.110678	-0.14277
Os.56144.1.S1_at	LOC_Os03g64260	-0.393367	-2.1517	-0.3003	1.2719	1.70707	1.9703	3.1896	-0.0387	2.96603	3.5729	2.3925	2.9327	-2.76457	-3.3464	-3.0876	-1.8597	-1.32083	-2.0457	-1.5013	-0.4155	2.45237	2.3731	0.7323	4.2517	-0.4911	-0.0493	-0.4631	-0.9609	-3.21673	-1.7369	-3.3825	-4.5308	-1.25089	-1.24692	-2.94603	-0.72981	-0.0807959	-1.4471	0.1978	-1.9655	-2.5736	-0.105698	-0.498313	0.286917	0.0987008	-0.898796	1.0962	-0.456867
OsAffx.10401.1.S1_at	LOC_Os03g63050	-0.215333	-1.1888	0.351	0.1918	-2.52913	-1.8943	-3.6414	-2.0517	0.588467	2.973	-0.5865	-0.6211	2.58927	-2.1777	4.4349	5.5106	0.0925667	-1.4701	1.7962	-0.0484	0.990433	3.0719	0.0713	-0.1719	0.0132333	4.5898	-4.2137	-0.3364	-0.789833	3.7321	-1.8392	-4.2624	0.513435	0.0421008	-2.22578	0.41764	3.81978	-1.1804	-0.257	-2.7774	-0.5068	-0.87246	-0.148317	-1.5966	-0.573923	0.60436	-1.75221	-0.63102
Os.25223.1.A1_at	LOC_Os03g61690	-0.778833	-0.7785	-0.539	-1.019	-0.6416	-0.6577	-0.8701	-0.397	0.0403667	0.4981	-0.4439	0.0669	-0.0264333	0.0881	-0.1616	-0.0058	1.40573	1.484	1.5647	1.1685	1.04387	1.818	-0.0546	1.3682	0.590067	0.7825	0.3247	0.663	-0.443867	-0.6547	-0.2422	-0.4347	0.275235	1.04489	0.733201	-0.415866	-0.26128	0.311467	0.4436	0.4643	0.0265	-0.170242	-0.243202	-0.0972821	-0.0983977	0.013634	-0.210429	-0.0968474
Os.33670.3.S1_x_at	LOC_Os03g60790	-1.0799	-0.4936	-1.2775	-1.4686	1.3846	1.7913	1.5354	0.8271	1.39133	2.6257	0.6779	0.8704	0.4255	0.0187	1.2865	-0.0287	-0.628467	-0.9275	-1.0053	0.0474	-3.20197	-3.032	-3.4343	-3.1396	-1.73613	-2.1125	-1.4887	-1.6072	-1.5261	-2.1002	-1.0991	-1.379	-1.16158	-1.25908	-1.27295	-0.965533	-1.14876	-0.842533	-1.0422	-0.8647	-0.6207	-0.0464581	-0.0936527	0.000736463	-0.114846	-0.124335	-0.105357	-0.267849
Os.2368.1.S3_at	LOC_Os03g60710	-0.0852	-0.1712	0.1328	-0.2172	0.239267	0.2606	0.3735	0.0837	-0.0424333	-0.2709	0.1506	-0.007	2.0701	3.3001	0.504	2.4062	-0.000733333	0.3976	0.4332	-0.833	0.425967	0.3807	0.1288	0.7684	0.458933	0.5809	0.0278	0.7681	0.557867	0.2599	0.3493	1.0644	0.634345	0.185878	1.81408	-1.40015	1.93757	0.432833	0.0826	0.2547	0.9612	-0.171442	-0.0694256	-0.273459	-0.0800593	-0.23961	0.0794918	0.119392
Os.15874.1.A1_at	LOC_Os03g60570	-1.48657	-1.3675	-0.2007	-2.8915	-1.04653	-0.7713	-1.9152	-0.4531	4.36357	4.0578	4.8709	4.162	0.952533	0.6355	0.949	1.2731	2.07303	2.9646	1.9901	1.2644	7.6995	7.7606	7.512	7.8259	3.7868	4.2404	3.3468	3.7732	0.344633	0.6679	0.7837	-0.4177	3.50375	2.63745	2.85998	3.83109	4.68647	0.876467	1.7321	1.1875	-0.2902	0.803205	0.40191	1.2045	0.0850716	0.0619055	0.108238	1.58243
Os.28441.1.S1_at	LOC_Os03g60560	1.1267	1.0605	1.385	0.9346	1.1322	1.9175	0.7785	0.7006	4.524	2.8879	7.5804	3.1037	4.0546	3.4309	4.6512	4.0817	3.1875	2.8185	3.609	3.135	8.60883	9.3844	8.9325	7.5096	6.6643	7.4342	5.573	6.9857	2.6901	2.6843	2.5777	2.8083	2.61564	2.32574	1.77764	3.23415	3.12502	2.85557	2.083	4.2544	2.2293	2.93433	3.5125	2.35616	3.01592	3.80459	2.22724	4.9664
OsAffx.3652.1.S1_at	LOC_Os03g60210	-2.00403	-0.1471	-1.2499	-4.6151	-1.27857	-0.4595	-2.4615	-0.9147	1.84407	-0.0236	1.9404	3.6154	1.21813	0.8742	1.595	1.1852	0.0647333	-0.1095	1.5931	-1.2894	1.3439	2.3801	1.0594	0.5922	1.13093	0.972	-0.6099	3.0307	-0.375533	-0.5745	0.8921	-1.4442	1.07473	2.07849	-0.605299	1.78807	1.03763	-0.200833	0.4514	-0.8627	-0.1912	0.459059	-0.403191	1.32131	0.312765	-0.562304	1.18783	0.413544
Os.26695.1.S1_at	LOC_Os03g60080	1.38303	1.5951	1.5933	0.9607	1.44527	1.7513	1.3392	1.2453	2.00697	1.8865	2.0215	2.1129	1.75353	1.7173	1.866	1.6773	-0.747367	-0.0544	-0.6838	-1.5039	2.11053	2.8892	1.0703	2.3721	5.07487	4.7608	5.9496	4.5142	1.2177	3.2424	0.4542	-0.0435	2.02792	0.73226	0.703733	3.07046	3.60522	-1.26757	-0.1867	-1.6339	-1.9821	0.194801	0.243107	0.146494	0.177877	0.252757	0.102998	1.55079
Os.10884.1.S1_at	LOC_Os03g58790	-0.227467	-0.3225	-0.6653	0.3054	-1.3298	-0.9652	-1.2978	-1.7264	0.1778	0.1961	0.2679	0.0694	0.8623	0.9254	0.9149	0.7466	-0.555167	-0.3315	-0.2292	-1.1048	2.07817	1.4421	3.9383	0.8541	0.457667	0.5685	1.3895	-0.585	-0.6475	0.1839	-0.6451	-1.4813	-1.52375	-1.65844	-1.70945	-1.43225	-1.29486	-1.08703	0.0513	-1.0473	-2.2651	-2.21823	-1.97108	-2.46538	-2.39974	-2.26491	-2.53457	-1.63869
Os.54936.1.S1_at	LOC_Os03g57640	0.644133	0.9546	0.5353	0.4425	2.15987	2.8833	2.3136	1.2827	1.75423	1.551	1.7878	1.9239	2.13387	2.2793	2.0866	2.0357	1.19437	0.3754	-0.3613	3.569	4.62813	3.9473	6.012	3.9251	2.32733	2.2217	1.9949	2.7654	1.7005	3.9292	1.6663	-0.494	1.11752	0.412451	0.255088	1.71335	2.08918	2.3716	1.4583	3.8484	1.8081	-0.517131	-0.546519	-0.487743	0.0196428	-0.0183584	0.057644	1.01174
Os.25125.1.A1_at	LOC_Os03g57490	-1.72507	0.8488	-3.1096	-2.9144	-1.49033	1.9419	-5.9384	-0.4745	2.04583	2.0724	2.009	2.0561	0.2237	-1.2865	-2.1256	4.0832	0.0912667	-2.0308	2.0794	0.2252	1.82017	1.5037	3.2446	0.7122	-1.2989	-0.0687	-2.6202	-1.2078	0.800667	0.0098	2.7415	-0.3493	-0.163706	-1.15131	3.88016	-1.49586	-1.88781	-0.796033	-3.0693	-0.465	1.1462	-2.20211	-0.948845	-3.45537	-1.29759	-0.745586	-1.84959	-1.71041
Os.52100.1.S1_at	LOC_Os03g56890	2.0943	3.4274	0.4527	2.4028	-1.4862	-4.812	0.6849	-0.3315	0.519033	-0.2246	-0.4053	2.187	-1.71743	-1.2551	-3.0216	-0.8756	-0.496533	2.642	-2.8896	-1.242	-1.20367	-0.271	0.4037	-3.7437	-0.3478	-1.6315	0.1179	0.4702	-0.429467	-2.3578	0.9254	0.144	0.0327334	1.52087	0.64481	-0.256933	-1.77782	1.27193	-2.3043	3.5176	2.6025	0.204502	-3.78583	4.19483	-0.00506891	-2.06812	2.05798	0.348686
Os.37731.1.S1_at	LOC_Os03g56830	-0.8547	-0.6179	-1.2126	-0.7336	-2.04977	-0.3522	-3.2552	-2.5419	-1.25713	-1.2519	-2.0637	-0.4558	1.62353	-1.1792	2.8731	3.1767	0.936667	0.5842	1.7678	0.458	0.371833	1.2076	-0.6058	0.5137	0.4474	-0.4962	1.0239	0.8145	-0.0112333	-0.4507	0.5448	-0.1278	-1.34934	-3.79149	0.837134	-0.306143	-2.13687	1.06743	-0.2881	2.8174	0.673	0.20582	-0.0818002	0.493441	-0.382398	-0.87043	0.105633	-0.100125
Os.35191.1.S1_at	LOC_Os03g56630	-1.00467	-1.3663	-0.8204	-0.8273	0.1147	0.3321	0.346	-0.334	-0.2078	-0.1366	-0.2537	-0.2331	-0.0418333	0.2378	-0.2451	-0.1182	-0.0203333	0.0791	0.1609	-0.301	-0.1688	-0.9804	0.6221	-0.1481	0.393067	0.1939	0.3579	0.6274	0.906367	1.0051	0.807	0.907	-0.128095	-0.223132	-0.268868	0.363138	-0.383516	-0.5139	-0.5265	-0.1245	-0.8907	-0.119693	-0.0456119	-0.193775	-0.239445	0.0198217	-0.498711	-0.285218
Os.21066.1.S1_at	LOC_Os03g56250	1.0301	1.6856	1.1703	0.2344	-0.0395	0.3713	-0.116	-0.3738	1.43833	1.6869	1.3741	1.254	-0.4902	-0.6367	-0.3157	-0.5182	-0.394833	0.0087	-0.2517	-0.9415	1.1951	1.1277	1.4956	0.962	0.641567	0.94	0.6304	0.3543	1.798	2.6458	0.9594	1.7888	0.417084	0.18723	-0.0300418	0.877418	0.63373	-0.9208	-0.638	-0.7535	-1.3709	-0.924854	-0.878459	-0.971248	-1.04473	-0.912131	-1.17733	-0.98352
Os.26469.1.S1_at	LOC_Os03g56220	-0.4924	-0.4591	-0.2397	-0.7784	-0.220967	-0.2789	-0.4106	0.0266	1.05733	0.944	1.1352	1.0928	-1.94377	-1.904	-1.9343	-1.993	0.289533	-0.2953	0.7894	0.3745	-1.50313	-1.4193	-1.5927	-1.4974	-1.55493	-1.9875	-1.2541	-1.4232	-1.4465	-1.3545	-1.4111	-1.5739	-0.923209	-0.976401	-0.941931	-0.774296	-1.00021	0.467667	0.7545	0.0278	0.6207	0.46901	0.712937	0.225082	0.117313	0.2524	-0.0177743	-0.18531
Os.9049.1.S1_at	LOC_Os03g55960	-0.886167	-2.5328	0.341	-0.4667	-1.8986	-0.657	-3.3976	-1.6412	-0.2308	-0.5954	-0.267	0.17	2.90067	2.1555	2.6024	3.9441	2.686	3.1145	3.9898	0.9537	4.7809	7.1479	3.0579	4.1369	0.838333	0.7599	0.7676	0.9875	1.21997	2.5838	-0.0716	1.1477	2.54951	2.79399	1.37678	2.81141	3.21588	1.36843	0.8465	2.2451	1.0137	1.82394	2.90494	0.742949	2.12195	2.8021	1.44179	2.60735
Os.4995.1.S1_at	LOC_Os03g55776	-2.2515	-2.1504	-0.761	-3.8431	-1.48127	-1.5223	-2.9432	0.0217	1.1633	1.0766	1.2826	1.1307	-2.3674	-2.2498	-2.3054	-2.547	-0.939333	-0.9581	-1.1043	-0.7556	-1.23307	-2.3683	0.8107	-2.1416	-0.886933	-1.391	-0.4497	-0.8201	0.5184	0.1325	0.2336	1.1891	0.359113	-0.391284	-0.363821	1.01805	1.17351	-0.854667	-0.8071	-1.1376	-0.6193	-1.41363	-1.45339	-1.37387	-1.70517	-1.67408	-1.73626	-2.16716
Os.13866.2.S1_at	LOC_Os03g55670	0.4181	0.1783	-0.6347	1.7107	0.3232	0.2133	0.4572	0.2991	0.916767	1.0746	0.6626	1.0131	1.79043	2.1411	1.6827	1.5475	0.244533	0.2194	0.5743	-0.0601	5.35947	3.5111	8.2946	4.2727	0.3664	0.4942	0.4688	0.1362	1.6622	1.536	2.6415	0.8091	1.39432	1.80736	1.80089	0.967442	1.00159	1.9044	1.5219	2.0002	2.1911	1.04626	1.19138	0.901153	0.88586	0.890076	0.881644	1.2853
OsAffx.13495.1.S1_at	LOC_Os03g55660	1.42767	3.8981	-1.5656	1.9505	0.0202333	-0.1433	1.0924	-0.8884	-0.473133	-0.6812	-0.074	-0.6642	1.07967	0.4328	-1.0984	3.9046	-0.0745	-0.7621	0.5174	0.0212	2.12227	2.6266	-0.7761	4.5163	-1.8793	-2.3534	-1.7458	-1.5387	-1.55313	-3.3873	1.3058	-2.5779	0.585528	0.851644	1.74739	0.941497	-1.19842	2.34517	2.9872	3.2345	0.8138	0.10233	-0.23185	0.436511	1.47504	0.023803	2.92628	-0.394035
Os.37832.1.S1_at	LOC_Os03g55560	-0.312167	-0.2049	-0.5136	-0.218	-0.433533	-0.3937	-0.1187	-0.7882	0.6794	0.6878	0.7976	0.5528	-0.054	-0.3272	-0.0861	0.2513	-0.4393	-0.4176	-0.6576	-0.2427	0.8515	0.7849	0.9282	0.8414	1.12863	1.2931	1.2755	0.8173	0.813267	1.026	0.8009	0.6129	1.12296	0.953976	1.11012	1.15687	1.27087	-0.635133	-0.8088	-0.5122	-0.5844	-0.546399	-0.725757	-0.367041	-0.668215	-0.78649	-0.549941	-0.431258
Os.10390.1.S1_at	LOC_Os03g55430	1.49343	1.6996	2.6379	0.1428	1.02817	1.2269	0.342	1.5156	3.79483	4.1425	4.077	3.165	1.29697	1.0034	1.42	1.4675	1.0288	0.2601	2.2162	0.6101	2.0731	1.9356	2.1191	2.1646	1.04193	0.8908	1.1866	1.0484	-0.0965667	0.5885	0.0926	-0.9708	0.915529	0.854463	0.656395	1.05809	1.09317	0.012	0.5616	-1.0177	0.4921	-0.370712	-0.402443	-0.338982	-0.673417	-0.409688	-0.937146	-0.585454
Os.38297.1.S1_a_at	LOC_Os03g55320	0.5591	0.4877	0.4968	0.6928	-0.878567	-0.5936	-0.9726	-1.0695	1.73583	1.5135	1.8882	1.8058	0.974967	0.9293	0.9412	1.0544	-1.02907	-0.5688	-1.563	-0.9554	3.16897	3.6495	2.5735	3.2839	0.745033	0.9627	0.3244	0.948	0.634567	1.1315	0.2118	0.5604	1.56986	1.19042	1.2192	1.97307	1.89677	-1.624	-0.8595	-1.6201	-2.3924	-1.35069	-1.4338	-1.26759	-1.55774	-1.43396	-1.68151	-1.29534
Os.54157.1.S1_at	LOC_Os03g55050	1.1822	1.3288	1.0053	1.2125	0.471367	1.2897	0.8479	-0.7235	0.0580667	-0.0169	-0.0886	0.2797	-0.231267	-0.8008	0.6442	-0.5372	0.328667	1.5614	-0.3126	-0.2628	0.4466	1.4224	0.1745	-0.2571	-0.151633	-0.6731	0.1701	0.0481	-0.623567	3.1886	-0.5612	-4.4981	-0.446893	3.58827	-0.760028	-2.70911	-1.90671	-0.490733	-1.5897	2.8075	-2.69	-1.87928	0.131673	-3.89024	-0.7952	0.996788	-2.58719	-1.61802
OsAffx.25695.1.S1_at	LOC_Os03g53030	0.360533	2.4216	0.21	-1.55	0.2113	0.3927	-0.5846	0.8258	1.38733	0.4002	0.3152	3.4466	-0.390433	-1.7187	1.5937	-1.0463	0.5492	0.5746	1.2408	-0.1678	1.72493	1.6001	1.2296	2.3451	-2.04537	3.3956	-5.2285	-4.3032	-1.96623	-4.19	-0.9896	-0.7191	0.783015	0.9711	-0.272549	0.538708	1.8948	-0.288733	-0.2739	-1.193	0.6007	1.2154	2.50438	-0.0735834	-1.76527	0.38967	-3.92021	0.464092
Os.7116.1.S1_at	LOC_Os03g53020	-0.4831	-0.1131	0.9673	-2.3035	-0.496633	0.5306	-0.5553	-1.4652	4.33963	4.5119	4.2981	4.2089	0.1079	0.3509	0.2515	-0.2787	-1.59573	-2.1539	-1.4549	-1.1784	1.78177	1.5035	2.8515	0.9903	0.944067	1.1569	1.2599	0.4154	0.155333	1.4893	-0.3945	-0.6288	-0.0626603	-0.776443	-0.705236	0.241523	0.989515	-0.262033	-0.3842	0.1917	-0.5936	-0.253444	-0.112092	-0.394796	-0.506794	-0.638192	-0.375396	-0.613068
Os.51226.1.S1_at	LOC_Os03g52910	-3.013	-2.4949	-3.4217	-3.1224	-3.36087	-5.3575	-3.6985	-1.0266	2.4105	2.0423	2.9742	2.215	-0.1379	0.4327	-0.6378	-0.2086	2.3459	3.2922	0.269	3.4765	0.539133	0.3057	1.2665	0.0452	1.23467	-0.3124	1.0048	3.0116	3.32963	4.3159	4.3452	1.3278	0.852688	0.12318	0.0700549	1.43248	1.78504	-0.697433	1.0597	-1.3808	-1.7712	0.463066	0.947421	-0.0212885	-0.70428	-0.870163	-0.538398	1.1556
Os.55394.1.S1_at	LOC_Os03g52410	-2.84507	-2.4109	-1.2095	-4.9148	-2.60787	-3.0201	-3.3996	-1.4039	2.13173	1.311	2.1974	2.8868	-0.756367	-0.7494	-0.7308	-0.7889	-4.31457	-3.4478	-7.0733	-2.4226	-0.1636	-0.1594	-0.1732	-0.1582	-1.1428	1.8273	-3.0994	-2.1563	-1.4185	0.0304	-3.2156	-1.0703	-0.436103	2.39866	3.6325	-4.97292	-2.80265	-3.08697	-2.1033	-4.364	-2.7936	-1.91856	-2.19309	-1.64402	-2.29756	-2.17565	-2.41947	-3.04748
Os.8052.1.S1_at	LOC_Os03g51390	0.628033	0.5144	0.762	0.6077	0.159567	-0.0471	0.2768	0.249	2.6488	2.7723	2.6878	2.4863	1.45303	1.3512	1.4289	1.579	-1.0605	-1.0386	-1.6034	-0.5395	3.4207	3.1494	3.8274	3.2853	1.169	1.0097	0.5022	1.9951	-0.8236	-0.0462	-0.2116	-2.213	1.27003	0.998513	0.611185	1.86869	1.60174	-0.459567	-0.6816	-0.5579	-0.1392	-0.449016	-0.50304	-0.394992	-0.832945	-0.235211	-1.43068	-0.619948
Os.4149.1.S1_at	LOC_Os03g50810	1.21077	0.8039	2.8915	-0.0631	-1.15863	-3.0439	-0.1167	-0.3153	-0.536467	-0.1138	-0.8895	-0.6061	-0.0433333	0.3386	-1.0975	0.6289	1.58397	1.3682	2.8512	0.5325	1.0492	3.3944	0.0136	-0.2604	-0.968	-2.3367	-0.8127	0.2454	-0.4827	1.0882	-1.1749	-1.3614	-0.717128	-0.697228	-0.443618	-1.32435	-0.403314	0.306067	-0.0532	1.6798	-0.7084	2.03663	2.57097	1.5023	2.13674	2.75372	1.51976	2.62393
Os.39929.1.A1_s_at	LOC_Os03g50730	0.627767	0.8484	0.3747	0.6602	0.833867	0.5847	1.1544	0.7625	0.735467	0.7313	0.4897	0.9854	0.597667	0.5756	0.5207	0.6967	0.279333	0.1417	0.7081	-0.0118	0.7681	0.9378	0.8085	0.558	0.9687	1.0695	0.896	0.9406	1.0464	1.2734	1.1426	0.7232	0.759631	0.730804	0.546788	0.743787	1.01715	0.305733	0.5541	0.3449	0.0182	0.0365713	-0.115159	0.188302	0.0609736	0.00641892	0.115528	-0.153315
OsAffx.13437.1.S1_at	LOC_Os03g50280	1.18883	0.8185	1.6602	1.0878	-0.0217667	0.2895	-0.177	-0.1778	2.1993	2.0511	2.0876	2.4592	1.38707	1.3116	1.3733	1.4763	0.371467	0.5642	0.0863	0.4639	2.39467	2.9961	1.4512	2.7367	0.770967	0.3443	0.8935	1.0751	-0.503933	0.0173	-1.0323	-0.4968	0.708948	0.633603	0.590568	0.524429	1.08719	-0.383533	-0.4056	0.0059	-0.7509	-0.276017	-0.106766	-0.445268	0.0390445	0.299663	-0.221574	-0.0168796
OsAffx.25650.1.S1_at	LOC_Os03g49830	-3.34907	-0.6249	-4.3054	-5.1169	-1.72603	-0.3387	-2.7886	-2.0508	0.220567	0.8827	-1.0707	0.8497	-0.3142	0.5721	-1.0188	-0.4959	-1.3004	-1.8818	-0.3294	-1.69	-1.75593	-0.6428	-2.7668	-1.8582	-0.0019	-0.3414	-0.2597	0.5954	-1.05473	-1.4836	0.7107	-2.3913	0.720759	0.642295	-0.221784	1.67662	0.785907	-0.952867	-0.2211	-1.4479	-1.1896	0.655041	1.23874	0.0713377	0.311627	-0.00470289	0.627957	0.472568
Os.14415.1.S1_a_at	LOC_Os03g49380	0.1503	-0.3777	-0.0273	0.8559	-2.04583	-1.9884	-1.9643	-2.1848	1.00467	0.9612	1.0614	0.9914	0.4751	0.6001	0.4662	0.359	0.591033	0.5446	1.0365	0.192	3.7938	3.7858	4.1365	3.4591	1.16763	2.1214	0.5785	0.803	0.364467	0.5603	0.2339	0.2992	1.02727	0.849835	0.938614	1.20435	1.11627	1.1166	0.0394	2.165	1.1454	-0.360226	-0.251602	-0.46885	-0.717998	-0.984522	-0.451474	-0.867641
Os.56080.1.S1_at	LOC_Os03g47280	-1.34927	-1.6673	-0.6284	-1.7521	-0.830367	-0.7479	-0.8682	-0.875	2.28267	2.0796	2.4461	2.3223	-0.335133	-0.2801	-0.4878	-0.2375	-2.07017	-2.1722	-2.3453	-1.693	0.8555	0.4443	1.9256	0.1966	1.58537	1.2462	3.0406	0.4693	-0.210233	1.6473	-0.5248	-1.7532	-0.723452	-1.42801	-1.34468	0.264695	-0.385812	-1.01527	-0.1021	-1.1368	-1.8069	0.558398	0.347137	0.76966	0.66569	0.604641	0.72674	0.979065
Os.51185.2.S1_at	LOC_Os03g46550	2.62847	0.92	3.3981	3.5673	1.68893	0.3404	3.5526	1.1738	0.0397333	-0.6092	-1.0787	1.8071	1.5532	1.2999	0.2246	3.1351	2.63597	0.7632	6.3695	0.7752	0.446467	0.3746	0.0354	0.9294	-0.0169333	-0.6621	0.3967	0.2146	2.1308	1.0193	3.7843	1.5888	-0.0978748	-0.0666881	0.553854	-0.665179	-0.213486	0.721267	0.6544	0.5111	0.9983	-1.79927	-2.93783	-0.660709	0.0714606	0.416559	-0.273637	0.542359
OsAffx.25568.1.A1_at	LOC_Os03g45830	-1.3447	-0.1439	-2.2056	-1.6846	1.8855	1.8394	2.5655	1.2516	0.650633	-0.15	-0.1342	2.2361	2.2657	1.5758	1.5621	3.6592	-0.625233	-1.5078	-0.763	0.3951	-0.892567	-1.0376	-2.5499	0.9098	-1.26077	-3.2699	-0.8188	0.3064	-2.71357	-0.8083	-2.0411	-5.2913	0.471766	2.6675	-1.02876	-0.76454	1.01287	-0.3049	-0.3025	1.5916	-2.2038	-0.657252	-3.24641	1.93191	1.1604	-0.137473	2.45827	0.033573
Os.14665.1.S1_at	LOC_Os03g45730	2.1768	2.9374	2.1976	1.3954	1.63577	1.981	1.6595	1.2668	2.94317	3.0745	2.9314	2.8236	3.86683	3.9582	3.7754	3.8669	1.54923	1.7021	1.6013	1.3443	4.24293	4.751	3.4406	4.5372	1.91013	2.5405	1.5038	1.6861	1.4495	1.3844	1.1776	1.7865	2.1872	1.90703	2.08448	2.08699	2.67029	0.2977	0.407	0.4369	0.0492	0.135022	0.0394413	0.230602	0.469401	0.320611	0.618191	0.529678
Os.3411.1.S1_s_at	LOC_Os03g45280	0.612833	0.3582	0.7205	0.7598	0.3448	-0.2814	0.7796	0.5362	-0.082	-0.5101	0.2078	0.0563	0.241733	0.2616	0.3802	0.0834	-0.0912	-0.0172	-0.2992	0.0428	0.1216	0.2068	0.0668	0.0912	0.0106	-0.2427	0.3544	-0.0799	-0.0736	-0.0703	-0.0599	-0.0906	0.400198	-0.225598	0.0292486	1.17163	0.625512	-0.4043	-0.5163	-0.4438	-0.2528	0.0282848	0.0815115	-0.0249419	-0.171648	0.15579	-0.499085	0.239077
Os.25542.1.S1_at	LOC_Os03g44484	0.496233	0.5241	0.4149	0.5497	0.9577	0.9313	1.4771	0.4647	0.4301	0.3738	0.5704	0.3461	0.0601	0.2623	-0.1142	0.0322	0.5603	0.8381	0.5763	0.2665	0.8731	0.7001	1.1353	0.7839	0.7501	1.2484	0.5502	0.4517	0.782467	0.7038	0.761	0.8826	0.699733	0.746044	0.821688	0.673032	0.55817	0.407033	0.1896	0.5931	0.4384	-0.119327	-0.182907	-0.055746	-0.0474483	-0.0864749	-0.0084218	0.0797218
OsAffx.25525.1.S1_at	LOC_Os03g43880	-3.00067	-1.9624	-2.7644	-4.2752	-1.55	-0.4438	-2.0539	-2.1523	1.88617	1.8757	2.1954	1.5874	-0.466867	-1.3137	-0.0595	-0.0274	-0.278867	0.6538	-2.2671	0.7767	0.826667	1.6635	-0.5207	1.3372	-1.69553	-1.8189	-2.3407	-0.927	-2.0527	-1.4716	-2.7092	-1.9773	-0.848146	-2.00892	-0.80542	0.622694	-1.20093	0.3571	-0.2816	1.7066	-0.3537	-0.018119	-0.259588	0.22335	0.540511	0.735549	0.345472	1.46556
Os.18615.1.S1_at	LOC_Os03g41390	1.1197	1.4763	1.7499	0.1329	0.0497333	-0.414	-0.3363	0.8995	3.19997	3.323	2.9065	3.3704	1.0356	0.52	1.0124	1.5744	2.05493	2.2251	1.2155	2.7242	5.52533	6.3507	4.6122	5.6131	1.80167	1.9968	1.491	1.9172	0.1335	0.358	-0.6506	0.6931	1.54453	0.892513	0.800474	2.60147	1.88365	1.1784	1.7553	0.8668	0.9131	2.97035	2.80882	3.13188	2.73353	2.49383	2.97323	3.4503
OsAffx.13276.1.S1_at	LOC_Os03g40930	-0.255767	-0.4734	-0.8085	0.5146	0.165167	-0.4973	-0.2248	1.2176	-0.404133	-0.3451	-0.6972	-0.1701	-0.338567	-0.9749	-0.1415	0.1007	-0.207233	-0.7037	-0.0875	0.1695	-0.2476	-0.4582	0.3303	-0.6149	0.458167	1.1266	-0.5492	0.7971	-2.0414	-0.8091	-4.7568	-0.5583	-0.692193	0.554288	-0.0160528	-1.23923	-2.06778	0.0699333	1.1863	-0.2583	-0.7182	0.159225	-0.0647194	0.38317	0.24031	-0.0810866	0.561706	-1.31571
Os.7370.1.S1_at	LOC_Os03g40540	-1.39857	-0.9992	-1.3435	-1.853	-1.3617	-1.4655	-1.7961	-0.8235	0.134567	0.0426	0.2642	0.0969	0.995933	1.0304	0.9105	1.0469	1.41263	1.8399	1.1223	1.2757	0.716167	1.5671	-0.672	1.2534	0.978633	1.388	0.4331	1.1148	0.501367	0.9816	0.1673	0.3552	-0.263225	-1.2025	-0.817722	0.616062	0.351258	1.06417	0.69	1.341	1.1615	-0.309806	-0.438871	-0.180741	-0.306798	-0.37444	-0.239155	-0.480575
Os.17963.1.S1_at	LOC_Os03g39640	-0.0217333	0.0018	0.0191	-0.0861	0.7896	0.5518	1.066	0.751	0.419233	0.5158	0.477	0.2649	0.809867	0.8573	1.0434	0.5289	0.301933	0.4843	0.1137	0.3078	-0.9454	-0.7736	-0.9516	-1.111	-0.3068	-0.3815	-0.2378	-0.3011	-0.0376333	-0.11	-0.0587	0.0558	-0.0598357	0.00408738	0.0308632	-0.241827	-0.0324668	0.1728	-0.2522	0.4754	0.2952	-0.314164	-0.146426	-0.481902	-0.0902365	-0.0952383	-0.0852346	-0.0775813
Os.50970.1.S1_at	LOC_Os03g32230	-2.4481	-3.6503	-0.4456	-3.2484	-4.40257	-4.9924	-3.8652	-4.3501	3.04253	3.6143	3.0704	2.4429	1.47547	1.0535	1.9756	1.3973	-1.23153	-1.0911	-1.2109	-1.3926	4.2674	4.863	2.5574	5.3818	-1.33587	0.5043	-2.9946	-1.5173	-0.635433	3.3161	-3.3715	-1.8509	-1.22044	-2.03079	-0.716877	-1.48242	-0.651696	-0.6369	0.0155	0.0411	-1.9673	-0.831346	-0.94542	-0.717272	0.0857281	-0.0399653	0.211421	-2.0804
Os.31503.1.S1_at	LOC_Os03g30840	1.44237	0.7641	0.3515	3.2115	-0.938033	-3.1893	-1.2675	1.6427	-0.456567	-3.4599	2.2994	-0.2092	-2.4354	-4.8479	-1.3492	-1.1091	-0.281967	0.8525	-2.0993	0.4009	0.751933	2.9145	-1.3514	0.6927	-0.343833	-3.4885	2.0043	0.4527	-0.588333	-2.1341	-2.0177	2.3868	2.73661	4.71685	4.13466	1.13252	0.962415	-0.391667	-0.2776	-0.5126	-0.3848	-0.379911	-0.216742	-0.54308	-0.371379	-0.295691	-0.447068	-0.584206
Os.24495.1.S1_at	LOC_Os03g29980	-0.5834	-0.4829	-0.3389	-0.9284	-0.8434	-0.629	-0.9511	-0.9501	1.12613	1.2021	1.0969	1.0794	-0.115167	-0.1723	-0.0919	-0.0813	0.138767	-0.2836	0.1752	0.5247	-1.58157	-0.5303	-2.999	-1.2154	-0.5698	-1.1157	-0.6658	0.0721	-1.21887	-1.0117	-1.5901	-1.0548	-0.968255	0.0453386	-0.598144	-1.48049	-1.83972	-1.25513	-1.1553	-1.0547	-1.5554	-0.140711	-0.20827	-0.0731524	-0.30862	-0.232914	-0.384326	-0.612468
Os.51747.1.S1_at	LOC_Os03g29250	0.0280333	-1.9161	1.1137	0.8865	0.169533	-2.1844	1.2353	1.4577	-2.162	-0.7998	-0.8201	-4.8661	-0.841067	-0.9226	-5.7349	4.1343	1.73597	0.4603	0.1806	4.567	-1.4571	0.2151	-2.2791	-2.3073	1.7358	1.7798	3.6846	-0.257	-0.2535	-1.2933	0.5328	0	-1.0416	-0.451045	-1.33171	-1.27265	-1.11099	5.8505	5.4384	6.4355	5.6776	-3.04401	-3.91564	-2.17239	-0.521872	-1.74138	0.697635	-0.107749
Os.4695.1.S1_s_at	LOC_Os03g28940	-0.711133	-0.7094	-0.3422	-1.0818	-1.32547	-1.1244	-1.4332	-1.4188	1.874	1.7351	1.9461	1.9408	1.08923	1.049	1.0825	1.1362	-0.698833	-0.964	-0.7611	-0.3714	0.897667	0.1266	2.2468	0.3196	1.10843	1.1792	1.0033	1.1428	0.831233	1.6602	0.1448	0.6887	0.508849	0.0781235	0.197706	0.886784	0.872784	-0.0940667	-0.6108	0.1934	0.1352	-0.299872	-0.230287	-0.369458	-0.549352	-0.566476	-0.532228	-0.645485
Os.23303.1.A1_at	LOC_Os03g26044	4.3956	4.1224	4.0498	5.0146	3.74647	3.8769	3.7091	3.6534	2.72233	2.3268	2.7809	3.0593	2.88953	3.2569	2.7309	2.6808	-0.147433	-0.2862	-0.2507	0.0946	1.78353	0.874	3.6554	0.8212	0.332067	-0.2143	1.6168	-0.4063	0.0786	-0.3064	-0.1233	0.6655	4.25644	3.77369	3.69077	5.11905	4.44224	1.0473	0.347	1.5273	1.2676	1.05382	0.889889	1.21776	0.64216	0.612285	0.672035	0.32439
OsAffx.25212.1.S1_at	LOC_Os03g24810	0.346067	0.9358	0.157	-0.0546	0.6883	1.3906	0.6206	0.0537	0.2476	-2.5128	0.5601	2.6955	-2.04937	-0.7797	-3.6204	-1.748	-0.0717	-1.1568	-1.7778	2.7195	3.13	3.802	1.6584	3.9296	0.329767	0.4716	0.9507	-0.433	-0.122833	0.1929	-0.3112	-0.2502	-0.787335	0.726352	0.0746518	-2.84199	-1.10835	1.06113	0.4336	-0.1268	2.8766	1.39196	0.766559	2.01735	-0.748565	-3.91603	2.4189	-1.97808
Os.13708.2.A1_at	LOC_Os03g22790	-0.522633	-0.5336	0.0719	-1.1062	0.8544	0.5055	0.7794	1.2783	1.239	1.06	1.4364	1.2206	-0.6906	-1.2776	-0.7388	-0.0554	2.80357	3.0103	2.745	2.6554	5.35013	6.3433	2.5837	7.1234	6.53527	6.1862	5.8555	7.5641	2.21137	2.3935	2.0835	2.1571	1.07025	0.237441	0.202524	1.87046	1.97058	3.04813	2.4104	3.4338	3.3002	2.95867	2.6818	3.23554	3.31682	3.24529	3.38834	4.46307
OsAffx.26070.1.S1_at	LOC_Os03g21660	-0.361333	1.034	-3.0158	0.8978	0.0635667	0.5591	-0.6128	0.2444	0.987567	-0.787	3.262	0.4877	-1.53593	0.1007	-1.2764	-3.4321	-0.0917333	-0.7863	-0.2452	0.7563	1.4591	1.7311	1.5013	1.1449	0.8778	3.9174	-0.0581	-1.2259	-0.338533	-0.013	1.5507	-2.5533	1.06413	0.610363	1.42679	0.896971	1.32239	-0.124267	0.1874	0.7869	-1.3471	1.35131	1.75482	0.947795	1.11793	1.51388	0.721974	1.89606
Os.50249.1.S1_x_at	LOC_Os03g21640	-0.0665667	0.1614	-0.2417	-0.1194	-0.406033	0.1431	-0.8619	-0.4993	1.30523	1.1809	1.4647	1.2701	-0.3421	-0.4775	-0.4373	-0.1115	-0.980167	-1.2562	-1.2801	-0.4042	1.08677	1.0481	1.1676	1.0446	0.7928	0.599	0.897	0.8824	0.293267	0.2367	0.1499	0.4932	0.700369	-0.0499528	0.0756679	1.11497	1.66079	-0.451233	-0.3014	-0.0705	-0.9818	-0.433938	-0.552856	-0.31502	-0.170917	-0.269432	-0.0724025	0.366201
Os.16401.1.S1_at	LOC_Os03g21380	-1.15523	-1.2053	-0.735	-1.5254	-2.91347	-2.4787	-3.368	-2.8937	2.2074	2.237	2.191	2.1942	-0.541267	-0.4494	-0.6661	-0.5083	-0.949033	-0.8702	-1.5922	-0.3847	2.4584	2.3233	2.7144	2.3375	2.91857	2.3914	4.0409	2.3234	0.281767	1.2991	0.2808	-0.7346	-0.12915	0.658646	0.579348	-0.468038	-1.28655	-2.43573	-2.8401	-1.892	-2.5751	-1.38012	-1.24314	-1.5171	-1.69277	-1.65888	-1.72666	-1.54463
Os.7235.1.S1_at	LOC_Os03g21030	-0.702933	-1.1052	-0.2206	-0.783	-1.059	-0.8034	-1.0834	-1.2902	2.13527	2.0524	2.1986	2.1548	1.45733	1.5228	1.3813	1.4679	0.637567	0.7794	0.6723	0.461	4.55413	4.2448	5.3779	4.0397	1.66227	1.56	1.4741	1.9527	-0.283133	-0.2604	-0.3279	-0.2611	1.69223	2.34541	1.98743	0.793357	1.64274	1.13723	0.3119	1.8963	1.2035	0.62303	0.728442	0.517618	0.0207346	-0.0820144	0.123484	1.07302
OsAffx.25172.1.S1_at	LOC_Os03g20840	-0.6946	-1.0524	-0.3873	-0.6441	-1.4868	-1.5165	-1.3518	-1.5921	0.776333	0.5157	0.9671	0.8462	-1.35443	-1.4623	-1.6389	-0.9621	-1.734	-1.8785	-1.6407	-1.6828	0.412067	0.3597	0.4496	0.4269	-0.447733	-1.0563	-0.6372	0.3503	0.3263	0.4558	0.777	-0.2539	0.856177	0.654877	0.245354	2.07034	0.454131	-2.52183	-1.3658	-3.4088	-2.7909	-0.323975	-0.424153	-0.223797	-0.759015	-0.535193	-0.982837	-0.509268
Os.20617.2.S1_s_at	LOC_Os03g20710	0.831667	-0.0073	1.4798	1.0225	0.662733	0.4334	1.4829	0.0719	2.03833	2.007	1.8995	2.2085	2.3161	2.2401	2.3168	2.3914	1.4432	1.9098	1.9001	0.5197	2.60717	2.143	3.1777	2.5008	3.61247	4.0881	3.4369	3.3124	1.79663	2.2844	1.538	1.5675	3.12469	2.7404	2.79252	3.52135	3.44447	2.28547	2.6963	1.9624	2.1977	1.02473	0.685054	1.36441	1.0426	0.823331	1.26187	1.82025
Os.51506.1.S1_at	LOC_Os03g20600	0.580167	0.0237	2.3285	-0.6117	1.0965	0.6276	1.5896	1.0723	0.8862	1.3425	0.7681	0.548	0.7404	0.8017	0.4875	0.932	-3.5804	-3.3454	-3.3444	-4.0514	2.81047	3.0033	2.5557	2.8724	0.352633	-0.2564	0.6233	0.691	0.2707	1.4823	0.1972	-0.8674	0.321334	0.0232387	0.326157	0.435144	0.500796	-1.84293	-1.7306	-1.4806	-2.3176	-1.94958	-1.48509	-2.41407	-2.34394	-2.04943	-2.63845	-1.96393
Os.18622.1.S1_at	LOC_Os03g20440	-1.7168	-1.2485	-1.5088	-2.3931	-0.779267	-0.8702	-1.0452	-0.4224	0.572	0.7523	0.7488	0.2149	0.665467	0.2097	0.8702	0.9165	0.365067	-0.0219	0.079	1.0381	-2.76507	-1.9102	-3.2401	-3.1449	-2.50833	-2.4396	-4.2989	-0.7865	-0.557867	-0.0916	-0.9909	-0.5911	-0.0663546	0.0206093	-0.630417	0.777496	-0.433107	-2.26127	-1.4028	-3.0227	-2.3583	0.247952	0.711832	-0.215929	0.0907217	0.180679	0.000764752	-0.804864
Os.53074.1.S1_at	LOC_Os03g20330	3.44547	2.7944	4.1317	3.4103	2.55983	3.313	3.0811	1.2854	1.838	1.7759	1.9628	1.7753	0.734433	1.3273	0.5093	0.3667	-4.69577	-4.3333	-5.2833	-4.4707	-0.5664	-0.676	-0.2572	-0.766	-3.04087	-3.3416	-1.9697	-3.8113	-1.64783	-0.1034	-1.8791	-2.961	-0.145478	-0.296128	-0.173591	-0.121872	0.00967861	-2.2586	-2.2624	-1.9832	-2.5302	-2.10098	-2.0789	-2.12305	-2.54224	-2.39906	-2.68541	-2.45546
Os.14823.1.S1_s_at	LOC_Os03g20090	-1.10167	-0.6287	-0.3513	-2.325	0.115633	-0.5681	0.4711	0.4439	2.35887	2.0183	2.458	2.6003	-1.1365	-1.3874	-1.0608	-0.9613	1.70847	1.4946	2.2322	1.3986	3.12963	2.9145	3.8039	2.6705	1.6967	2.0403	1.5223	1.5275	0.735967	0.6059	1.0579	0.5441	0.831905	0.0945247	0.0277443	1.12374	2.08162	1.62963	1.7502	1.7096	1.4291	1.35424	1.60051	1.10796	1.19013	1.43239	0.947864	0.924969
Os.5583.1.S1_at	LOC_Os03g19270	-2.42107	-1.5664	-3.381	-2.3158	-2.2163	-1.8232	-2.6273	-2.1984	1.83367	1.947	1.7383	1.8157	2.42847	2.619	2.2321	2.4343	0.826067	0.5568	1.3666	0.5548	5.135	5.6823	5.6437	4.079	4.30817	2.7135	6.9382	3.2728	1.0745	1.7133	0.3883	1.1219	2.25186	2.06773	1.75162	2.54341	2.64467	3.5912	0.6592	4.8794	5.235	4.03427	4.53324	3.53531	4.3454	4.44141	4.2494	4.94084
Os.10091.1.S1_at	LOC_Os03g19070	-1.62887	-2.0398	0.3369	-3.1837	-1.51343	-0.9628	-2.6397	-0.9378	2.6201	2.6952	2.4611	2.704	-0.773133	-0.9805	-0.4489	-0.89	-0.0459333	0.3901	-0.0202	-0.5077	-0.103433	-0.8158	0.97	-0.4645	-0.650967	-1.0165	-0.4043	-0.5321	-1.0871	-0.3048	-0.6783	-2.2782	0.367549	0.253852	-0.125251	0.147101	1.1945	-1.72773	-0.9283	-2.1824	-2.0725	1.65612	1.57709	1.73516	0.690386	0.746485	0.634287	0.300086
Os.8914.1.S1_at	LOC_Os03g19020	-0.8969	-0.8854	-0.6547	-1.1506	-0.666467	-0.3647	-0.674	-0.9607	1.38443	1.4719	1.5235	1.1579	-0.590567	-0.5432	-0.7992	-0.4293	-0.530033	-0.588	-0.4652	-0.5369	1.13757	1.5026	0.7775	1.1326	0.370833	0.1727	0.5534	0.3864	0.5369	0.7427	0.2919	0.5761	-0.0226117	0.139007	-0.0833807	0.180716	-0.326789	-0.634133	-0.5763	-0.4547	-0.8714	-0.487481	-0.591901	-0.38306	-0.523765	-0.70771	-0.339819	-0.612686
Os.49999.1.S1_x_at	LOC_Os03g18910	-1.45133	-1.6541	0.1658	-2.8657	-2.24343	-1.906	-2.5229	-2.3014	2.97957	2.9588	3.0991	2.8808	-0.970667	-0.9587	-0.9861	-0.9672	-0.6555	-1.1739	-0.2944	-0.4982	1.51247	1.1715	1.1514	2.2145	0.0865667	-0.0068	-0.1214	0.3879	-0.0805667	0.0463	0.9405	-1.2285	-0.532118	0.0331119	-0.836198	-1.0214	-0.303992	-1.23567	-0.4353	-1.6868	-1.5849	0.400667	0.608239	0.193095	0.0235561	0.183133	-0.136021	-0.35943
Os.10841.1.S1_at	LOC_Os03g18770	0.583567	0.3906	0.7238	0.6363	-0.9726	-1.3074	-0.9805	-0.6299	0.655333	0.5626	0.748	0.6554	-1.47787	-1.4967	-1.4477	-1.4892	-1.73897	-1.6939	-1.9776	-1.5454	-1.84147	-1.9381	-1.4807	-2.1056	-2.72367	-3.0762	-2.4939	-2.6009	-2.0144	-1.9125	-2.5056	-1.6251	-1.03245	-0.943426	-1.06427	-1.01865	-1.10347	-0.9061	-0.6539	-0.9115	-1.1529	-2.16612	-2.04331	-2.28894	-2.56197	-2.39247	-2.73147	-2.94352
Os.55415.1.S1_at	LOC_Os03g18170	-0.591433	-0.2107	-1.5178	-0.0458	-0.262233	-1.487	0.083	0.6173	-0.100933	-0.4637	0.3904	-0.2295	0.727133	1.0731	1.1474	-0.0391	0.280933	0.4845	0.5984	-0.2401	-1.88863	-0.5825	-4.051	-1.0324	-1.2556	-1.9636	-1.1475	-0.6557	-0.659333	-0.913	-0.6109	-0.4541	-1.15752	-0.538937	-1.54669	-1.28505	-1.25942	-0.0256667	0.0259	-0.159	0.0561	0.242571	0.200223	0.284918	0.292622	0.321463	0.26378	-0.423722
OsAffx.12910.1.S1_at	LOC_Os03g18150	-1.56807	-1.882	-0.1719	-2.6503	-0.379267	-0.2075	-1.2029	0.2726	2.64607	2.1341	2.9127	2.8914	-0.643033	-0.7768	-0.7659	-0.3864	-1.66243	-1.2645	-2.3493	-1.3735	2.30467	2.5781	1.7301	2.6058	1.4855	1.7095	1.2844	1.4626	-0.0637	-0.2357	-0.1585	0.2031	0.661291	-0.138244	-0.239232	1.30158	1.72106	-1.1354	-0.1905	-1.6691	-1.5466	0.674872	0.729191	0.620553	0.505131	0.458246	0.552016	0.770337
Os.406.1.S1_a_at	LOC_Os03g17700	-0.141367	0.1316	0.3978	-0.9535	-0.4674	-0.4381	-0.4886	-0.4755	2.11607	1.9979	2.2015	2.1488	-0.1746	0.0387	0.1368	-0.6993	-1.65973	-1.9551	-1.5044	-1.5197	2.3682	2.3286	2.3779	2.3981	1.37523	1.344	1.4442	1.3375	0.860167	1.224	0.4222	0.9343	0.326817	-0.170099	0.0942895	0.52451	0.858569	-1.35097	-1.1343	-1.5284	-1.3902	-0.324874	-0.189702	-0.460046	-0.373262	-0.282447	-0.464077	0.198714
Os.24403.1.A1_at	LOC_Os03g17660	1.51017	1.0386	5.0722	-1.5803	2.39787	2.9242	0.8993	3.3701	2.97063	3.9354	2.6173	2.3592	0.4285	1.3317	-0.823	0.7768	-0.6095	-2.2498	-0.096	0.5173	3.26013	4.1064	2.4872	3.1868	3.88327	4.7713	3.0114	3.8671	3.34213	3.8648	2.2135	3.9481	2.378	1.77829	1.74566	3.01113	2.97692	0.0163333	-0.2194	-0.2829	0.5513	-1.17487	0.0890243	-2.43877	0.172262	-0.271846	0.61637	1.50954
Os.25983.1.S1_a_at	LOC_Os03g17010	-0.0194333	0.055	-0.0162	-0.0971	0.139433	0.1416	0.2727	0.004	0.190433	0.2041	0.2365	0.1307	-0.0341667	-0.0949	0.1059	-0.1135	-1.01273	-0.9963	-1.0158	-1.0261	-0.191767	-0.4288	0.1874	-0.3339	-0.449333	-0.648	-0.412	-0.288	-0.147	0.0027	-0.3248	-0.1189	-0.202382	-0.215362	-0.385316	-0.00912611	-0.199723	-0.632733	-0.7166	-0.7382	-0.4434	0.163916	0.283141	0.0446912	0.258638	0.353877	0.1634	0.00135456
Os.24261.1.S1_at	LOC_Os03g16824	-0.430667	0.0481	-0.4853	-0.8548	-1.56663	-1.1675	-2.2332	-1.2992	0.244933	0.1949	-0.2905	0.8304	-0.4579	-0.9789	-0.255	-0.1398	0.119267	-0.7627	0.5666	0.5539	0.594367	0.8425	0.7968	0.1438	-0.0096	0.2252	-0.4332	0.1792	-0.232067	-0.8543	-0.3877	0.5458	0.77699	0.825485	0.733257	0.132627	1.41659	-0.2712	0.4655	-0.5399	-0.7392	-0.170087	0.344386	-0.684561	-0.509849	-0.878173	-0.141525	0.626569
Os.7945.2.S1_s_at	LOC_Os03g16700	0.0141	-0.0537	0.0639	0.0321	-0.863467	-0.7521	-0.99	-0.8483	0.838067	0.8261	0.8731	0.815	-0.688633	-0.5866	-0.7638	-0.7155	0.283367	0.558	0.5002	-0.2081	2.70867	3.5799	1.4078	3.1383	1.6118	1.6661	1.226	1.9433	-0.1611	-0.0021	-0.1293	-0.3519	-0.0777158	-0.0583835	-0.0741691	-0.143656	-0.0346543	0.755167	0.2079	1.1631	0.8945	-0.220756	-0.43914	-0.00237176	-0.118734	-0.0608215	-0.176647	-0.18926
Os.35013.1.S1_at	LOC_Os03g16170	3.70893	3.2943	5.584	2.2485	4.9335	4.0028	4.3214	6.4763	3.0184	2.8076	2.9936	3.254	2.2609	2.2143	2.2632	2.3052	4.0187	3.4932	4.3731	4.1898	3.3863	2.4772	5.4795	2.2022	4.53703	4.0937	5.0858	4.4316	2.4082	1.5015	1.3597	4.3634	2.56944	1.04821	0.963811	4.24853	4.01719	3.1845	3.9101	2.5139	3.1295	1.22014	1.34219	1.09808	1.30695	1.46797	1.14593	2.05489
OsAffx.10071.1.S1_at	LOC_Os03g15970	0.7293	-0.0784	0.0276	2.2387	0.9316	0.7832	2.0964	-0.0848	-0.1416	1.7034	0.5468	-2.675	3.25897	3.9766	5.1741	0.6262	-1.82333	-1.7443	-1.8394	-1.8863	3.46313	4.1003	2.5964	3.6927	-1.09763	-4.3542	0.2509	0.8104	-1.2158	1.2054	-1.9989	-2.8539	-0.368848	-0.421281	-0.322236	-1.14345	0.411578	0.0842	-0.491	1.214	-0.4704	-2.84061	-3.54348	-2.13773	-1.8185	-1.51778	-2.11922	-0.386788
Os.35111.1.S1_at	LOC_Os03g15660	-0.784567	-0.8386	0.6091	-2.1242	-3.07767	-2.0794	-3.6738	-3.4798	1.21857	0.8373	-0.8823	3.7007	-0.771133	1.0502	-0.1994	-3.1642	0.0146667	-1.8948	0.7031	1.2357	0.786067	0.1432	-0.0075	2.2225	-0.392433	-1.282	-0.8342	0.9389	0.236433	-0.0531	0.2192	0.5432	1.46706	4.63259	0.00969109	-1.38409	2.61006	0.155767	0.0035	0.4168	0.047	0.152736	-1.52117	1.82664	1.85009	0.849139	2.85104	0.641948
Os.15814.1.S1_at	LOC_Os03g15570	-0.130133	0.0975	-0.047	-0.4409	-0.63	-0.1392	-0.7971	-0.9537	1.6002	1.6829	1.4971	1.6206	0.1501	-0.0135	0.2598	0.204	0.647067	0.9195	0.8492	0.1725	2.12543	2.4822	1.7212	2.1729	-0.0521	0.1338	-0.2355	-0.0546	0.3774	0.4323	0.5012	0.1987	0.521485	0.0759822	0.796615	0.418105	0.795239	-0.508367	-0.0449	-0.2995	-1.1807	-0.655326	-0.878614	-0.432038	-1.01748	-1.09553	-0.939433	-0.95604
Os.53936.1.S1_at	LOC_Os03g15270	0.529567	0.3187	1.1161	0.1539	-0.197233	-0.2982	-0.1396	-0.1539	2.63223	2.4456	2.8109	2.6402	2.4038	2.351	2.4208	2.4396	1.244	0.5373	0.9012	2.2935	4.9888	4.6887	5.6182	4.6595	2.41663	2.4913	2.3601	2.3985	-0.27	-0.2338	-0.1109	-0.4653	2.25494	1.47675	1.69792	2.80881	3.03629	2.47663	2.0528	3.4403	1.9368	1.39045	1.39419	1.38671	1.22412	1.3589	1.08934	1.98665
OsAffx.12866.1.S1_at	LOC_Os03g14850	-0.476633	-0.4865	-3.3634	2.42	-0.3306	-1.7893	0.0591	0.7384	-1.03293	-1.0134	-2.4574	0.372	0.2797	-0.9985	1.1985	0.6391	-1.02417	-0.7835	0.5593	-2.8483	1.61907	0.8651	3.284	0.7081	1.11013	1.8218	1.6661	-0.1575	1.42683	1.2232	1.6492	1.4081	0.662867	3.94194	5.06989	-1.97661	-4.38375	-0.165333	-2.4235	1.9701	-0.0426	0.781023	1.09014	0.471901	0.507078	0.621643	0.392513	1.16246
Os.54824.1.S1_at	LOC_Os03g14500	-0.876367	0.1118	-1.7759	-0.965	-0.488367	-2.3639	-2.3707	3.2695	0.833467	0.9807	0.8762	0.6435	-0.897733	-0.8086	-0.9046	-0.98	-1.34707	-1.6766	-1.3688	-0.9958	-3.20743	-2.4301	-3.0446	-4.1476	-0.989433	-1.4021	-0.331	-1.2352	-0.7122	-0.9482	-0.9226	-0.2658	-1.6372	-1.53695	-1.45655	-1.41638	-2.13892	-1.25343	-0.808	-1.7458	-1.2065	0.784292	0.988743	0.57984	0.955061	1.30967	0.600449	0.483408
OsAffx.3241.1.S1_at	LOC_Os03g14440	0.2924	0.4108	-0.355	0.8214	-0.781467	0.199	0.6543	-3.1977	-0.881133	-0.5402	-2.1488	0.0456	0.0228	1.9374	-0.6725	-1.1965	2.86683	1.3614	3.3455	3.8936	1.35753	1.3632	0.8755	1.8339	0.851633	2.3392	2.4014	-2.1857	0.992333	1.3336	3.4523	-1.8089	-0.199406	-0.74252	0.380725	0.03316	-0.468989	1.1233	1.2969	0.9553	1.1177	-0.700472	-0.307764	-1.09318	-0.424483	1.37857	-2.22753	-0.791418
Os.27683.2.S1_s_at	LOC_Os03g14370	0.316933	0.8283	0.128	-0.0055	0.853033	0.7164	0.832	1.0107	2.64557	2.1409	2.4167	3.3791	1.3019	0.7625	1.4925	1.6507	1.46413	0.9655	1.4315	1.9954	3.78697	3.86	3.4293	4.0716	4.5784	5.6504	4.049	4.0358	0.632	1.1818	0.4271	0.2871	1.06136	0.484854	0.840635	1.03555	1.88441	1.02423	0.4235	0.9506	1.6986	0.448777	1.03799	-0.140434	0.415123	0.671442	0.158805	1.4428
Os.12241.1.S1_at	LOC_Os03g14050	0.298767	1.0744	0.1205	-0.2986	1.76343	1.9069	1.9853	1.3981	1.52777	1.4073	1.6297	1.5463	1.35317	1.4914	1.4438	1.1243	2.7486	3.1864	3.6244	1.435	2.9627	2.528	3.6763	2.6838	2.81463	2.8286	2.3537	3.2616	2.00633	2.1284	1.8932	1.9974	1.52764	1.32578	1.38207	1.77408	1.62863	1.49193	1.2411	1.6385	1.5962	3.50997	3.63064	3.38929	3.85304	3.92885	3.77723	4.08733
Os.7862.1.S1_at	LOC_Os03g13840	2.57667	2.8157	2.8834	2.0309	1.5573	1.4711	1.4675	1.7333	2.56523	2.4297	2.5437	2.7223	1.9121	1.9743	2.0698	1.6922	1.5658	1.7741	1.5134	1.4099	2.8923	2.9948	2.7674	2.9147	1.75377	1.6268	1.4735	2.161	1.17083	1.9272	0.5086	1.0767	1.8194	1.64146	1.60421	1.80846	2.22347	0.9652	1.4146	0.7149	0.7661	0.983036	1.16411	0.801964	1.04116	1.23984	0.842479	1.58272
Os.13497.1.S2_at	LOC_Os03g13810	0.822967	1.1235	0.9988	0.3466	0.862867	1.1334	0.7404	0.7148	1.48447	1.4749	1.4406	1.5379	0.7816	0.8674	0.9086	0.5688	0.5382	0.916	0.3893	0.3093	1.8971	2.3926	1.1591	2.1396	1.7027	1.961	1.6341	1.513	0.882367	1.1877	0.763	0.6964	0.874577	0.361731	0.401093	1.24098	1.4945	0.188	0.3565	0.1889	0.0186	0.295681	0.274814	0.316549	0.355017	0.314351	0.395683	0.779504
Os.6244.1.S1_at	LOC_Os03g13740	-0.899733	-1.3429	-0.907	-0.4493	-3.00173	-2.3527	-2.5169	-4.1356	2.02123	3.571	1.1138	1.3789	0.457267	0.9807	0.7613	-0.3702	-3.46187	-3.4869	-4.2895	-2.6092	2.83697	2.9111	2.2384	3.3614	0.245567	-0.2503	0.4292	0.5578	1.22157	2.3054	0.3603	0.999	-1.01993	-1.52097	-0.966364	-0.418422	-1.17395	-0.6394	-0.7561	-0.0414	-1.1207	-3.17225	-3.00558	-3.33892	-3.73996	-3.47994	-3.99999	-3.04672
Os.8481.1.S3_a_at	LOC_Os03g13450	1.56383	1.3443	1.3189	2.0283	-0.883133	-1.309	-0.9073	-0.4331	-1.47167	-1.5501	-1.964	-0.9009	-0.353	0.1622	-1.3344	0.1132	2.39733	5.3044	-0.1625	2.0501	0.0781333	1.1326	-1.3095	0.4113	-1.11447	-1.02	-0.6866	-1.6368	-2.54263	-4.2418	-1.9585	-1.4276	-2.30891	-1.06454	-3.18097	-2.79408	-2.19604	1.0764	2.7517	-0.0201	0.4976	-0.15778	-0.146378	-0.169183	-2.18927	-1.07381	-3.30473	0.0926882
Os.47761.1.S1_at	LOC_Os03g13300	-1.83033	-1.4574	-2.3006	-1.733	-3.10323	-3.24	-2.6751	-3.3946	2.92297	3.0602	2.9915	2.7172	-0.113833	-0.2993	0.1684	-0.2106	-0.2993	-0.3246	-0.2044	-0.3689	0.464967	0.407	0.3776	0.6103	0.7646	0.6035	1.2422	0.4481	2.33137	2.4372	2.6111	1.9458	0.607775	-0.810435	-0.5376	2.65595	1.12318	-1.65683	-1.1853	-1.7095	-2.0757	-1.71465	-1.68188	-1.74742	-2.04059	-2.58991	-1.49127	-1.27998
Os.8741.1.S1_at	LOC_Os03g12820	2.1814	2.3009	1.1447	3.0986	0.576067	0.7539	0.7249	0.2494	2.13877	2.0821	2.1553	2.1789	3.65883	3.6684	3.7463	3.5618	3.1004	3.4627	2.6469	3.1916	5.69717	6.1955	4.8047	6.0913	4.09187	5.5774	2.3328	4.3654	1.26737	1.8961	1.3698	0.5362	2.22073	2.30306	2.58181	1.76883	2.22922	3.5835	3.7453	4.3446	2.6606	1.62663	1.71168	1.54159	1.41751	1.58727	1.24776	3.23014
Os.7678.1.S1_at	LOC_Os03g12500	-1.119	-0.988	0.0579	-2.4269	0.0845333	1.6119	-1.0476	-0.3107	0.628233	0.6254	0.8531	0.4062	-2.00223	-2.1993	-2.4938	-1.3136	-1.17473	-2.2616	-2.0261	0.7635	2.03493	3.1337	-0.5682	3.5393	-0.203767	0.3538	0.7739	-1.739	0.465167	1.3398	1.576	-1.5203	0.353279	-0.0742001	1.0184	0.156292	0.312622	-1.02167	0.5836	-3.7833	0.1347	0.423358	0.180578	0.666139	0.690205	1.14717	0.233241	0.268824
Os.33798.1.S1_at	LOC_Os03g12414	1.82917	0.0654	1.7441	3.678	0.1534	0.9649	0.0574	-0.5621	1.22003	3.3543	-1.1062	1.412	-2.04043	0.5727	-3.2873	-3.4067	0.553367	-0.7112	3.9873	-1.616	1.0544	1.6702	2.4574	-0.9644	-0.699	-2.3712	0.1266	0.1476	1.02167	2.3773	-0.6391	1.3268	-0.595662	-0.0773143	0.332415	-0.0433011	-2.59445	2.83843	0.8901	4.8717	2.7535	-1.83703	-3.10818	-0.565875	-1.77066	-3.26071	-0.28062	-1.99068
Os.40020.1.S1_a_at	LOC_Os03g12370	1.44093	1.3675	1.4706	1.4847	0.496267	0.6923	0.5858	0.2107	1.2412	1.3788	1.5598	0.785	1.1265	1.1329	0.8969	1.3497	0.0166667	-0.205	-0.0879	0.3429	1.63913	1.5429	1.5475	1.827	0.134767	0.0336	0.5058	-0.1351	-0.5207	-0.6173	-0.2637	-0.6811	0.667427	0.333355	0.697587	0.799016	0.839749	-0.186567	0.0562	-0.4428	-0.1731	0.208004	-0.020676	0.436684	0.298911	0.00589949	0.591922	0.326083
Os.15087.1.S1_at	LOC_Os03g12150	-2.85973	-2.7038	-2.5232	-3.3522	-1.93937	-2.1789	-2.5996	-1.0396	-1.16373	-1.2179	-0.9062	-1.3671	-0.422133	-0.3296	-0.2845	-0.6523	-2.73293	-3.4446	-2.5968	-2.1574	-4.8473	-5.8631	-4.649	-4.0298	-2.4728	-2.389	-2.908	-2.1214	-2.00723	-2.0707	-2.0845	-1.8665	-1.53807	-0.535176	-1.46366	-2.13858	-2.01488	-1.72663	-1.4463	-2.016	-1.7176	-1.40751	-1.3353	-1.47971	-1.48528	-1.52908	-1.44148	-1.97769
Os.7036.1.S1_at	LOC_Os03g11370	-0.618067	-0.912	-1.3712	0.429	1.49103	4.8385	-0.4096	0.0442	1.49723	0.895	1.9749	1.6218	-0.296133	0.8643	0.5676	-2.3203	1.40737	-0.2846	4.9654	-0.4587	1.27337	0.664	1.0739	2.0822	-2.27067	-4.3836	-4.3311	1.9027	0.506267	-1.3737	0.8594	2.0331	0.594179	1.14759	-0.963891	0.684213	1.5088	2.3976	0.6592	2.2932	4.2404	2.36689	1.6488	3.08497	1.02565	0.396036	1.65526	2.41704
Os.10384.1.S1_at	LOC_Os03g10950	-0.275633	0.4727	0.1663	-1.4659	0.286767	0.2735	-0.0572	0.644	2.01893	2.2071	2.2122	1.6375	1.1317	1.3556	1.1122	0.9273	-1.98607	-2.0718	-2.1614	-1.725	2.3916	2.3926	2.7813	2.0009	0.8532	1.0876	0.7032	0.7688	0.8944	0.9992	0.5381	1.1459	0.882066	0.572184	0.496	1.10492	1.35515	-0.412367	-0.7554	-0.2145	-0.2672	-1.21274	-1.0643	-1.36118	-1.45687	-1.38612	-1.52761	-1.0612
Os.50449.1.S1_at	LOC_Os03g10640	-1.8712	-2.0703	-1.1761	-2.3672	-3.42913	-1.4569	-6.8562	-1.9743	-0.006	0.6958	0.0029	-0.7167	-0.381467	-0.3319	-0.5354	-0.2771	-0.219533	-0.4566	0.0891	-0.2911	1.08667	1.972	0.2235	1.0645	-0.141767	-0.3159	0.5037	-0.6131	-0.4778	-0.1403	0.7399	-2.033	0.567684	-0.288619	0.448515	0.438146	1.6727	-3.56017	-5.6098	-1.9019	-3.1688	-4.28921	-3.26587	-5.31256	-2.86189	-2.32302	-3.40075	-5.38492
Os.51190.1.S1_at	LOC_Os03g09230	0.4033	0.5189	0.6391	0.0519	1.13327	1.1017	0.6754	1.6227	1.0153	1.1344	1.0093	0.9022	1.06023	1.1721	1.3076	0.701	1.48483	1.381	1.4309	1.6426	-0.343033	0.1647	-0.6524	-0.5414	0.6278	0.3895	0.2306	1.2633	0.3293	0.86	-0.03	0.1579	-0.472021	-1.08657	-0.687923	0.154305	-0.267898	1.12277	1.4554	0.9621	0.9508	1.72646	1.90902	1.54389	1.66158	1.85437	1.4688	1.33607
OsAffx.12799.1.S1_s_at	LOC_Os03g09170	-3.39813	-3.4495	-2.7507	-3.9942	-2.53987	-2.7881	-3.209	-1.6225	1.45213	1.4246	1.3243	1.6075	-2.39707	-2.3064	-2.4852	-2.3996	1.27977	0.7803	1.6602	1.3988	2.64773	3.1714	1.4756	3.2962	2.5206	1.4962	4.1575	1.9081	-0.845167	-1.4466	-0.3823	-0.7066	0.606869	-0.337845	-0.438227	1.86055	1.343	1.78227	2.8401	1.5098	0.9969	1.27869	1.24512	1.31227	0.722161	0.708089	0.736234	0.636678
Os.43892.1.S1_at	LOC_Os03g09070	-2.57433	-3.6209	-1.6741	-2.428	-2.1223	-1.0325	-1.7991	-3.5353	0.0979667	-0.142	0.5084	-0.0725	-0.6578	-0.6799	0.3291	-1.6226	-2.78427	-3.5725	-2.773	-2.0073	-0.888833	-3.1469	0.3924	0.088	-0.752233	-1.5793	0.0948	-0.7722	0.612433	0.7556	0.7565	0.3252	-0.968201	0.605976	-2.9549	0.500965	-2.02484	-3.80363	-2.5304	-4.7769	-4.1036	-1.50913	-2.57174	-0.446529	-3.314	-4.52097	-2.10702	-2.19492
OsAffx.22270.1.S1_x_at	LOC_Os03g08940	-1.28403	-2.5613	-0.2566	-1.0342	2.2125	2.9275	3.2055	0.5045	-0.197533	-4.1716	2.6174	0.9616	1.33193	-0.3564	1.8516	2.5006	-0.383967	-0.0843	-0.5973	-0.4703	1.07083	0.3003	1.7609	1.1513	0.4727	0.2237	1.4478	-0.2534	-1.73207	-0.2623	-2.5997	-2.3342	0.785283	0.232168	2.08935	0.426411	0.393209	-0.4733	-0.9131	-0.4275	-0.0793	1.06841	0.268028	1.86879	1.33375	1.01979	1.64771	1.43314
Os.11749.1.S1_at	LOC_Os03g08860	0.484733	0.418	0.8398	0.1964	0.155333	0.4597	0.2058	-0.1995	1.2672	1.3328	1.1	1.3688	0.3907	0.4262	0.2342	0.5117	-0.5916	-0.8314	-0.6146	-0.3288	0.816767	0.7493	0.8539	0.8471	0.315033	0.112	0.2541	0.579	0.829767	1.2817	0.5527	0.6549	-0.194215	-0.437803	-0.346534	-0.0615402	0.069015	-1.40207	-1.1314	-1.502	-1.5728	-0.422882	-0.368004	-0.477759	-0.38155	-0.332404	-0.430696	-0.36816
Os.53795.1.S1_at	LOC_Os03g08840	0.514633	0.7595	0.5214	0.263	1.14667	0.9147	0.9611	1.5642	1.07817	1.0682	1.1662	1.0001	-0.163733	0.1696	-0.0546	-0.6062	-1.20457	-1.5565	-1.2313	-0.8259	0.132367	0.0076	0.5674	-0.1779	1.48247	1.0701	2.1422	1.2351	0.117667	0.2321	0.113	0.0079	0.464972	0.351793	0.322911	0.835675	0.349511	-2.60777	-5.3525	-1.5885	-0.8823	-3.27378	-4.13309	-2.41447	-3.60172	-2.7451	-4.45834	-2.72689
Os.51546.1.S1_at	LOC_Os03g08520	-0.958433	-1.7585	0.3372	-1.454	-1.69173	-1.3231	-1.9713	-1.7808	3.33497	3.1694	3.1839	3.6516	-1.56597	-1.2982	-1.6255	-1.7742	-2.7225	-2.8747	-2.6679	-2.6249	-3.24063	-3.7977	-1.6009	-4.3233	0.830967	0.6388	1.0642	0.7899	0.419533	2.3137	-0.8628	-0.1923	-0.507537	-0.48348	-0.713404	-0.697338	-0.135924	1.26743	0.8819	1.5473	1.3731	1.04857	1.18219	0.914937	-0.252057	-0.234126	-0.269987	-1.51661
Os.9923.1.S1_at	LOC_Os03g08330	-0.965767	-1.0672	0.3104	-2.1405	-0.858433	-1.0287	-1.0221	-0.5245	3.86957	3.6932	3.9352	3.9803	-0.496267	-1.174	-0.2606	-0.0542	-1.8185	-1.7174	-1.6498	-2.0883	1.61067	1.1384	2.7767	0.9169	1.17677	0.8021	1.8467	0.8815	-1.38187	0.4359	-1.9229	-2.6586	-0.247319	-0.141318	-0.616472	-0.417346	0.185861	-0.261867	-0.0186	-0.3785	-0.3885	0.708821	0.750065	0.667578	0.380633	0.385503	0.375764	0.0858061
Os.10356.1.S1_at	LOC_Os03g08320	1.52483	0.56	3.1131	0.9014	0.883	1.2331	0.6609	0.755	3.5538	3.4851	3.4089	3.7674	2.14193	2.9079	2.1003	1.4176	-1.31043	-1.0636	-0.8717	-1.996	4.1123	3.3389	5.811	3.187	4.82967	5.2398	3.8476	5.4016	2.52197	4.1946	1.1872	2.1841	1.64299	0.558622	0.668343	2.78316	2.56181	0.868667	0.168	1.6459	0.7921	-0.441332	-0.361302	-0.521363	-0.613816	-0.636377	-0.591254	0.323738
Os.8088.1.S1_at	LOC_Os03g08310	-2.87447	-3.1228	-0.8116	-4.689	-1.97277	-1.5804	-2.6286	-1.7093	3.7793	3.687	3.6333	4.0176	-0.1271	-0.0577	0.1529	-0.4765	-0.847933	-0.7103	-0.4369	-1.3966	1.66903	0.8326	3.1792	0.9953	1.61927	1.0821	-0.8229	4.5986	-0.0691	3.4568	-0.4075	-3.2566	-0.786257	-2.37916	-2.89367	0.882364	1.24544	1.0015	1.2273	0.7203	1.0569	0.185809	-0.328014	0.699631	-0.442294	-0.724777	-0.159812	-0.655481
Os.15812.1.S1_at	LOC_Os03g07530	-0.6334	-0.4276	-0.603	-0.8696	-0.764933	-0.6951	-0.7704	-0.8293	0.630267	0.5177	0.7342	0.6389	-0.6725	-0.6734	-0.6353	-0.7088	0.0123	-0.0257	-0.1331	0.1957	1.33197	1.496	0.9973	1.5026	1.10897	1.1781	0.9631	1.1857	0.377467	0.9075	0.0115	0.2134	0.363415	0.354777	0.308298	0.322739	0.467847	0.478367	0.1269	0.9857	0.3225	-0.81527	-0.70937	-0.92117	-0.843845	-0.932826	-0.754865	-0.552764
Os.27254.1.S1_s_at	LOC_Os03g06680	-2.61583	-2.7427	-2.5066	-2.5982	-1.3786	-1.7082	-1.6503	-0.7773	-0.5606	-0.6894	-0.502	-0.4904	-1.04327	-1.3085	-0.8738	-0.9475	0.421767	0.1721	1.0188	0.0744	-1.27853	-1.5909	0.4362	-2.6809	-0.131567	-0.3807	0.4494	-0.4634	-1.45347	-1.7588	-1.4261	-1.1755	-0.62155	-0.641326	0.197175	-0.700065	-1.34198	1.3832	1.2132	1.0699	1.8665	1.20541	1.38119	1.02964	1.12154	1.32907	0.914013	0.687496
Os.7423.1.S1_at	LOC_Os03g06080	5.99827	5.7237	5.7193	6.5518	1.0532	0.6488	0.0421	2.4687	3.56957	4.0003	4.0025	2.7059	3.73843	2.0776	3.6003	5.5374	0.535733	0.7003	0.5471	0.3598	2.35547	5.1906	0.5618	1.314	-1.84083	-2.9507	-2.075	-0.4968	1.8725	2.6299	3.1326	-0.145	3.57078	1.69945	4.20417	4.44078	3.93874	0.420133	0.3265	0.6547	0.2792	0.787599	1.50959	0.0656069	0.171939	2.24954	-1.90567	1.46218
Os.49591.1.S1_at	LOC_Os03g05750	-0.2606	-0.1255	0.6237	-1.28	-1.67407	-2.2529	-2.3732	-0.3961	2.0584	2.034	1.9983	2.1429	0.223233	0.3566	0.124	0.1891	-2.4458	-1.938	-3.2155	-2.1839	3.76273	3.9362	3.3938	3.9582	0.511167	0.563	0.3843	0.5862	-0.722033	0.2447	-0.6698	-1.741	1.07705	0.61071	0.679584	1.36329	1.6546	-1.4292	-1.4311	-1.7764	-1.0801	-0.450641	-0.424929	-0.476354	-0.822341	-0.744593	-0.900089	-0.856547
Os.53473.1.S1_at	LOC_Os03g05460	0.277767	0.6951	0.8605	-0.7223	0.612667	0.7178	0.3601	0.7601	1.80237	2.0487	1.8865	1.4719	-0.2847	-1.5697	0.3447	0.3709	-0.893767	-1.4064	-0.7981	-0.4768	0.195933	0.6403	0.0883	-0.1408	-0.0696667	0.192	-0.3633	-0.0377	0.5967	1.0215	-0.3837	1.1523	0.54509	1.03335	1.21375	0.0956402	-0.162375	-0.663733	0.2817	-1.4528	-0.8201	0.285004	0.106822	0.463186	0.103617	0.0632389	0.143994	0.0794969
Os.11983.1.S1_at	LOC_Os03g04110	-0.787367	-1.2629	-1.0631	-0.0361	-0.9792	-0.7782	-0.8986	-1.2608	0.903333	0.9418	0.9002	0.868	-0.566467	-0.4843	-0.5643	-0.6508	-0.8203	-1.2604	-0.6384	-0.5621	0.1033	-0.7477	1.6208	-0.5632	1.06133	0.8868	1.6514	0.6458	-0.532	-0.4826	-0.4396	-0.6738	0.951249	-0.0395947	-0.0357601	1.67546	2.20489	-1.15473	-0.794	-1.2126	-1.4576	-1.03214	-0.948209	-1.11607	-1.29561	-1.24428	-1.34693	-0.796282
Os.19401.1.S1_at	LOC_Os03g04100	0.201067	-0.1257	0.7013	0.0276	1.1285	1.3029	1.198	0.8846	-0.244	-0.2044	-0.1493	-0.3783	-2.15553	-2.3255	-2.0877	-2.0534	0.804567	0.7835	0.6	1.0302	3.72973	4.6747	2.4817	4.0328	2.86397	3.1524	3.0362	2.4033	0.540767	0.3973	0.9917	0.2333	1.22835	0.949764	1.07175	1.41238	1.47949	1.55867	1.5059	1.7032	1.4669	0.767805	0.656438	0.879172	0.92004	0.834074	1.00601	1.92336
Os.50019.1.S1_at	LOC_Os03g04080	8.46443	8.3638	9.1686	7.8609	7.6912	7.9078	7.1524	8.0134	5.42257	5.464	5.5505	5.2532	6.1965	6.2654	6.2871	6.037	4.89837	4.6223	6.632	3.4408	9.19073	9.5857	8.96	9.0265	8.53353	7.2281	9.5169	8.8556	4.7993	4.7857	4.5658	5.0464	4.99384	3.09887	3.09456	6.6763	7.10562	4.6224	4.7245	6.6624	2.4803	0.8372	1.65509	0.0193145	2.10204	2.54837	1.65571	5.76046
Os.17794.1.S1_at	LOC_Os03g03410	-0.7453	-0.7024	-1.1694	-0.3641	-0.729767	-0.8749	-0.4704	-0.844	-0.448567	-0.3887	-0.5718	-0.3852	-0.2413	-0.2349	-0.2001	-0.2889	-0.358633	-0.7421	-0.13	-0.2038	-0.173533	-0.6627	0.7232	-0.5811	-1.1663	-0.8763	-1.2664	-1.3562	0.0943	-0.6165	0.0113	0.8881	0.966759	1.1898	1.73417	0.328215	0.614844	0.828633	0.9191	0.5407	1.0261	1.37322	1.30124	1.4452	0.757727	0.635507	0.879947	0.136153
Os.10510.1.S1_at	LOC_Os03g03034	0.314033	0.5682	0.1841	0.1898	-0.297333	0.2609	-0.6889	-0.464	-0.5332	-0.836	-0.1997	-0.5639	-0.7913	-0.4866	-1.0667	-0.8206	-1.09337	-0.7758	-1.7375	-0.7668	1.65363	0.9665	3.1309	0.8635	1.6219	1.5459	2.2428	1.077	0.7456	0.7226	0.7193	0.7949	-0.390277	-0.483878	-0.18706	-0.566	-0.324169	0.533833	1.2944	0.0627	0.2444	0.246289	0.344347	0.148231	-0.766125	-1.15863	-0.37362	0.311214
Os.26476.1.S1_at	LOC_Os03g02440	0.101733	0.4004	0.104	-0.1992	-0.340167	-0.45	-0.2942	-0.2763	0.0169333	0.2185	0.0318	-0.1995	-0.839433	-1.2554	-0.7885	-0.4744	-0.108433	-0.1669	-0.0451	-0.1133	-0.0004	0.3341	-0.5616	0.2263	0.310667	0.4039	0.2287	0.2994	-0.1352	-0.1023	-0.1775	-0.1258	-0.851163	-0.523548	-0.48625	-1.24406	-1.1508	-0.0419667	-0.1566	-0.0038	0.0345	-0.00988451	0.0611183	-0.0808873	0.0132114	-0.097335	0.123758	0.0538769
Os.22665.1.S1_at	LOC_Os03g01890	-0.211667	0.3077	-0.466	-0.4767	0.706967	0.454	0.9625	0.7044	-0.472367	-1.0619	-0.7148	0.3596	-1.5919	-1.3558	-1.0235	-2.3964	-0.271833	0.6089	-1.0981	-0.3263	-0.1134	0.0787	-0.1012	-0.3177	2.0253	3.9334	0.8957	1.2468	0.701033	1.2242	0.1776	0.7013	0.0266838	1.1984	-0.0191383	-0.637789	-0.434741	1.46087	2.1589	0.6291	1.5946	3.01426	2.49883	3.52969	3.519	3.2296	3.8084	3.30027
OsAffx.3109.1.S1_at	LOC_Os03g01860	-0.9268	-0.9138	-2.2778	0.4112	-1.28833	-3.9438	-2.4277	2.5065	0.7871	3.1999	-2.3498	1.5112	-2.13137	0.2787	-4.8798	-1.793	-0.284567	-0.9765	2.5177	-2.3949	-0.422533	-0.0815	-4.4225	3.2364	-0.306067	-0.7764	-2.7928	2.651	-0.856467	-2.1926	-0.7307	0.3539	1.71983	3.31419	-0.137978	1.54591	2.15721	-1.69407	-0.2952	-0.8071	-3.9799	1.07678	-1.1758	3.32936	0.0794055	-0.275488	0.434299	2.82817
Os.27807.1.S1_a_at	LOC_Os03g01740	-0.7126	-0.0109	-0.3795	-1.7474	0.408333	-0.0831	0.5273	0.7808	2.8558	2.8749	2.7796	2.9129	0.704833	0.5911	0.5806	0.9428	-2.93243	-3.2173	-2.3424	-3.2376	4.80843	3.4569	5.9906	4.9778	3.89093	4.0005	3.5667	4.1056	0.0202667	0.9939	-0.02	-0.9131	3.61337	2.42961	1.82389	4.38242	5.81757	-1.048	-1.1785	-0.7144	-1.2511	-0.34443	-0.301931	-0.38693	-0.954097	-1.00606	-0.902138	-0.103403
Os.24128.1.A1_at	LOC_Os02g58520	1.717	0.2447	4.6887	0.2176	0.0259667	0.2332	-0.658	0.5027	-2.47497	-2.8929	0.4091	-4.9411	0.717467	1.6587	0.1273	0.3664	1.03913	2.7512	0.2416	0.1246	0.854467	0.0715	2.0295	0.4624	-2.09563	1.1171	-4.548	-2.856	-0.405233	-0.5539	-0.2432	-0.4186	0.249967	-3.12209	3.40109	-1.39994	2.1208	-0.0662	2.9135	-3.5041	0.392	-2.13359	-2.16873	-2.09845	0.238531	-0.170445	0.647506	-0.226454
OsAffx.3096.1.S1_s_at	LOC_Os02g57700	1.24973	-0.6624	0.7744	3.6372	-0.313533	-2.1093	1.1935	-0.0248	-0.109933	2.8936	-2.9191	-0.3043	-0.586233	-0.492	0.0084	-1.2751	-0.565067	-0.6334	-1.3125	0.2507	0.526267	1.1353	-0.8921	1.3356	1.16623	1.1863	-0.2725	2.5849	1.75013	2.0908	2.9327	0.2269	-0.499995	-0.724462	-2.50507	0.715171	0.514383	0.6436	0.6129	-1.5112	2.8291	0.127967	0.703524	-0.447591	0.389166	1.27679	-0.498454	0.676156
Os.9768.1.S1_a_at	LOC_Os02g57410	-0.731833	-0.5538	-1.3881	-0.2536	-0.326767	-0.23	0.1901	-0.9404	0.1017	0.0766	0.0748	0.1537	0.6701	0.6244	0.8359	0.55	-0.235333	-0.2521	-0.6265	0.1726	1.05837	1.776	0.1034	1.2957	0.911567	1.4625	0.6445	0.6277	-0.753767	-0.9511	-0.6788	-0.6314	0.333563	0.478792	0.580878	0.0852986	0.189284	-0.69	-1.1889	-0.3999	-0.4812	-1.16144	-1.16493	-1.15795	-1.11194	-1.1672	-1.05669	-0.919506
Os.55773.1.S1_at	LOC_Os02g57000	2.2518	0.2836	4.1212	2.3506	2.37053	3.6622	-0.3154	3.7648	0.765867	-4.608	4.0554	2.8502	-0.0672333	2.0732	0.895	-3.1699	-2.71387	-3.2956	-3.7921	-1.0539	1.6914	1.4293	2.419	1.2259	-0.3119	-0.1754	-0.1266	-0.6337	-0.04	-1.8962	2.8315	-1.0553	0.61583	0.763662	2.63115	0.707667	-1.63915	3.528	2.97	2.6165	4.9975	2.83778	1.27014	4.40543	3.52757	2.21705	4.83808	3.07897
OsAffx.3089.1.S1_at	LOC_Os02g56400	-3.2513	-2.7694	-2.5892	-4.3953	-2.75943	-3.3595	-2.3414	-2.5774	-3.15517	-2.3223	-1.2772	-5.866	0.226467	0.6041	0.8479	-0.7726	0.917567	-0.0637	2.2232	0.5932	1.087	-1.371	-1.3394	5.9714	-1.81357	0.035	-3.3707	-2.105	0.466067	0.0617	2.1478	-0.8113	-0.496305	0.667425	-0.580831	-1.76882	-0.302989	-0.305333	3.7002	-2.4519	-2.1643	-0.456848	-0.431859	-0.481836	0.861687	1.25164	0.47173	0.275197
Os.49913.1.S1_at	LOC_Os02g56380	-3.88433	-2.4381	-4.308	-4.9069	-2.09733	-0.5161	-1.8724	-3.9035	2.732	1.404	5.1491	1.6429	-0.00913333	1.8016	-0.9719	-0.8571	-0.2874	-2.8881	-0.6597	2.6856	4.14537	3.9606	2.9836	5.4919	0.296467	-0.2415	-0.9032	2.0341	-0.708133	-3.4163	-0.5738	1.8657	-2.74964	-3.04151	-3.89024	-2.60637	-1.46044	-0.965967	-2.7608	-1.7432	1.6061	-0.739689	-0.632607	-0.846771	-1.83985	-2.25668	-1.42302	-2.50147
Os.53968.1.S1_at	LOC_Os02g56310	0.886467	0.4974	0.6983	1.4637	0.513367	0.5074	0.9403	0.0924	-0.3876	-0.5186	-0.3278	-0.3164	1.9784	1.829	2.0639	2.0423	0.6353	0.3561	-0.082	1.6318	3.42707	4.3663	1.8209	4.094	3.0301	3.524	1.9998	3.5665	0.997567	1.2929	1.1775	0.5223	1.2654	0.67792	0.852542	1.90906	1.62208	0.4636	0.7228	0.4328	0.2352	0.829891	1.1041	0.555687	1.51276	1.75993	1.26559	2.722
Os.16248.1.S1_at	LOC_Os02g56250	-0.354	-0.4387	-0.1388	-0.4845	-0.958667	-0.9471	-1.1794	-0.7495	0.719767	0.4506	0.9017	0.807	-0.646533	-0.4494	-0.8692	-0.621	-0.5903	-0.6646	-0.6931	-0.4132	0.0884667	0.2958	0.2086	-0.239	0.141267	0.0105	0.1478	0.2655	0.700733	1.2466	0.6547	0.2009	-1.03442	-0.794864	-0.727776	-1.13827	-1.47677	-0.978367	-0.446	-1.141	-1.3481	-0.560824	-0.841348	-0.280299	-0.495834	-0.736795	-0.254873	-0.527589
OsAffx.16572.2.A1_at	LOC_Os02g55920	0.00153333	-1.2323	-0.4175	1.6544	0.785467	1.1433	2.2401	-1.027	-2.2213	-3.1302	0.1134	-3.6471	-1.2465	-1.419	0.7874	-3.1079	1.05357	1.9038	1.2569	0	0.2605	0.1941	-1.6278	2.2152	0.946767	2.5503	-0.2604	0.5504	0.793233	2.1599	0.9061	-0.6863	1.38243	2.4012	3.58994	-0.804732	0.343331	1.6814	3.5586	2.1283	-0.6427	0.328637	3.18735	-2.53008	-1.55642	0.605815	-3.71865	1.71495
Os.5288.1.S1_a_at	LOC_Os02g55910	-0.4546	-0.2891	-0.1671	-0.9076	-0.700167	-0.8128	-0.8192	-0.4685	0.521067	0.3963	0.5361	0.6308	-0.6416	-0.7159	-0.5907	-0.6182	0.2256	-0.0111	0.0646	0.6233	1.40957	1.4855	1.3889	1.3543	1.47523	1.7446	1.1593	1.5218	0.167967	0.0034	-0.3167	0.8172	0.408958	0.850007	0.948739	0.0882928	-0.251206	-0.288933	-0.2407	-0.2117	-0.4144	-0.452435	-0.478142	-0.426728	-0.374725	-0.356571	-0.39288	-0.424661
Os.13743.1.S1_at	LOC_Os02g55560	1.58937	0.9276	2.0908	1.7497	-1.29827	-1.0326	-1.3137	-1.5485	0.7224	0.6762	0.8211	0.6699	0.8613	0.7736	1.0285	0.7818	0.716467	0.3803	0.6691	1.1	0.819467	0.2085	2.0955	0.1544	0.5395	0.6193	0.6676	0.3316	-0.0726667	0.0149	-0.6309	0.398	1.1915	0.548292	0.420519	1.68085	2.11634	-0.203233	-0.4312	0.0488	-0.2273	-1.30314	-1.44547	-1.16081	-1.1796	-1.47952	-0.879688	-1.13979
Os.8158.1.S1_at	LOC_Os02g54890	0.1171	0.7697	0.5142	-0.9326	1.3267	1.1335	1.5371	1.3095	2.0631	1.7878	2.1115	2.29	-0.558667	-0.2397	-0.5848	-0.8515	-1.5123	-1.3951	-2.0154	-1.1264	-0.189133	0.2635	-0.6916	-0.1393	-0.176	-0.8155	-1.1393	1.4268	-0.688967	-0.6782	-0.7375	-0.6512	-0.514669	-0.713882	-0.421235	-0.558407	-0.365155	-0.828667	-0.232	-1.3289	-0.9251	0.968051	1.25894	0.677158	0.114397	0.474241	-0.245448	-0.0528988
Os.12391.1.S1_a_at	LOC_Os02g54820	1.32747	0.4675	1.2492	2.2657	0.6119	0.4261	1.1714	0.2382	0.5867	0.5604	0.6035	0.5962	0.0553333	0.1261	0.0504	-0.0105	-0.284667	-0.4595	-0.0896	-0.3049	2.67717	2.2191	4.033	1.7794	0.776933	0.5966	1.2282	0.506	-0.826333	-0.8046	-0.7444	-0.93	1.30971	0.657903	0.747889	2.06194	1.77111	0.932467	0.7568	1.0105	1.0301	0.0429456	0.075626	0.0102652	-0.110738	-0.139946	-0.0815304	0.612084
Os.49865.1.S1_at	LOC_Os02g54780	0.9286	1.2346	1.394	0.1572	0.924733	0.8725	1.0424	0.8593	1.95073	1.9156	1.9837	1.9529	1.05773	0.9435	1.0482	1.1815	1.1467	0.912	1.1445	1.3836	2.55457	2.608	2.1861	2.8696	1.78403	2.0729	1.3356	1.9436	0.412667	0.7986	0.007	0.4324	1.03632	0.891336	0.900379	1.18327	1.1703	0.535933	0.2969	0.7155	0.5954	0.550386	0.700683	0.400089	0.615231	0.664532	0.565931	1.05851
Os.9331.1.S1_at	LOC_Os02g54600	-0.133667	-0.024	-0.1262	-0.2508	-0.483833	-1.2179	-0.1892	-0.0444	1.32907	1.2645	1.4074	1.3153	1.26227	1.0236	1.1029	1.6603	-0.1835	-0.2511	0.0817	-0.3811	0.626033	0.5247	1.1193	0.2341	0.289	-0.2723	0.776	0.3633	0.993367	1.4227	0.4192	1.1382	0.442963	0.308624	0.0177786	0.404745	1.0407	-0.349567	0.2528	-0.7419	-0.5596	1.32027	1.12626	1.51428	1.41647	1.73425	1.09868	1.6696
Os.54944.1.S1_at	LOC_Os02g52670	1.66033	1.7341	3.2701	-0.0232	1.97007	2.2872	1.7564	1.8666	3.3804	3.8439	2.6321	3.6652	3.67747	3.723	3.6767	3.6327	2.24203	2.6518	2.173	1.9013	9.1828	9.8608	9.7541	7.9335	4.84063	6.8958	2.5974	5.0287	3.31717	6.5303	1.3332	2.088	3.84849	2.88555	6.52263	1.92592	4.05987	1.0923	1.1966	0.5346	1.5457	1.72822	1.54627	1.91016	1.23575	1.25703	1.21447	2.36751
Os.11365.1.S1_at	LOC_Os02g52210	1.562	1.9329	3.6765	-0.9234	0.323	1.2555	-0.8255	0.539	2.45877	2.3331	2.6033	2.4399	-1.15457	-1.1714	-1.0553	-1.237	3.67437	3.6766	3.9089	3.4376	3.37483	4.3747	1.7141	4.0357	4.7919	5.0325	4.8311	4.5121	1.5156	1.7153	1.2738	1.5577	2.2179	1.55598	1.58158	2.53018	3.20387	3.95487	4.9749	3.1328	3.7569	2.41198	2.31598	2.50797	2.90199	2.71348	3.0905	3.93506
Os.57301.1.S1_at	LOC_Os02g52170	-2.00777	-2.5977	-0.4905	-2.9351	-1.64147	-2.1354	-1.3239	-1.4651	2.2566	2.8097	2.3649	1.5952	0.0144667	-0.0889	0.1849	-0.0526	-2.62713	-2.643	-2.6824	-2.556	1.25483	1.1257	1.3147	1.3241	0.0398667	-0.2624	1.0295	-0.6475	-1.51053	-0.8623	-1.1081	-2.5612	-0.111815	0.0179827	0.268527	0.0486005	-0.782371	-2.66217	-1.9975	-3.2457	-2.7433	-0.466455	-0.262587	-0.670323	-1.06864	-0.859624	-1.27766	-0.620332
Os.12240.1.S1_at	LOC_Os02g52010	-2.11943	-2.3483	-0.9286	-3.0814	-5.0729	-6.5768	-4.4716	-4.1703	2.08273	2.1092	2.0444	2.0946	-1.2738	-1.2723	-1.2667	-1.2824	0.970133	0.5538	0.8777	1.4789	1.6652	2.1412	0.8649	1.9895	0.7573	0.5067	-0.3013	2.0665	-0.808667	-0.985	-0.9651	-0.4759	1.05031	-0.0853447	-0.161953	2.23275	2.21578	-1.5499	-0.967	-1.9327	-1.75	0.0640451	0.174725	-0.046635	-0.890622	-0.429116	-1.35213	-1.51529
Os.7228.1.S1_at	LOC_Os02g51970	0.485967	0.1738	1.5247	-0.2406	-1.35013	-0.9239	-1.6418	-1.4847	2.86747	2.8843	2.8606	2.8575	-0.1269	-0.0177	-0.2601	-0.1029	1.80963	1.6617	2.2385	1.5287	3.55317	2.7629	3.7717	4.1249	-0.00673333	-0.5639	-3.5576	4.1013	0.775333	1.747	1.1539	-0.5749	2.86512	1.48916	0.862604	5.85397	3.25472	2.50753	2.5493	1.6891	3.2842	0.829202	-0.00326681	1.66167	0.924241	-0.0632642	1.91175	0.453518
Os.10870.1.S1_at	LOC_Os02g51890	-0.9105	-0.9958	-1.0054	-0.7303	-1.73323	-1.6816	-1.6317	-1.8864	1.1242	1.0473	1.0693	1.256	-0.3743	-0.4155	-0.4483	-0.2591	-1.04923	-0.7976	-0.571	-1.7791	5.72313	5.7031	5.9137	5.5526	3.19217	3.3137	2.5101	3.7527	2.25463	4.5078	0.7441	1.512	3.13776	3.54281	3.37808	2.87839	2.75176	2.31863	0.4561	3.4923	3.0075	0.862275	0.31871	1.40584	0.533731	0.668457	0.399005	1.57367
Os.11474.1.S1_at	LOC_Os02g51350	0.0058	0.032	-0.3235	0.3089	-1.35413	-1.0781	-1.3253	-1.659	1.319	1.1367	1.4312	1.3891	-0.345767	-0.308	-0.2762	-0.4531	-0.6221	-0.2101	-1.0108	-0.6454	3.40677	3.2835	3.7077	3.2291	1.57793	2.4471	0.5165	1.7702	1.1461	1.4407	1.0179	0.9797	1.84819	1.32258	1.42951	2.38752	2.25315	0.140133	0.2837	1.0235	-0.8868	-0.86428	-0.425012	-1.30355	-1.10251	-1.16343	-1.0416	-1.4848
Os.7176.2.S1_at	LOC_Os02g50990	1.4222	3.3524	0.2409	0.6733	0.702233	1.1046	0.1603	0.8418	-2.2038	0.484	-5.1327	-1.9627	1.45493	5.4009	-0.1582	-0.8779	-0.1261	-0.2011	1.4251	-1.6023	-1.70747	-1.9809	0.7899	-3.9314	-0.213233	-0.6001	0.329	-0.3686	0.724833	0.7239	0.3569	1.0937	1.03866	1.17338	-0.134702	2.93609	0.179875	-0.693967	-0.5419	-3.1267	1.5867	-1.24863	0.592717	-3.08997	-1.08152	-0.809183	-1.35385	-1.0795
Os.4657.1.S1_at	LOC_Os02g50940	-0.399767	-0.0869	-0.2797	-0.8327	-1.07403	-1.6124	-1.5413	-0.0684	1.9533	1.886	2.2147	1.7592	0.258133	0.5991	0.1971	-0.0218	-0.7714	-0.6644	-0.7269	-0.9229	2.41913	2.1955	3.1757	1.8862	0.853867	1.1026	0.6528	0.8062	-0.797	-0.7989	-0.639	-0.9531	0.897348	1.06846	0.842011	0.596518	1.08241	-0.0345333	-0.1101	-0.0469	0.0534	0.299636	0.373701	0.225571	0.142089	0.182849	0.10133	0.220824
Os.26079.1.S1_at	LOC_Os02g50600	0.438633	0.4981	0.7656	0.0522	-1.36417	-1.3544	-1.4659	-1.2722	2.83773	2.8557	2.785	2.8725	1.12217	1.0071	1.2688	1.0906	-0.641633	-0.4339	-0.9627	-0.5283	4.34417	4.4255	4.5665	4.0405	0.602267	0.651	0.3564	0.7994	-0.744733	0.1054	-1.5519	-0.7877	0.375169	0.34122	0.100521	0.461651	0.597285	-0.573767	-0.0407	-0.4269	-1.2537	0.223745	0.559967	-0.112477	-0.175951	-0.104631	-0.247271	0.294514
Os.50871.1.S1_at	LOC_Os02g50560	-0.580667	-0.1841	-0.3831	-1.1748	1.34493	1.0369	1.6538	1.3441	-0.512167	-0.5111	-0.6496	-0.3758	-0.0514333	-0.0108	0.059	-0.2025	0.219167	0.077	0.2346	0.3459	-2.41417	-2.3641	-2.2664	-2.612	-0.3456	-0.4984	0.461	-0.9994	0.0817	-0.0826	0.0277	0.3	-1.84649	-1.33215	-1.48301	-2.08081	-2.49001	-0.442667	-0.5974	-0.6492	-0.0814	-0.251398	-0.233007	-0.269789	-0.24488	-0.354011	-0.13575	-0.680007
Os.56026.1.A1_at	LOC_Os02g50200	0.513033	0.6695	0.0152	0.8544	0.8056	0.5328	0.6855	1.1985	-0.240433	-0.3583	0.2507	-0.6137	-0.720033	-0.677	-0.7514	-0.7317	0.588533	0.8241	0.7159	0.2256	-0.0349	-0.1297	1.1014	-1.0764	0.476867	0.4333	-0.5633	1.5606	0.0255667	-0.6551	-0.0748	0.8066	0.429582	0.348167	0.753404	0.452626	0.164129	1.39777	2.5347	0.532	1.1266	1.28025	1.25806	1.30244	1.73729	1.98213	1.49244	1.12058
Os.57343.1.S1_at	LOC_Os02g50110	4.6984	3.7845	5.2002	5.1105	3.0072	3.4829	3.0983	2.4404	4.66447	4.7159	4.8145	4.463	3.72757	3.9127	3.6734	3.5966	1.21397	1.8651	1.0207	0.7561	5.43497	4.5289	6.9879	4.7881	3.23757	4.4852	2.7594	2.4681	0.924633	2.6463	-0.2879	0.4155	2.80457	2.00928	1.66621	3.38059	4.16221	3.1019	1.1272	3.6663	4.5122	2.84974	2.2551	3.44438	2.44854	1.85775	3.03934	2.9315
Os.55658.1.S1_at	LOC_Os02g50060	-1.37767	-1.4835	-1.3794	-1.2701	0.0317333	0.366	0.0152	-0.286	1.78957	2.2254	1.5251	1.6182	-1.14453	-0.9788	-1.2323	-1.2225	0.393033	0.8188	-0.1125	0.4728	0.734333	0.5659	1.6568	-0.0197	1.36687	1.7187	0.9677	1.4142	-0.3866	0.7705	-0.1419	-1.7884	0.586233	1.76636	0.155359	0.53468	-0.111468	-0.8307	-0.8281	-1.1301	-0.5339	0.101805	0.491376	-0.287767	0.0167921	0.21109	-0.177506	0.0598065
Os.12058.1.S1_at	LOC_Os02g49870	-3.8291	-5.3377	-2.4669	-3.6827	-0.521067	-1.4299	0.8993	-1.0326	-1.45357	-1.4646	-1.3958	-1.5003	-0.197967	0.0475	-0.2699	-0.3715	-0.647667	-1.1267	-0.8352	0.0189	-3.31667	-3.5424	-3.0091	-3.3985	-2.84413	-3.0981	-2.5836	-2.8507	-2.35543	-2.4315	-2.3989	-2.2359	-2.18867	-1.8937	-1.91419	-2.42891	-2.51791	-0.9744	-1.1743	-0.9926	-0.7563	-1.91154	-1.85788	-1.96519	-2.12873	-2.21193	-2.04553	-3.08208
Os.313.1.S1_a_at	LOC_Os02g49720	-2.2412	-0.9026	-3.0397	-2.7813	-3.58643	-3.2037	-3.6876	-3.868	0.0539667	0.291	0.0308	-0.1599	1.15037	1.0551	1.3058	1.0902	-3.7352	-4.1409	-2.9501	-4.1146	3.1124	3.1613	3.0335	3.1424	3.19557	1.8425	3.413	4.3312	2.56437	3.0507	3.4981	1.1443	1.79225	2.05951	1.92589	1.632	1.5516	-0.0525667	-0.0733	-0.3524	0.268	0.52009	0.583933	0.456247	0.966988	1.38872	0.545258	1.15696
OsAffx.12547.1.S1_at	LOC_Os02g48210	-0.374933	-0.9658	-0.095	-0.064	-0.612933	-0.765	-0.6957	-0.3781	0.525967	0.5272	0.3016	0.7491	-1.62663	-2.054	-1.3417	-1.4842	-3.09773	-2.8401	-2.0634	-4.3897	3.82277	3.9512	4.2381	3.279	3.55947	3.0884	4.1765	3.4135	2.57373	3.1093	2.7813	1.8306	1.0209	0.177328	0.146684	1.70813	2.05148	-1.3516	-0.7218	-1.0142	-2.3188	-0.955399	-1.23242	-0.678375	-0.780501	-0.789218	-0.771784	-0.853203
Os.17323.1.S1_x_at	LOC_Os02g48190	0.557	0.4559	0.7617	0.4534	0.0258	0.1795	-0.0499	-0.0522	1.1151	0.498	1.2649	1.5824	0.7221	0.4441	0.4556	1.2666	-0.0327	-0.0425	-0.1869	0.1313	1.5501	1.1342	1.1681	2.348	0.261467	0.5961	-0.2996	0.4879	-0.719933	-0.5591	-0.3481	-1.2526	1.27148	1.3603	0.812773	1.07209	1.84075	0.486433	0.4361	1.1003	-0.0771	0.707815	1.04402	0.371612	0.853233	1.10616	0.600306	1.52229
Os.4616.1.S1_at	LOC_Os02g48184	-0.736333	-1.0472	0.0482	-1.21	0.6251	0.351	0.3803	1.144	1.22777	1.138	1.3026	1.2427	-0.2348	-0.2761	-0.2482	-0.1801	0.997667	1.1839	1.2474	0.5617	1.6188	1.6652	1.6008	1.5904	2.35483	2.0286	2.6699	2.366	1.27853	1.4261	0.9642	1.4453	1.2042	1.13389	0.947268	1.66003	1.07562	-0.0571333	0.1222	-0.0767	-0.2169	0.859772	1.03339	0.686157	1.17039	1.28816	1.05263	1.55126
Os.12145.1.S1_at	LOC_Os02g47470	0.334	1.453	0.488	-0.939	0.452533	0.3384	0.4611	0.5581	2.648	2.6871	2.5905	2.6664	-1.7266	-1.7444	-1.6122	-1.8232	0.2333	0.0444	-0.0616	0.7171	2.89247	3.0854	2.9358	2.6562	1.73783	1.5907	1.9676	1.6552	1.57043	2.361	1.6662	0.6841	1.76858	0.937036	0.774349	2.37323	2.98969	0.1454	0.8758	-0.2781	-0.1615	2.06632	2.07268	2.05997	1.43151	1.66972	1.19329	1.75586
Os.18947.1.S1_at	LOC_Os02g47390	0.312333	0.0681	0.4022	0.4667	-0.829067	-2.1939	-0.2933	0	-1.5378	-1.9132	-3.0838	0.3836	0.4767	0.3834	-1.139	2.1857	-3.03747	-4.4265	0.4757	-5.1616	5.36807	6.8295	3.5389	5.7358	-0.0115	-0.7412	3.3171	-2.6104	0.121233	-0.701	0.9208	0.1439	-1.27417	0.334237	-0.137263	-4.89689	-0.396764	-0.463867	-0.5311	-2.4156	1.5551	2.36111	1.77084	2.95138	0.711669	0.720573	0.702764	-0.515793
Os.37229.1.S1_at	LOC_Os02g46210	-0.182567	0.6013	1.4949	-2.6439	0.3229	-0.0364	-0.1351	1.1402	2.07797	2.2511	2.3037	1.6791	-0.163	-0.416	0.2218	-0.2948	0.582633	-0.0104	1.8092	-0.0509	-1.03047	-0.8338	-1.6861	-0.5715	2.2281	1.6569	3.352	1.6754	0.7799	1.3487	0.5599	0.4311	0.854799	-0.0376454	0.169804	1.72166	1.56538	-2.05873	-1.2151	-3.1671	-1.794	-2.33875	-2.87753	-1.79997	-2.22238	-2.02921	-2.41554	-2.62474
Os.12641.1.S1_s_at	LOC_Os02g46090	0.190233	-0.3623	0.428	0.505	0.354067	0.3517	0.5852	0.1253	0.385967	0.3558	0.4468	0.3553	-1.02643	-0.9665	-1.106	-1.0068	-0.4523	-0.6303	-0.1934	-0.5332	-1.46347	-1.537	-1.2056	-1.6478	-0.266033	-0.1475	-0.486	-0.1646	0.574533	0.8271	0.4623	0.4342	-0.23201	-0.914298	-0.612406	0.199692	0.39897	-0.247633	0.0015	-0.4133	-0.3311	0.585842	0.554368	0.617317	0.594668	0.585292	0.604043	0.47804
Os.8149.1.S1_at	LOC_Os02g46030	2.2036	3.0515	3.5321	0.0272	4.53957	6.7854	3.4453	3.388	0.608733	0.706	0.3604	0.7598	0.3994	0.5073	0.3184	0.3725	3.0118	3.0351	3.3975	2.6028	3.72983	5.218	0.2841	5.6874	2.09467	3.2742	-0.9499	3.9597	1.93047	1.4799	1.0667	3.2448	1.39486	-0.122734	0.148103	2.92093	2.63316	1.47007	2.5369	0.9924	0.8809	2.92687	1.42691	4.42683	3.01502	2.31773	3.7123	4.24515
Os.9558.1.S1_s_at	LOC_Os02g45780	-1.06397	-0.146	-0.5041	-2.5418	-0.277133	0.2442	-1.7905	0.7149	3.30057	3.4569	3.305	3.1398	2.93143	3.2618	2.6398	2.8927	-0.0670333	2.8752	-2.4101	-0.6662	7.68767	7.6282	6.6304	8.8044	3.73293	5.1645	1.1719	4.8624	1.49563	2.0902	2.2077	0.189	1.83588	1.68643	1.97749	2.09719	1.58242	1.59163	1.2463	1.6097	1.9189	4.03521	3.95608	4.11434	4.041	3.85395	4.22804	4.45885
Os.7028.1.S1_at	LOC_Os02g45710	-1.5073	-1.244	-0.885	-2.3929	-2.22943	-3.2877	-2.841	-0.5596	1.35967	1.428	1.2843	1.3667	-1.0312	-0.9904	-1.0755	-1.0277	-3.20133	-3.0714	-3.3605	-3.1721	-1.8703	-1.9779	-1.2216	-2.4114	-2.401	-2.6674	-2.1437	-2.3919	-1.40517	-1.1579	-1.3723	-1.6853	-1.69966	-1.49716	-2.24365	-1.93904	-1.1188	-2.88077	-2.2776	-3.7586	-2.6061	-0.320447	-0.18337	-0.457525	-0.821134	-0.798854	-0.843414	-1.0801
Os.57037.1.S1_at	LOC_Os02g45590	-2.22463	1.0749	-3.739	-4.0098	-0.414533	0.1737	1.451	-2.8683	2.17957	4.1272	0.0657	2.3458	0.0096	0.8383	2.3089	-3.1184	0.503433	-0.0175	-1.0842	2.612	1.74977	0.3456	1.3405	3.5632	-2.18117	-2.7642	-1.1164	-2.6629	0.588867	3.6491	2.7291	-4.6116	2.61391	3.15915	1.44518	1.62559	4.22574	-0.156267	3.6214	-4.0529	-0.0373	0.0827806	-0.036492	0.202053	0.0239695	0.34179	-0.293851	-0.678989
Os.51078.1.S1_at	LOC_Os02g45450	-1.49527	-1.2783	0.9815	-4.189	-0.424433	0.0762	-0.7624	-0.5871	2.95757	2.7122	2.9932	3.1673	-3.28597	-3.1352	-3.1404	-3.5823	-1.74443	-3.3986	-0.1723	-1.6624	-1.9265	-2.4112	-0.7673	-2.601	-2.43577	-2.9237	-3.0058	-1.3778	-1.24977	0.0021	-1.5246	-2.2268	-0.402372	0.829241	-1.0146	0.184139	-1.60827	-1.18323	0.3153	-2.2565	-1.6085	1.85384	1.26779	2.43989	1.46369	0.860531	2.06685	-1.28725
OsAffx.2967.1.S1_at	LOC_Os02g45420	-1.48087	0.5955	-1.0335	-4.0046	0.0722	0.1397	0.5128	-0.4359	3.4161	3.6483	3.4474	3.1526	-1.85663	-1.1833	-2.3079	-2.0787	-0.518967	-0.51	-0.4807	-0.5662	2.70423	3.9422	2.6808	1.4897	0.433133	0.2168	0.4847	0.5979	0.0084	2.7102	-1.1896	-1.4954	1.84575	3.60558	1.10891	0.69917	1.96933	0.303967	-0.131	0.305	0.7379	1.27366	1.29332	1.254	1.38374	1.3387	1.42879	3.58706
OsAffx.2966.1.S1_at	LOC_Os02g45390	0.6088	0.5241	1.0612	0.2411	0.0786	-0.2073	0.394	0.0491	1.34927	1.7817	0.8794	1.3867	2.11227	1.1399	1.3281	3.8688	1.81773	1.7421	1.5435	2.1676	2.6967	2.4195	3.1638	2.5068	2.4666	0.8754	5.1767	1.3477	-1.1439	0.0469	-3.0772	-0.4014	0.686726	2.13585	0.709864	0.0953342	-0.194139	-0.579267	0.1324	-0.9964	-0.8738	-0.592512	-1.13725	-0.0477698	-0.54205	-0.967841	-0.116259	0.73755
Os.26517.1.S1_at	LOC_Os02g44990	1.74503	0.8393	2.0745	2.3213	2.798	2.6898	3.6101	2.0941	2.48587	2.5147	2.4077	2.5352	1.77587	1.8384	1.7004	1.7888	0.3477	0.8143	0.6313	-0.4025	5.646	5.4305	6.1837	5.3238	2.03917	2.2384	1.8762	2.0029	-0.195267	-0.3698	-0.0713	-0.1447	2.10963	2.64827	1.99187	1.75596	2.04243	3.15063	2.9288	3.8334	2.6897	2.42125	2.42505	2.41745	2.92103	3.01714	2.82492	4.17607
Os.2448.1.S2_at	LOC_Os02g44980	1.16867	0.8992	1.8941	0.7127	1.2188	0.9672	1.6556	1.0336	1.201	1.2429	1.047	1.3131	0.0739	0.0312	0.0908	0.0997	0.2502	0.7348	-0.0177	0.0335	2.3114	2.0659	2.8056	2.0627	-0.465867	-0.0411	-1.1554	-0.2011	-2.06213	-1.797	-2.4831	-1.9063	0.691585	0.926756	0.812605	0.239955	0.787026	0.653767	0.4764	1.1204	0.3645	-1.15539	-1.19315	-1.11763	-1.52513	-1.50651	-1.54376	-1.00415
Os.17797.1.A1_at	LOC_Os02g44880	-1.48747	-1.4466	-0.984	-2.0318	-1.5674	-2.1694	-1.6898	-0.843	2.08603	1.8211	2.2567	2.1803	-0.501867	-0.4723	-0.4602	-0.5731	-2.62417	-2.7006	-2.6411	-2.5308	0.00646667	0.8101	-1.7064	0.9157	0.813833	1.4642	0.4201	0.5572	0.0814	0.8696	0.4456	-1.071	-1.54931	-1.58149	-1.07329	-1.42564	-2.11683	-1.8815	-1.1457	-2.2796	-2.2192	0.627932	0.667087	0.588778	-0.233283	-0.19388	-0.272685	0.086594
Os.12167.1.S1_at	LOC_Os02g44870	1.07653	1.331	1.0169	0.8817	1.34383	0.9709	1.3572	1.7034	2.07447	1.9389	2.1684	2.1161	0.849067	0.9109	0.9403	0.696	2.9347	3.1277	2.9096	2.7668	3.29707	3.6016	2.823	3.4666	3.23753	3.1772	2.7875	3.7479	2.04763	2.014	1.8578	2.2711	1.42548	0.773725	0.930513	2.04379	1.95389	1.50277	1.9217	0.9831	1.6035	2.1859	2.39739	1.97442	2.19528	2.34199	2.04856	3.17009
Os.5213.1.S1_at	LOC_Os02g44720	-1.43427	-1.6758	-0.2501	-2.3769	-2.04917	-2.2338	-2.522	-1.3917	1.65663	1.7633	1.5879	1.6187	-2.17963	-2.2902	-2.0753	-2.1734	-4.7661	-4.0827	-3.2094	-7.0062	0.0871333	-0.4309	0.7858	-0.0935	-0.0922	-0.0281	-0.2686	0.0201	-2.87797	-2.996	-2.179	-3.4589	0.625067	0.359517	0.0426043	0.849081	1.24907	-4.294	-1.1485	-5.4835	-6.25	-1.42923	-0.990093	-1.86837	-2.27741	-2.04661	-2.50821	-2.37299
Os.14092.1.S1_at	LOC_Os02g44710	-2.26057	-2.312	-1.6214	-2.8483	-2.51683	-2.219	-2.7728	-2.5587	1.07967	1.1405	1.0489	1.0496	-1.38427	-1.3875	-1.4758	-1.2895	-4.8469	-5.961	-2.3624	-6.2173	-1.65207	-2.4279	-0.6633	-1.865	-0.749133	-0.7841	-0.8987	-0.5646	-4.8921	-3.7281	-4.9594	-5.9888	-0.578361	-0.610644	-0.700991	-0.600914	-0.400894	-3.09363	-0.7808	-4.2132	-4.2869	-0.763465	-0.593863	-0.933067	-1.36021	-1.1418	-1.57861	-2.11276
Os.6092.1.S1_at	LOC_Os02g44230	-4.21617	-4.5234	-3.8959	-4.2292	-4.60807	-4.4687	-4.9886	-4.3669	1.90067	2.0759	1.5895	2.0366	-1.0354	-1.0465	-0.8532	-1.2065	0.292733	0.2528	0.3288	0.2966	-2.12137	-2.7644	-1.1459	-2.4538	-3.21593	-4.1867	-1.7936	-3.6675	-2.6153	-2.284	-3.4111	-2.1508	-2.45286	-2.46793	-1.93093	-2.62823	-2.78435	-2.78813	-1.7925	-4.2012	-2.3707	-1.49867	-1.5919	-1.40544	-2.37406	-2.63804	-2.11008	-3.97513
Os.50639.1.S1_at	LOC_Os02g43970	-1.45393	-0.0749	0.4268	-4.7137	-0.358067	-0.2585	-0.5094	-0.3063	0.614067	0.1997	0.6455	0.997	-0.354367	-0.4066	-0.3124	-0.3441	-0.175933	0.0112	-0.3377	-0.2013	-2.93247	-4.3476	-1.3051	-3.1447	-1.567	-5.3472	-0.8198	1.466	-4.1552	-2.7205	-4.2491	-5.496	-0.851556	-0.87878	-1.03718	-1.0092	-0.481066	-0.7532	-0.2125	-0.6017	-1.4454	1.74536	1.63844	1.85229	-0.642708	-0.371727	-0.913689	0.105698
Os.53660.1.S1_at	LOC_Os02g43790	0.100033	-0.4363	0.6658	0.0706	-0.736033	-0.7266	-0.8115	-0.67	2.49567	2.4756	2.6424	2.369	-0.851333	-0.9687	-0.6814	-0.9039	-5.07293	-4.3582	-5.3892	-5.4714	1.08147	1.2172	1.1569	0.8703	-0.433933	-0.3911	-0.4906	-0.4201	-0.380233	1.2043	-0.0017	-2.3433	-0.764822	-2.15727	-2.2532	0.415059	0.936125	-3.10103	-2.2823	-3.0845	-3.9363	-0.34145	-0.326325	-0.356575	-0.721833	-0.717577	-0.726089	-1.05434
Os.1344.1.S1_at	LOC_Os02g43700	-1.53907	-1.1565	-0.7426	-2.7181	-0.862033	-0.6389	-1.5294	-0.4178	2.05207	2.2506	1.8768	2.0288	-0.0812333	-0.1901	-0.2618	0.2082	-1.45527	-1.5327	-1.5805	-1.2526	-0.918467	-0.6007	-1.2591	-0.8956	-1.1272	-1.5767	-1.0032	-0.8017	-2.1047	-1.5036	-1.9798	-2.8307	-1.27391	-2.18898	-2.39576	-0.897217	0.38633	-0.832267	-0.2753	-1.188	-1.0335	-0.457037	-0.643018	-0.271055	-0.397505	-0.325068	-0.469942	-0.76473
OsAffx.14914.2.S1_x_at	LOC_Os02g43320	2.0223	1.7318	0.0959	4.2392	1.90217	4.445	1.4487	-0.1872	1.64897	-1.7464	3.8408	2.8525	1.72297	0.4176	0.4927	4.2586	-0.7467	-1.7971	-1.217	0.774	0.702333	2.214	-2.0531	1.9461	-0.220767	-1.993	-1.9845	3.3152	-1.09903	-1.5405	-1.1736	-0.583	-0.000690376	0.425313	-3.4236	2.54451	0.451011	-2.04247	-3.6824	-0.8619	-1.5831	0.199368	0.191447	0.207288	0.254241	-0.0765724	0.585053	0.515021
Os.53236.1.S1_at	LOC_Os02g43170	-2.62947	-2.3261	-2.1228	-3.4395	-1.4582	-1.0027	-2.2204	-1.1515	0.0199667	0.2885	-0.0449	-0.1837	0.268067	0.2699	0.3281	0.2062	-3.4719	-3.1744	-3.2602	-3.9811	0.647367	-1.094	4.6044	-1.5683	-2.50047	-3.0606	-2.4334	-2.0074	-1.4094	-1.467	-1.4978	-1.2634	-2.48773	-1.57924	-2.56119	-3.60085	-2.20964	-2.28973	0.548	-1.8731	-5.5441	0.828215	0.895158	0.761271	0.425775	0.454875	0.396676	-1.23498
Os.54055.1.S1_at	LOC_Os02g42640	-1.79027	-0.3616	-0.009	-5.0002	-4.2187	-4.0694	-3.4877	-5.099	1.75897	0.4087	2.1366	2.7316	1.35097	1.8672	1.4711	0.7146	0.3182	-2.1496	2.2599	0.8443	0.1506	1.2132	0.3038	-1.0652	-1.25243	-0.7403	-1.117	-1.9	-1.67303	-0.9366	-0.0648	-4.0177	0.262632	0.276017	2.49625	-0.223879	-1.49786	1.61347	-0.1018	4.5354	0.4068	1.2492	3.05445	-0.556052	2.38155	3.35412	1.40898	1.87687
Os.20037.1.S1_x_at	LOC_Os02g42590	0.185567	0.2254	-0.1231	0.4544	0.301333	0.1354	0.394	0.3746	0.360267	0.0899	0.3777	0.6132	0.708567	0.6392	0.8289	0.6576	-0.125867	-0.4481	-0.0118	0.0823	1.75297	1.6928	1.158	2.4081	0.5357	0.8021	0.1821	0.6229	0.0270333	0.2652	-0.0097	-0.1744	1.04121	1.11869	1.23017	0.896054	0.919924	0.2215	0.1501	0.3794	0.135	0.0338729	-0.0795689	0.147315	0.0596217	-0.110877	0.23012	0.0274233
Os.7645.1.S1_at	LOC_Os02g41990	1.53597	1.4515	1.5684	1.588	1.37557	1.7351	1.2207	1.1709	0.947167	0.6757	0.8234	1.3424	1.34597	1.5019	1.2742	1.2618	0.805567	1.2321	0.8171	0.3675	1.102	1.1655	0.9859	1.1546	1.0309	1.3518	0.72	1.0209	0.6827	0.8079	0.7372	0.503	0.574291	0.492685	0.331269	0.818177	0.655035	0.1099	0.4876	0.0308	-0.1887	0.0363823	0.0826596	-0.00989509	0.0247378	0.00374274	0.0457329	0.35351
Os.20206.1.S1_at	LOC_Os02g41840	1.1801	0.4153	1.2925	1.8325	1.9232	1.6049	2.4947	1.67	1.44413	1.4943	1.395	1.4431	1.4746	1.5071	1.4821	1.4346	-0.0847667	0.0309	0.5336	-0.8188	7.75807	7.6993	8.096	7.4789	4.00533	3.8836	4.3644	3.768	1.19347	1.0157	2.3196	0.2451	2.29471	1.51508	1.15701	3.08467	3.42208	4.89783	5.0736	4.5588	5.0611	4.08155	4.58438	3.57871	4.04353	4.67969	3.40737	5.28216
Os.25687.1.S1_at	LOC_Os02g41680	-2.52197	-3.2227	-1.6016	-2.7416	-4.14083	-4.7234	-4.2517	-3.4474	-1.45463	-1.5236	-1.8238	-1.0165	0.279567	0.3916	0.2356	0.2115	-0.561067	-0.9952	0.3975	-1.0855	-0.129733	-1.4563	0.3561	0.711	-0.535067	-1.2593	0.9732	-1.3191	-1.9618	-1.6976	-2.9243	-1.2635	-2.50316	-2.08504	-2.06042	-2.4266	-3.44059	-0.1846	1.1894	-1.1696	-0.5736	-1.68232	-1.35624	-2.00841	-0.886242	-0.895495	-0.876989	0.476566
Os.10930.1.S1_at	LOC_Os02g41670	-3.12423	-4.5691	-2.1796	-2.624	-4.83847	-4.7403	-4.3909	-5.3842	1.27283	1.3231	1.3354	1.16	0.201233	0.8946	-0.0087	-0.2822	-0.7749	-0.205	-1.0254	-1.0943	0.386067	0.0845	0.7239	0.3498	-1.0027	-2.2234	-0.5823	-0.2024	-0.703033	1.6966	-2.5262	-1.2795	-2.14161	-3.66409	-3.15215	-0.535888	-1.21434	0.5077	0.4503	0.4805	0.5923	-0.115052	-0.0260611	-0.204042	-1.72657	0.583814	-4.03696	0.388724
Os.28397.1.S1_at	LOC_Os02g41650	-0.394267	-0.6001	0.3241	-0.9068	-0.282433	-0.88	-0.6781	0.7108	-0.0133333	-0.0041	0.0352	-0.0711	-1.46517	-2.2102	-1.3099	-0.8754	0.618033	0.1129	1.0718	0.6694	0.3702	0.042	0.3028	0.7658	1.12147	1.7112	-0.1981	1.8513	-4.87827	-4.5831	-5.3715	-4.6802	-0.881722	-0.633941	-1.06012	-1.15443	-0.678399	0.851833	1.6114	0.602	0.3421	-0.667605	-0.642796	-0.692414	-0.599757	-0.667329	-0.532186	0.766866
Os.11473.1.A1_at	LOC_Os02g41580	0.3129	0.3473	0.648	-0.0566	1.27403	1.0411	1.4234	1.3576	0.749867	0.3413	0.778	1.1303	1.03983	1.1034	0.7444	1.2717	2.63443	2.4987	2.8172	2.5874	3.61523	3.1173	5.1008	2.6276	1.69957	1.9809	1.3003	1.8175	0.306467	0.6776	0.5431	-0.3013	1.40707	0.928129	1.6826	1.44263	1.5749	0.937833	0.7989	1.4061	0.6085	0.337195	0.173749	0.500641	0.888596	1.00362	0.773575	1.488
Os.10172.1.S1_at	LOC_Os02g41510	-1.14273	-1.1124	-0.6189	-1.6969	-3.23017	-2.8443	-3.0608	-3.7854	3.23403	2.5699	3.5548	3.5774	0.0214	-0.0793	0.2053	-0.0618	-3.71283	-3.6684	-3.701	-3.7691	0.905867	1.5489	0.0571	1.1116	-0.4538	-0.415	1.3719	-2.3183	0.5478	1.7733	0.4688	-0.5987	-0.582647	-1.71461	-0.732972	0.0391437	0.0778535	-2.22953	-1.1831	-2.8041	-2.7014	-0.755644	-0.888361	-0.622927	-1.48049	-1.4167	-1.54427	-2.95583
Os.49829.1.S1_at	LOC_Os02g40530	3.44177	3.3755	4.7467	2.2031	3.11327	2.6942	3.5971	3.0485	4.8933	3.602	7.2484	3.8295	-0.7197	-1.3538	-0.4804	-0.3249	0.403967	0.6467	-0.734	1.2992	3.13883	2.1634	3.4216	3.8315	2.66237	0.2246	3.5236	4.2389	-1.16527	-0.9424	-0.1346	-2.4188	2.99282	1.5747	1.51202	5.58108	3.30348	-0.387633	-1.0778	-0.8392	0.7541	2.3328	1.47478	3.19082	1.14699	0.645252	1.64873	-0.358639
Os.51273.1.S1_at	LOC_Os02g39610	1.4111	1.5609	1.1515	1.5209	0.867133	-0.534	1.9646	1.1708	-0.299867	0.4346	-0.8864	-0.4478	-1.45513	-0.8444	-1.9622	-1.5588	2.5625	2.4523	2.8591	2.3761	1.08163	1.2849	1.3625	0.5975	1.35037	1.4433	1.3491	1.2587	0.5276	-0.276	1.0717	0.7871	0.858314	1.03849	0.212299	1.65425	0.528222	5.18187	4.3421	5.4194	5.7841	4.47668	4.41999	4.53338	4.65483	4.4811	4.82855	4.79665
OsAffx.24650.2.S1_at	LOC_Os02g39590	-1.77657	-0.0528	-3.5399	-1.737	-2.46013	-1.604	-3.11	-2.6664	2.0625	2.2968	3.5319	0.3588	1.03093	0.5428	0.7738	1.7762	-0.765167	0.4012	-0.1698	-2.5269	1.03227	3.3488	-0.5739	0.3219	-1.50257	-0.3719	0.1818	-4.3176	-1.81837	-1.7657	-0.6173	-3.0721	1.77272	2.07299	2.94149	-0.821166	2.89755	-0.9698	-1.9027	-0.578	-0.4287	1.85605	0.794165	2.91793	3.49418	4.0818	2.90657	3.15111
Os.11894.1.S1_at	LOC_Os02g39330	-2.28903	-3.1314	-0.8976	-2.8381	-2.37897	-1.6332	-2.3061	-3.1976	-0.700633	-0.1773	-0.674	-1.2506	-0.307133	-0.3608	-0.056	-0.5046	-4.8927	-4.8293	-6.4167	-3.4321	-0.495467	-0.63	0.3088	-1.1652	-1.10547	-1.4649	-0.2148	-1.6367	-0.1162	0.5902	-0.4929	-0.4459	-1.44225	-1.83601	-1.23501	-1.38177	-1.31621	-2.691	-3.3023	-2.0014	-2.7693	-3.60633	-4.14124	-3.07143	-3.24458	-3.18237	-3.30678	-4.87067
OsAffx.2915.1.S1_at	LOC_Os02g39320	1.10197	0.9771	2.6619	-0.3331	-1.4371	-2.1856	-0.5618	-1.5639	1.1571	-0.9697	0.7574	3.6836	1.88057	-0.2388	2.4571	3.4234	-1.00443	0	0.06	-3.0733	3.07507	2.626	1.6979	4.9013	0.973433	2.9962	0	-0.0759	0.7314	0.6054	4.636	-3.0472	-0.118201	0.225599	-0.411438	-0.0283532	-0.258613	0.288933	0.8668	0	0	-0.537945	3.16515	-4.24104	-2.53908	-0.693931	-4.38422	-0.292925
OsAffx.24650.1.S1_s_at	LOC_Os02g39150	-0.3296	-0.858	-0.6949	0.5641	-3.60167	-4.7246	-3.7366	-2.3438	0.219467	0.7119	1.1705	-1.224	-0.1502	-1.2386	0.5369	0.2511	0.199733	-0.4226	1.0179	0.0039	1.25853	0.7574	2.1165	0.9017	-1.0532	-1.2991	-1.2021	-0.6584	0.508233	-0.2402	0.1348	1.6301	0.334698	-0.75023	-0.609107	0.36607	2.33206	1.31173	-1.0852	1.4056	3.6148	-0.480982	-0.20534	-0.756624	0.944734	2.67605	-0.786578	-0.0592845
Os.11889.1.S1_at	LOC_Os02g39010	-0.107467	-1.2612	-0.1984	1.1372	0.162667	-1.343	-0.3425	2.1735	0.873233	0.6577	0.6384	1.3236	0.754933	0.1575	-0.0416	2.1489	0.5354	0.973	-0.0237	0.6569	0.5874	1.0447	-0.1288	0.8463	0.3381	-0.441	1.9347	-0.4794	-3.02557	-1.4077	-3.4349	-4.2341	-0.163707	-0.147538	-0.480659	-0.749851	0.723219	-0.4776	0.1828	-0.5622	-1.0534	-0.552704	-1.57729	0.471884	0.357303	0.691478	0.0231292	-0.625524
Os.10595.1.S1_at	LOC_Os02g38980	0.560367	0.4392	0.5373	0.7046	0.0847667	-0.0086	-0.0971	0.36	0.176733	0.3078	0.0728	0.1496	0.213933	0.0827	0.207	0.3521	-0.1304	-0.2348	-0.1592	0.0028	1.42853	1.5282	1.2167	1.5407	0.4583	0.5442	0.2871	0.5436	0.4452	0.316	0.5058	0.5138	0.00487491	-0.243345	-0.280637	0.198587	0.344895	-0.1141	0.0489	-0.0254	-0.3658	-0.115337	-0.0831176	-0.147557	-0.16024	-0.207713	-0.112766	-0.0374807
Os.47575.1.S1_at	LOC_Os02g38430	-0.2678	-0.1811	0.2355	-0.8578	-0.0888	0.2681	-0.4852	-0.0493	-0.4784	-0.3163	-0.66	-0.4589	-0.6284	-0.7142	-0.539	-0.632	-0.387133	-0.2096	-0.5312	-0.4206	-0.597233	-0.3587	-1.3906	-0.0424	0.151933	0.3368	0.4218	-0.3028	0.984967	0.1189	0.6592	2.1768	0.150955	0.875065	0.526592	-0.39212	-0.405718	-0.435533	-0.8659	-0.2006	-0.2401	-0.167041	-0.135659	-0.198424	-0.0508968	0.0458294	-0.147623	-0.358036
Os.17598.1.S1_at	LOC_Os02g38140	-0.4302	0.2917	-0.4702	-1.1121	-0.804167	0.0435	-1.0594	-1.3966	1.70787	1.6778	1.7622	1.6836	-0.0495667	0.0279	0.0209	-0.1975	-0.3976	-0.589	-0.6325	0.0287	0.6941	0.7837	0.7495	0.5491	-0.2968	-0.2687	-0.4133	-0.2084	0.00623333	0.1563	-0.1403	0.0027	0.1433	0.24232	0.798522	-0.258963	-0.208679	-0.655633	-0.8596	-0.6551	-0.4522	-0.17558	-0.0167975	-0.334363	-0.359117	-0.367571	-0.350662	-0.233811
Os.11900.1.S1_at	LOC_Os02g37930	0.2182	-0.1291	0.6063	0.1774	-1.40453	-1.1167	-1.4595	-1.6374	1.5838	1.5774	1.5437	1.6303	1.09173	1.1761	1.0628	1.0363	0.0928333	-0.1216	-0.0555	0.4556	2.19603	1.8079	2.3307	2.4495	1.67083	2.0231	1.6887	1.3007	1.11087	1.2895	1.0748	0.9683	1.47257	1.36607	1.43408	1.74062	1.34951	-0.868167	-0.9179	-0.4932	-1.1934	-0.59939	-0.449647	-0.749134	-0.826056	-0.769654	-0.882459	-0.201369
Os.6120.1.S1_at	LOC_Os02g37590	-0.673633	-0.4111	-0.7304	-0.8794	-1.43823	-1.2623	-1.4232	-1.6292	-0.6233	-0.5441	-0.53	-0.7958	-0.808667	-0.9454	-0.9885	-0.4921	1.76233	1.6873	1.6358	1.9639	1.041	2.1473	2.5907	-1.615	-0.0558333	-0.1002	-0.3162	0.2489	-0.1802	-0.1258	-1.8972	1.4824	1.45777	-0.809365	-4.04632	4.46451	6.22227	2.60247	3.0005	2.2615	2.5454	2.77605	2.63641	2.91569	2.16083	1.72112	2.60054	2.04706
Os.12287.1.S1_x_at	LOC_Os02g37430	0.2481	0.2637	0.2979	0.1827	0.426767	0.3703	0.5114	0.3986	-0.456833	-0.4457	-0.438	-0.4868	-0.470333	-0.4178	-0.4013	-0.5919	-0.109667	-0.0723	0.0166	-0.2733	-0.0764667	-0.3796	0.6166	-0.4664	-0.259533	-0.3543	-0.4556	0.0313	0.441633	0.6029	0.4428	0.2792	0.469483	0.356885	0.0662019	0.592697	0.862148	0.351433	0.3531	0.2666	0.4346	0.748505	0.819533	0.677476	0.889955	0.938229	0.841682	0.883941
Os.11333.1.S1_s_at	LOC_Os02g37320	-2.9645	-3.1269	-1.4139	-4.3527	-3.41237	-2.7024	-4.4133	-3.1214	1.53083	1.1196	1.8375	1.6354	-4.44967	-4.5985	-2.6276	-6.1229	-1.68353	-1.621	-1.5772	-1.8524	-2.27993	-2.4516	0.2208	-4.609	0.176833	0.8477	-1.1246	0.8074	-0.411633	0.4493	-0.6411	-1.0431	-1.23583	-4.8202	-2.18176	0.993589	1.06504	-3.34457	-2.1299	-3.5414	-4.3624	-0.795062	-1.06623	-0.523893	-0.865115	-0.812772	-0.917458	-1.29974
OsAffx.24612.1.S1_at	LOC_Os02g37300	-1.9322	-1.5342	-0.8631	-3.3993	-2.3306	-2.2809	-2.936	-1.7749	2.4662	2.3969	2.6273	2.3744	-2.3106	-2.3433	-2.2248	-2.3637	-2.32933	-2.4415	-2.6917	-1.8548	-1.70747	-1.6695	-1.7972	-1.6557	-0.931033	-1.1777	-0.2351	-1.3803	-1.14837	-0.5419	-1.3207	-1.5825	-1.55689	-2.37343	-2.19847	-0.231446	-1.42422	-3.07093	-2.3903	-3.9454	-2.8771	-1.5562	-1.53344	-1.57895	-2.16684	-2.15381	-2.17987	-3.41147
Os.50438.1.S1_at	LOC_Os02g36530	-0.358067	-0.6088	-0.7317	0.2663	-1.0631	-0.8818	-0.8335	-1.474	0.431433	0.7282	0.1748	0.3913	0.0806333	0.3173	-0.0565	-0.0189	-1.4272	-1.2659	-1.8222	-1.1935	2.0407	2.3378	1.3993	2.385	0.0760667	0.1786	0.1732	-0.1236	-1.159	-0.4515	-1.0991	-1.9264	0.0456284	-0.261364	-0.656272	0.506188	0.59396	-0.662867	-0.8451	-0.3831	-0.7604	0.0253881	0.248121	-0.197344	0.0456895	0.134072	-0.0426934	0.151007
Os.7335.1.S1_at	LOC_Os02g36340	-0.813033	-0.9069	-0.9383	-0.5939	-1.80417	-1.5659	-2.0073	-1.8393	0.992067	1.0412	0.9388	0.9962	0.1186	0.0435	0.2211	0.0912	-1.0979	-1.0925	-1.7542	-0.447	1.31607	2.2219	-0.3062	2.0325	-1.0894	-0.4902	-2.0045	-0.7735	-0.614967	-0.1705	-1.4943	-0.1801	-1.05741	-1.15071	-1.07665	-0.878425	-1.12387	-0.6982	-0.8871	0.0828	-1.2903	-0.871654	-0.698794	-1.04451	-1.34087	-1.39578	-1.28596	-1.71119
Os.3710.1.S1_at	LOC_Os02g35329	0.255167	0.0299	1.4946	-0.759	-0.715933	-0.9817	-0.0864	-1.0797	3.39667	3.4813	3.2843	3.4244	-1.83443	-0.8746	-2.3473	-2.2814	-3.98903	-3.4636	-3.9084	-4.5951	1.21227	0.9919	2.3331	0.3118	0.7085	0.916	0.3074	0.9021	0.8627	3.9218	0.1971	-1.5308	1.06442	-0.120549	-0.0110102	3.30203	1.08722	-3.4457	-2.3012	-4.0779	-3.958	-0.622657	-0.34285	-0.902464	-1.03485	-0.858558	-1.21115	-0.770153
Os.51297.1.S1_at	LOC_Os02g35080	0.212	0.1528	0.6279	-0.1447	1.47683	0.999	1.3696	2.0619	0.171567	0.6035	-1.1653	1.0765	2.59243	-0.1831	3.0397	4.9207	-0.139567	-0.709	-0.4995	0.7898	1.28003	1.6752	0.9014	1.2635	-0.381233	-0.8548	-0.2767	-0.0122	-0.897667	-0.5457	-0.5142	-1.6331	1.48028	0.107704	-0.0735714	2.80481	3.08216	-0.3393	0.3327	-0.7262	-0.6244	-0.0850344	-0.284467	0.114398	0.646952	0.782787	0.511117	0.296972
Os.6534.2.S1_at	LOC_Os02g34470	0.605333	0.7421	0.3176	0.7563	2.0346	2.5666	1.5048	2.0324	0.231533	-0.0799	0.2397	0.5348	-0.551567	-0.7475	-0.1702	-0.737	0.659	0.5206	0.3776	1.0788	-0.825367	-1.2464	0.0841	-1.3138	2.0571	1.6157	3.0956	1.46	1.3179	1.0405	1.849	1.0642	0.845387	1.06926	0.917903	1.07245	0.321938	0.3111	0.235	0.3014	0.3969	0.372212	0.437796	0.306627	0.748861	0.683131	0.814591	0.380883
Os.7111.1.S1_x_at	LOC_Os02g34410	-0.627233	-0.8944	-0.3468	-0.6405	-0.230467	-0.2938	-0.4741	0.0765	0.6878	0.6871	0.7284	0.6479	0.848667	0.4662	1.0726	1.0072	0.3716	0.9934	0.2744	-0.153	0.853033	2.3559	0.8706	-0.6674	-0.0775333	0.0598	0.1442	-0.4366	-1.04387	-0.9961	-0.4642	-1.6713	-0.117427	-0.961142	-0.632882	-0.372157	1.49647	0.543767	0.4737	0.4574	0.7002	0.784869	-0.0629073	1.63265	1.56145	1.56057	1.56233	1.1692
Os.55653.1.S1_at	LOC_Os02g33590	-2.46073	-1.9453	-1.7005	-3.7364	-1.88563	-1.4598	-1.2175	-2.9796	2.18923	1.5246	3.2533	1.7898	0.4822	0.4715	0.6909	0.2842	-0.344167	-1.3593	0.0742	0.2526	2.37937	1.4355	3.8378	1.8648	0.478767	-1.1221	0.8558	1.7026	-0.775267	0.5991	-0.1095	-2.8154	0.385223	-1.72425	-0.529092	-0.0469236	3.84115	-0.781233	1.5826	-1.2759	-2.6504	-1.91448	-4.02258	0.193615	-1.06642	-0.0814471	-2.05139	-1.2327
Os.53440.1.S1_at	LOC_Os02g33000	-0.401133	-0.3657	-0.1634	-0.6743	-1.33393	-1.5702	-1.1874	-1.2442	0.4186	0.5722	0.3107	0.3729	-1.01353	-1.1595	-1.2839	-0.5972	0.1955	0.0967	0.0524	0.4374	-0.1715	-0.0764	-0.1011	-0.337	-0.2117	-0.6413	-0.3928	0.399	-0.850333	-0.2593	-0.9713	-1.3204	-1.40969	-0.90088	-0.588525	-2.51185	-1.63749	-0.0132333	-0.3122	-0.7341	1.0066	0.0935516	0.0867292	0.100374	-0.359798	0.0708032	-0.790399	-0.160457
Os.23778.1.S1_at	LOC_Os02g32590	3.04697	3.134	2.4649	3.542	3.15727	3.2885	3.3836	2.7997	2.2328	2.2345	2.0152	2.4487	1.61187	1.6237	1.7474	1.4645	-0.205567	-0.7338	-0.1959	0.313	2.18313	1.5385	3.8491	1.1618	0.545733	0.3334	1.0297	0.2741	0.376	0.7483	0.2803	0.0994	1.24451	0.972383	0.962094	1.18329	1.86029	0.239167	0.2382	0.4362	0.0431	-0.929075	-1.03786	-0.820288	-1.00044	-1.29662	-0.704256	-0.618762
Os.50831.1.S1_at	LOC_Os02g32580	-1.9791	-1.2045	-2.2757	-2.4571	-0.603867	-0.8068	-0.8345	-0.1703	2.3631	2.5833	2.2014	2.3046	1.0402	1.1063	1.1406	0.8737	2.5494	2.4411	2.8777	2.3294	2.2991	1.9814	3.0731	1.8428	2.12257	2.5411	1.3794	2.4472	1.61063	0.9595	0.8905	2.9819	2.38367	0.914803	0.951645	3.60119	4.06704	2.83893	3.638	1.6827	3.1961	0.794337	1.04392	0.544755	0.605347	0.776864	0.433831	1.75639
Os.11935.1.S1_at	LOC_Os02g32520	1.17187	1.3499	1.6641	0.5016	0.5013	0.7143	0.3359	0.4537	2.58607	2.5419	2.5351	2.6812	1.1446	1.2019	1.0812	1.1507	1.17707	1.6444	0.8493	1.0375	6.1629	6.2117	6.1349	6.1421	5.79967	6.015	5.8418	5.5422	3.66607	3.8741	3.6356	3.4885	2.30301	1.43675	1.66145	3.34528	2.76855	0.565467	0.0278	1.2777	0.3909	0.344206	0.291836	0.396576	0.396012	0.224429	0.567595	1.71087
Os.33351.1.S1_at	LOC_Os02g32230	-4.35437	-0.0447	-8.4797	-4.5387	-1.73613	-1.0019	0.3831	-4.5896	1.736	0.7714	1.1349	3.3017	1.2349	3.2679	-2.1708	2.6076	0.949533	0.5546	1.6129	0.6811	-5.70727	-6.6037	-3.7988	-6.7193	-2.60903	-3.5924	-4.1551	-0.0796	-0.862667	0.3075	0.4742	-3.3697	-0.728177	3.16771	-2.54515	-1.83122	-1.70404	0.487333	0.1319	0.8984	0.4317	-0.677565	-0.729639	-0.625492	-0.522464	-0.56448	-0.480448	-0.206833
OsAffx.12310.1.S1_at	LOC_Os02g31950	0.324667	1.2069	0.2548	-0.4877	0.2787	0.494	-0.7205	1.0626	0.4939	-1.0515	3.0895	-0.5563	2.22293	-0.2149	3.3055	3.5782	-0.928633	-0.5067	-1.1151	-1.1641	0.3109	1.2469	-0.6268	0.3126	0.262033	-2.1679	0.2837	2.6703	0.472133	0.0039	0.1002	1.3123	0.415391	-0.153593	0.11354	0.800481	0.901136	-1.54383	-3.777	0.6634	-1.5179	0.0296435	-1.0468	1.10609	-0.186046	-0.930994	0.558901	0.941449
Os.36104.1.S1_at	LOC_Os02g31030	-1.91533	-2.9094	-1.7876	-1.049	-2.98037	-3.6247	-2.4484	-2.868	-0.448067	-0.7304	-0.1998	-0.414	-2.65267	-2.4991	-3.3577	-2.1012	0.0224333	-0.131	-0.5411	0.7394	1.48283	2.0057	0.6084	1.8344	-0.2209	-0.2145	-0.0906	-0.3576	-0.0588667	-0.9015	1.5893	-0.8644	-1.18574	-1.34239	-0.662433	-1.36768	-1.37044	2.73157	2.0287	2.6824	3.4836	1.95746	1.64045	2.27447	2.20926	1.84457	2.57396	2.8628
Os.49382.1.S1_at	LOC_Os02g30900	-0.540333	-0.4319	-0.5625	-0.6266	-0.6884	-0.401	-0.8794	-0.7848	0.855	0.472	1.2106	0.8824	0.152167	-0.4221	0.2239	0.6547	0.423367	0.6079	0.0825	0.5797	1.23657	0.7862	1.4057	1.5178	0.8752	0.7788	0.4781	1.3687	0.6968	0.9744	0.6766	0.4394	0.43267	0.42186	0.28698	0.0213462	1.00049	0.131467	0.4173	0.2392	-0.2621	0.212771	-0.0879034	0.513445	0.408791	0.158293	0.659289	0.728778
Os.14990.1.S1_a_at	LOC_Os02g30620	-0.216267	-0.0675	-0.6712	0.0899	0.342	0.4416	0.2683	0.3161	-0.0609667	-0.1114	0.0334	-0.1049	-0.7037	-0.8144	-0.7296	-0.5671	-0.3377	-0.2536	-0.2722	-0.4873	-0.0568667	-0.047	-0.2169	0.0933	-0.361967	-0.2601	-0.5584	-0.2674	0.1282	0.27	-0.0591	0.1737	-0.00797278	-0.186333	-0.133845	0.0729034	0.215383	-0.152333	-0.1182	-0.049	-0.2898	0.300376	0.300313	0.300438	0.261626	0.307956	0.215297	-0.009907
OsAffx.12245.1.S1_at	LOC_Os02g28140	1.69553	1.5372	2.7345	0.8149	-0.7142	0.3596	-1.9557	-0.5465	-1.6335	-1.1614	-0.9417	-2.7974	-1.02873	-1.8567	-0.4519	-0.7776	0.327533	-0.4846	1.3824	0.0848	-0.1735	1.2898	-1.7562	-0.0541	1.0442	2.1754	0.5416	0.4156	0.420867	1.9622	-2.9222	2.2226	0.797606	0.838506	0.026913	2.75146	-0.42646	0.380733	-0.2339	0.0332	1.3429	-0.460905	0.0586003	-0.980411	0.136449	0.826031	-0.553134	0.638337
Os.21394.1.S1_at	LOC_Os02g24080	-0.984933	-1.0999	-0.2535	-1.6014	-0.869333	-1.0188	-1.2418	-0.3474	1.39437	1.489	1.5125	1.1816	-0.981767	-1.0535	-0.8706	-1.0212	-1.73843	-2.1004	-1.5646	-1.5503	0.5155	0.5514	0.1974	0.7977	0.433767	0.2101	0.7786	0.3126	0.575	0.8952	0.7139	0.1159	0.186446	0.33813	0.309333	-0.0300788	0.1284	-1.67797	-1.907	-1.5098	-1.6171	-0.593545	-0.88331	-0.303779	-0.319775	-0.337759	-0.301791	-0.566878
Os.11058.1.S1_x_at	LOC_Os02g22380	-0.933967	-1.0454	-0.5511	-1.2054	-1.37873	-1.2526	-1.4929	-1.3907	-0.397367	-0.3459	-0.4276	-0.4186	0.1363	0.0842	0.1826	0.1421	0.0568333	0.0628	-0.3334	0.4411	1.9472	1.9425	2.2127	1.6864	0.5046	0.3457	-0.1848	1.3529	-1.27633	-1.2657	-1.2361	-1.3272	-0.772167	-0.692274	-0.542652	-0.914199	-0.939544	0.29	0.3161	0.3256	0.2283	-0.440719	-0.371894	-0.509545	-0.750905	-0.782912	-0.718899	-0.256124
Os.8802.1.S1_at	LOC_Os02g22160	0.574	0.0472	1.7016	-0.0268	-0.7344	-0.9901	-0.9782	-0.2349	2.02367	2.3382	1.8089	1.9239	1.19447	1.1815	1.1874	1.2145	-1.00163	-0.931	-1.0739	-1	5.6774	6.32	5.5652	5.147	3.24087	4.3276	1.4956	3.8994	0.999867	2.9136	-1.0183	1.1043	1.38794	1.35157	0.768011	1.38545	2.04674	-0.4996	-0.3277	0.1393	-1.3104	-0.398683	-0.574703	-0.222662	-0.459314	-0.871822	-0.0468059	0.670829
Os.51945.1.S1_at	LOC_Os02g22020	-0.799	-1.5028	-1.1779	0.2837	-0.645	-1.8813	0.6369	-0.6906	0.137667	0.0227	0.3361	0.0542	-1.02487	-1.2125	-0.6388	-1.2233	0.952133	0.6565	1.6416	0.5583	1.43773	2.1125	1.0536	1.1471	0.574267	-0.3258	1.5324	0.5162	-2.52327	-3.1046	-1.2017	-3.2635	-0.873583	-0.397321	-0.706386	-1.37082	-1.0198	3.0546	2.295	2.5995	4.2693	2.18243	1.96106	2.40379	2.51519	2.36898	2.6614	2.63007
Os.49731.1.S1_at	LOC_Os02g21920	1.28213	1.2163	1.605	1.0251	0.9226	0.8743	1.1256	0.7679	2.05323	1.8645	2.1308	2.1644	1.04867	1.254	1.0109	0.8811	0.0752667	0.2734	0.1551	-0.2027	2.47387	2.1028	3.4637	1.8551	0.6459	0.9778	0.0591	0.9008	1.35327	1.2952	1.26	1.5046	1.69433	1.53283	1.87707	1.66648	1.70096	0.302033	0.1764	0.283	0.4467	0.607803	0.637893	0.577712	0.710569	0.78962	0.631518	1.08286
Os.5365.1.S1_at	LOC_Os02g21040	-0.474333	-0.6754	0.6339	-1.3815	-0.839767	-0.4051	-1.8447	-0.2695	1.45633	1.1203	1.2933	1.9554	0.143667	0.31	0.1579	-0.0369	-0.914133	-1.0564	-1.1517	-0.5343	1.6873	1.4887	1.9119	1.6613	0.3236	0.1117	0.2386	0.6205	-0.390033	0.0639	-0.6184	-0.6156	-0.0406222	0.0908292	0.246156	-0.297745	-0.201728	-0.916567	-0.6195	-0.7072	-1.423	-0.336187	-0.0499694	-0.622405	-0.678861	-0.556129	-0.801592	-0.874774
Os.49790.1.S1_x_at	LOC_Os02g17910	-0.901633	-0.7946	-1.0224	-0.8879	0.3035	0.3935	0.2959	0.2211	-0.301933	-0.3619	-0.3421	-0.2018	-0.220567	-0.4343	-0.2703	0.0429	-0.5115	-0.3677	-0.5673	-0.5995	-0.363733	-0.6239	-0.2092	-0.2581	0.195967	0.4406	0.2592	-0.1119	-0.275167	-0.4948	-0.2489	-0.0818	-0.136477	0.04751	0.0262855	-0.22426	-0.395444	-0.3768	-0.7697	-0.3173	-0.0434	-0.0972482	-0.240254	0.045758	0.175236	-0.117534	0.468007	-0.00441175
Os.57054.1.S1_at	LOC_Os02g17000	-2.07257	-1.7299	-2.6459	-1.8419	-2.35737	-0.8849	-1.7439	-4.4433	0.623967	0.0256	0.6726	1.1737	-2.36273	-4.0305	-0.9873	-2.0704	-2.2187	-1.5702	-2.583	-2.5029	-3.13777	-4.3771	2.1257	-7.1619	1.7661	2.786	2.4281	0.0842	-0.940733	1.5427	-2.6943	-1.6706	-0.440202	-3.49736	-2.59739	3.12204	1.2119	-2.54853	-3.12	-2.8542	-1.6714	-1.94947	-1.74718	-2.15176	-2.90718	-1.41969	-4.39468	-1.59858
Os.50874.1.S1_at	LOC_Os02g16450	-0.0299	0.2125	0.1283	-0.4305	0.0135	-0.141	-0.0543	0.2358	-0.513967	-0.9244	-0.2845	-0.333	-0.321067	-0.2053	-0.6925	-0.0654	-0.564167	-0.6668	-0.2436	-0.7821	-0.581067	-0.705	-0.0473	-0.9909	-0.337167	-0.5441	-0.3576	-0.1098	-0.240867	-0.1437	-0.4307	-0.1482	-0.212673	-0.253506	-0.189994	-0.131189	-0.276002	-0.355167	-0.0861	-0.503	-0.4764	0.589816	0.502991	0.67664	0.459573	0.349274	0.569872	0.503337
Os.56119.1.S1_at	LOC_Os02g15290	-1.8946	-0.6567	-0.377	-4.6501	-2.34617	-2.5356	-2.4547	-2.0482	0.7858	0.9242	0.6406	0.7926	-0.842567	-1.3699	-0.5448	-0.613	-4.7438	-4.6764	-4.4299	-5.1251	-1.03063	0.0533	-1.7524	-1.3928	-0.906933	-1.2408	0.0499	-1.5299	-0.462	-0.0145	0.1389	-1.5104	-1.40794	-2.4618	-1.35439	-0.684821	-1.13076	-4.04607	-3.5439	-4.6804	-3.9139	-3.27153	-3.33342	-3.20964	-3.47758	-3.42243	-3.53272	-3.3167
Os.11250.1.S1_at	LOC_Os02g13800	3.84797	3.9422	4.4217	3.18	3.16293	4.227	2.7624	2.4994	1.1113	0.952	1.676	0.7059	0.922633	2.1807	0.3367	0.2505	4.02473	4.3947	3.2111	4.4684	3.3052	4.0408	1.6165	4.2583	3.97077	3.947	3.2247	4.7406	2.1339	1.7884	2.8657	1.7476	1.08683	-0.269217	-0.153603	2.30022	2.46992	5.05407	3.6206	7.3216	4.22	4.20723	3.6032	4.81125	4.42517	3.99636	4.85399	5.01447
Os.20931.1.S1_s_at	LOC_Os02g13300	1.2713	0.5939	1.6773	1.5427	0.4105	0.454	0.5493	0.2282	1.75133	1.7773	1.674	1.8027	1.8446	1.6867	1.8605	1.9866	-0.4907	-0.3898	-0.5055	-0.5768	3.44283	3.1234	3.4786	3.7265	0.949267	1.2789	0.8108	0.7581	0.284767	0.1793	0.3502	0.3248	1.97933	1.84189	1.68552	2.27688	2.11305	-0.209067	-0.0587	-0.057	-0.5115	-0.280602	-0.414135	-0.14707	-0.363467	-0.553568	-0.173367	-0.156089
Os.11952.1.S1_at	LOC_Os02g11070	-0.976933	-1.9309	0.0433	-1.0432	-1.49103	-2.0627	-0.9518	-1.4586	2.4055	2.3808	2.4004	2.4353	-0.1687	-0.1286	-0.1802	-0.1973	-0.864033	-0.9482	-1.3009	-0.343	2.12857	1.5485	3.5337	1.3035	1.25323	1.813	0.9868	0.9599	1.41877	3.0046	0.6929	0.5588	-0.347181	-0.53658	-0.613298	-0.0427787	-0.196068	-1.8357	-1.5274	-1.7071	-2.2726	-1.1571	-1.09347	-1.22072	-1.98462	-2.05247	-1.91677	-1.61601
Os.15304.1.A1_at	LOC_Os02g10780	-0.401833	-0.1128	-0.1289	-0.9638	-0.5154	-1.6254	-0.7926	0.8718	0.210033	0.2367	0.0786	0.3148	-1.25123	-1.2249	-1.5463	-0.9825	0.561233	0.2403	0.3393	1.1041	0.993	1.2937	0.213	1.4723	0.6029	0.4858	0.7469	0.576	0.4225	-0.2938	0.2998	1.2615	1.7543	0.915449	0.984252	2.26653	2.85098	0.795867	1.0767	0.5234	0.7875	0.429121	0.44039	0.417852	0.671032	0.755357	0.586708	0.475642
Os.11526.1.S1_at	LOC_Os02g10720	0.131633	0.2642	0.2069	-0.0762	-0.109033	-0.1063	-0.0446	-0.1762	-0.121267	-0.1347	-0.0752	-0.1539	-0.0332333	-0.0565	0.0209	-0.0641	-0.168267	-0.1992	-0.1649	-0.1407	-0.132333	-0.264	-0.0491	-0.0839	-0.220567	-0.1424	-0.1017	-0.4176	-0.411967	-0.6226	-0.3249	-0.2884	0.241303	0.207939	0.39192	0.112315	0.25304	0.2841	0.2806	0.1687	0.403	-0.506717	-0.581704	-0.43173	-0.567396	-0.748792	-0.386001	-0.561888
Os.55519.1.S1_at	LOC_Os02g09990	-0.6143	-1.0189	0.5604	-1.3844	-1.19303	-1.6034	-1.1774	-0.7983	0.853867	0.8068	0.7967	0.9581	2.43147	3.6937	2.1385	1.4622	-1.3486	-1.2891	-1.7419	-1.0148	0.549667	0.4682	0.5602	0.6206	0.179467	-0.1668	0.3063	0.3989	0.9623	0.724	1.2957	0.8672	0.861676	-1.1825	-0.872925	2.17617	3.32596	-0.367367	-0.6094	-0.8909	0.3982	0.139598	-0.455472	0.734668	0.279763	-0.00225986	0.561786	0.726793
OsAffx.11956.1.S1_at	LOC_Os02g09480	-0.492	-0.7981	-0.356	-0.3219	-4.60517	-4.8615	-4.8194	-4.1346	1.66507	1.9483	1.6264	1.4205	-2.34417	-3.0609	-2.4946	-1.477	3.14447	3.3261	3.8405	2.2668	-0.5316	0.2124	-0.8516	-0.9556	-3.98437	-4.05	-3.7849	-4.1182	-0.2957	0.0314	-3.1572	2.2387	2.47868	0.332706	1.43271	4.36522	3.78409	3.79607	4.1283	4.3877	2.8722	3.64826	3.00533	4.29119	0.746623	0.798509	0.694737	2.15276
Os.22727.1.S1_at	LOC_Os02g09170	1.05813	1.2129	-0.0914	2.0529	-1.00033	-0.0591	-3.5832	0.6413	-0.713067	-2.0692	2.1691	-2.2391	0.184567	-0.8405	1.4191	-0.0249	-1.29717	0.2254	0.4143	-4.5312	0.631567	1.63	-0.5314	0.7961	0.706033	1.6593	-0.0773	0.5361	1.58997	-0.9988	3.1362	2.6325	1.0983	0.306451	1.17446	2.26032	0.65199	1.254	2.066	0.1899	1.5061	1.6402	-0.981596	4.26199	0.93531	-1.3358	3.20642	0.455864
Os.12032.1.S1_at	LOC_Os02g08440	-1.09653	-0.9479	0.3009	-2.6426	-0.492733	-0.0557	-0.7324	-0.6901	2.7778	2.7176	2.8263	2.7895	0.456033	0.3697	0.5474	0.451	-2.12147	-2.4564	-2.0613	-1.8467	1.2772	0.8134	2.4077	0.6105	2.86583	2.9291	2.9682	2.7002	0.198233	1.8495	-0.5649	-0.6899	0.879987	0.272578	0.154963	1.4837	1.6087	-1.03757	-0.2301	-1.3676	-1.515	0.156833	0.276364	0.0373016	-0.176286	-0.00184011	-0.350732	0.72735
OsAffx.11919.1.S1_s_at	LOC_Os02g06530	2.3582	2.3761	2.5041	2.1944	0.6812	0.4335	1.1851	0.425	0.6996	0.7034	0.3004	1.095	2.3833	2.8204	1.9145	2.415	1.7946	1.4486	2.5271	1.4081	4.04537	5.0567	3.3578	3.7216	2.7234	2.5383	3.9313	1.7006	0.906533	0.8118	0.409	1.4988	1.3398	1.18792	1.07542	1.43113	1.66474	1.7235	1.2699	1.5937	2.3069	1.47919	1.59588	1.36249	1.28694	1.29749	1.2764	1.59072
Os.8872.1.S1_at	LOC_Os02g06480	-1.81273	-1.2514	-2.4406	-1.7462	-1.0167	-0.8165	-1.1496	-1.084	-0.573233	-0.4584	-0.6357	-0.6256	0.595733	0.536	0.7095	0.5417	0.0427333	0.0704	0.516	-0.4582	-0.493367	-1.1522	0.6514	-0.9793	0.8414	0.8004	1.4372	0.2866	0.267167	-0.0256	0.5232	0.3039	-0.190423	1.0282	0.251217	-1.16414	-0.87697	0.350667	0.222	0.5095	0.3205	0.316473	0.411191	0.221756	0.186832	0.20151	0.172153	0.185373
OsAffx.11917.1.S1_at	LOC_Os02g06440	-0.733067	-2.1295	-2.1415	2.0718	0.532967	0.2331	-0.0414	1.4072	0.879233	-0.2786	1.4233	1.493	1.59347	1.0054	1.18	2.595	-0.497367	-1.9877	0.1075	0.3881	-0.7424	1.1804	-3.3678	-0.0398	-0.5364	-1.0094	-0.5754	-0.0244	0.4292	1.1469	2.49	-2.3493	0.0741488	0.331238	-1.34662	1.14975	0.162228	-0.594867	-1.2432	-0.3869	-0.1545	0.137744	-0.55039	0.825878	0.364103	-0.0511078	0.779314	0.316618
Os.25099.1.A1_at	LOC_Os02g05686	4.49487	5.1666	4.9476	3.3704	-0.5155	1.3545	-0.3544	-2.5466	-0.114667	-0.5541	2.0101	-1.8	1.11787	3.5977	1.9456	-2.1897	1.1386	-0.0286	0.4396	3.0048	0.9314	3.1185	0.6325	-0.9568	1.23523	-0.6637	1.3041	3.0653	1.6887	-0.533	2.7842	2.8149	1.48397	0.638745	2.26143	2.74373	0.291981	-1.8876	-3.6573	-0.5176	-1.4879	-1.96219	-0.736476	-3.18791	-1.40158	-1.88841	-0.914763	0.0546905
Os.27915.1.S1_at	LOC_Os02g04130	-2.3538	-2.3428	-1.5125	-3.2061	-2.52787	-3.4208	-3.1136	-1.0492	2.81473	2.62	2.7274	3.0968	-0.736967	-0.6013	-0.7424	-0.8672	-1.38297	-0.245	-2.4301	-1.4738	1.00703	1.6511	0.0883	1.2817	0.969833	0.7976	3.1282	-1.0163	-1.5976	-0.7462	-2.3241	-1.7225	0.58855	0.0385577	-0.938654	1.82054	1.43375	-2.64757	-0.4465	-4.8494	-2.6468	1.31557	1.25564	1.37551	0.61221	0.962906	0.261514	-0.103941
Os.51630.1.A1_at	LOC_Os02g03430	-0.1632	0.0069	-0.2867	-0.2098	-0.583467	-0.6955	-0.9042	-0.1507	-0.434133	-0.4421	-0.5322	-0.3281	-0.209533	-0.0103	-0.3412	-0.2771	-0.232267	-0.5776	0.2242	-0.3434	0.0608333	0.453	-0.3473	0.0768	0.390833	0.3499	0.0152	0.8074	-1.65137	-1.057	-2.1616	-1.7355	-0.0448697	-0.690556	-0.801688	0.479909	0.832856	-0.521767	0.0687	-0.8427	-0.7913	-0.411275	-0.497431	-0.325119	-0.463555	-0.461146	-0.465964	-0.664782
Os.54336.1.S1_at	LOC_Os02g03420	0.3689	-0.3973	0.482	1.022	-0.673067	-0.2229	-1.4852	-0.3111	2.3816	4.4397	1.1709	1.5342	-0.377533	0.2853	-2.5626	1.1447	0.523567	0.7501	0.9504	-0.1298	0.781133	1.3674	0.6463	0.3297	-0.2921	0.3774	-0.4153	-0.8384	0.142133	0.4389	-0.5661	0.5536	0.830113	3.03303	1.0539	-0.391611	-0.374859	-0.925833	-1.5616	-0.0218	-1.1941	-0.211816	-0.277529	-0.146104	-0.331135	-0.869161	0.206891	0.137604
Os.2355.1.S1_at	LOC_Os02g03410	-0.297633	-0.3341	-0.1031	-0.4557	-1.05417	-0.9017	-1.3209	-0.9399	1.83803	1.8009	1.7881	1.9251	-1.35093	-1.6565	-1.2933	-1.103	-2.1779	-2.2555	-2.2845	-1.9937	-0.460267	-1.0159	0.2915	-0.6564	0.689067	0.5291	0.9598	0.5783	0.3802	0.689	0.3757	0.0759	-0.441906	-0.872835	-0.691191	-0.341994	0.138395	-1.84333	-1.5344	-1.7395	-2.2561	-0.891022	-1.17831	-0.603731	-1.14488	-1.32676	-0.963005	-1.11671
OsAffx.31566.2.S1_at	LOC_Os02g01860	0.134633	-0.9128	0.7949	0.5218	-2.09977	-0.4995	-2.8969	-2.9029	-1.89727	-2.8739	0.0109	-2.8288	-1.81757	0.3129	-1.9385	-3.8271	-1.5659	-2.9408	-1.6679	-0.089	-0.9849	-2.5019	-4.295	3.8422	-1.37953	-5.9401	2.3572	-0.5557	-1.47293	-1.6393	2.3509	-5.1304	0.0477325	0.661437	-1.01495	-0.886592	1.43103	0.676533	0.1787	1.1144	0.7365	-0.86849	-0.254538	-1.48244	-0.81794	-3.52724	1.89136	0.695487
Os.32602.1.S1_at	LOC_Os01g74370	-2.88403	-2.1698	-3.3623	-3.12	-1.41673	-1.3556	-1.7169	-1.1777	1.01343	2.3575	-0.5224	1.2052	0.6681	1.2615	0.0804	0.6624	-0.197167	3.2578	-1.0895	-2.7598	-1.73713	-1.1637	-3.0399	-1.0078	-2.40783	-2.8088	-1.9765	-2.4382	-1.11747	1.6603	-4.0563	-0.9564	-1.60819	-1.30841	0.392362	-2.00203	-3.51467	-1.00063	-0.4365	-0.2321	-2.3333	-1.14378	-1.89452	-0.393045	-1.27246	-1.32743	-1.2175	-0.987797
Os.38236.1.S1_at	LOC_Os01g74040	-2.63883	-2.6145	-1.6404	-3.6616	-1.20873	-1.3225	-2.0855	-0.2182	2.45267	2.7368	2.3186	2.3026	-0.653267	-1.0101	-0.6791	-0.2706	-0.537033	-1.2927	-0.6517	0.3333	-1.41407	-2.4394	-0.4554	-1.3474	-1.7414	-2.5502	-1.2466	-1.4274	-1.88087	-1.3764	-3.5224	-0.7438	-0.53148	-0.854875	-0.466908	-0.661128	-0.143011	-0.715933	-0.1565	-0.7844	-1.2069	-0.0871106	0.0461671	-0.220388	-0.60136	-0.593492	-0.609228	-0.902974
Os.40428.1.S1_at	LOC_Os01g73770	-1.71977	-2.6206	-1.3414	-1.1973	0.778467	-0.2912	0.3671	2.2595	1.85943	0.9862	1.0895	3.5026	1.99227	3.6979	-1.43	3.7089	-0.9284	-3.9656	2.5077	-1.3273	-2.48503	-4.2699	-1.0109	-2.1743	3.47213	3.7677	1.8163	4.8324	-0.598467	0.9316	-1.9461	-0.7809	0.29797	-0.281842	-0.136263	3.87716	-2.26717	1.08887	0.5188	0.8033	1.9445	0.636139	-2.15403	3.42631	2.64942	0.304956	4.99389	1.12395
Os.32551.1.S1_at	LOC_Os01g73662	1.30577	1.1219	-0.1453	2.9407	0.637367	-1.2907	0.4834	2.7194	-0.157567	0.1667	-5.0485	4.4091	1.60617	2.847	0.7726	1.1989	1.53477	-2.4737	2.8639	4.2141	0.460367	2.2412	-2.9758	2.1157	-0.491867	0.2704	-2.5501	0.8041	0.141733	-0.1105	1.8707	-1.335	-1.49971	-0.506529	-0.365913	-3.26012	-1.86627	-1.97027	-2.3531	-1.9537	-1.604	-1.59643	-0.858757	-2.33411	-2.9749	-3.18992	-2.75988	-2.35884
Os.30910.1.S1_at	LOC_Os01g73630	-0.2896	-0.7251	-0.2143	0.0706	-0.376533	0.1558	-0.6975	-0.5879	-1.0219	-1.2154	-1.1706	-0.6797	-0.370567	0.2385	-0.935	-0.4152	0.1096	0.1877	0.9211	-0.78	1.98623	2.0008	2.5237	1.4342	0.1127	-0.2804	0.2389	0.3796	-1.1986	-1.4728	0.1001	-2.2231	-0.00880784	0.0555813	0.191973	-0.193023	-0.0897627	0.900733	1.3931	1.2751	0.034	-1.50149	-0.0287114	-2.97426	-0.463857	-1.00478	0.0770632	0.777711
Os.7372.1.S1_at	LOC_Os01g72910	-0.3467	-1.628	0.6664	-0.0785	0.230533	0.7492	0.6745	-0.7321	0.485267	0.2276	0.4078	0.8204	2.26003	2.3227	2.2745	2.1829	1.1006	2.4924	0.4065	0.4029	4.62487	4.1155	5.1664	4.5927	1.10957	0.6591	1.169	1.5006	1.0816	1.5158	0.8374	0.8916	1.06546	1.85708	1.97319	-0.319264	0.750826	0.972333	0.4549	1.1721	1.29	4.35794	4.68606	4.02983	4.86219	5.29914	4.42524	4.45633
Os.27963.1.A1_at	LOC_Os01g72900	0.676667	-1.1422	2.8793	0.2929	-0.4219	0.1952	0.6388	-2.0997	2.40487	2.0659	2.4424	2.7063	2.8414	2.9373	2.8584	2.7285	3.07973	2.0802	1.4337	5.7253	6.62763	6.2089	7.5004	6.1736	3.13197	2.487	5.5546	1.3543	1.4092	2.1109	1.9434	0.1733	2.32304	2.72656	3.30728	1.3873	1.87103	0.410533	-0.9632	1.496	0.6988	3.8215	4.03276	3.61023	3.82939	3.94251	3.71627	3.98307
Os.18922.2.S1_at	LOC_Os01g72530	-1.11003	-1.2502	0.027	-2.1069	-3.80253	-4.0756	-3.9636	-3.3684	3.07997	2.6749	3.0359	3.5291	1.6413	1.8095	1.5113	1.6031	-2.20017	-1.1377	-2.3947	-3.0681	6.1869	6.4134	6.0987	6.0486	2.8094	3.1865	2.8272	2.4145	0.875567	1.9298	1.1694	-0.4725	1.16061	0.905518	0.967366	1.75446	1.01509	-1.69913	-1.1541	-1.885	-2.0583	-1.09417	-1.44684	-0.741495	-1.695	-1.52004	-1.86997	-0.996272
Os.12498.2.S1_at	LOC_Os01g72360	-0.961767	-0.7116	0.8843	-3.058	-2.1458	-2.5511	-2.1844	-1.7019	2.63693	2.4727	2.4659	2.9722	0.392833	0.3244	0.6392	0.2149	-1.67523	-1.4021	-2.4524	-1.1712	1.1631	0.9105	1.9637	0.6151	0.758733	1.9382	-1.2849	1.6229	-0.2081	0.3679	0.0373	-1.0295	-0.117512	0.740246	1.76138	-1.24743	-1.72425	-2.86903	-3.2424	-2.7654	-2.5993	-1.6935	-1.74446	-1.64254	-2.45612	-1.83577	-3.07647	-2.20677
Os.52037.1.S1_at	LOC_Os01g71320	0.295667	0.9938	-0.0864	-0.0204	0.187067	0.4213	0.0285	0.1114	-0.8249	-0.2928	-1.8293	-0.3526	-0.940933	-1.5406	-0.1397	-1.1425	-0.549767	-1.4561	-0.4109	0.2177	-1.22527	-0.9263	-0.9366	-1.8129	-0.321	-0.0843	-1.6625	0.7838	-0.217733	0.2261	0.453	-1.3323	0.319272	-0.219115	0.596802	0.0403967	0.859005	-0.6572	-0.8557	-0.8361	-0.2798	-0.122157	-1.6323	1.38799	0.707943	-0.318917	1.7348	-0.174709
Os.34808.1.S1_at	LOC_Os01g71240	-1.85273	-2.4629	-1.3215	-1.7738	-2.66617	-1.0805	-3.2542	-3.6638	-1.72577	-4.3729	-0.8543	0.0499	-2.57033	-2.2606	-2.3742	-3.0762	0.175767	-2.1888	-2.5782	5.2943	0.5371	-0.9414	-0.0015	2.5542	-2.39623	-2.882	-2.9696	-1.3371	-0.454567	0.0323	-1.8144	0.4184	-1.04957	-0.754515	-2.13271	-0.55214	-0.758938	0.176033	0.4702	0.391	-0.3331	-1.04679	-0.683072	-1.41051	-1.07584	-2.54047	0.388787	-1.37211
Os.18275.1.S1_at	LOC_Os01g71040	0.0263	2.4329	-3.4992	1.1452	-1.5794	-2.8372	-1.1297	-0.7713	0.6448	0.1112	2.1465	-0.3233	0.6612	1.2647	-0.6906	1.4095	1.55353	1.3248	0.2291	3.1067	-0.5939	-0.9781	0.3502	-1.1538	0.1205	1.3314	-2.9175	1.9476	-2.39167	-2.1545	-2.339	-2.6815	0.804503	1.34457	-0.313509	0.102436	2.08452	1.0988	0.621	-0.5873	3.2627	-1.12714	-1.42327	-0.831007	0.338113	0.227339	0.448888	0.00420112
Os.11919.1.S1_at	LOC_Os01g70790	-0.763467	-0.7689	-0.3994	-1.1221	-1.1928	-1.499	-1.5116	-0.5678	1.5096	1.3523	1.6282	1.5483	0.102033	0.1596	0.1846	-0.0381	-0.8696	-1.0313	-1.4362	-0.1413	1.6557	2.168	0.7823	2.0168	0.501633	0.4623	0.4684	0.5742	0.131733	0.7557	-0.1208	-0.2397	-0.256634	-0.602495	-0.534864	0.0472808	0.0635402	-1.13403	-0.8108	-1.5396	-1.0517	-0.378132	-0.579317	-0.176947	-0.885864	-0.953299	-0.818429	-0.731289
Os.21222.1.S1_at	LOC_Os01g70740	-0.9114	-0.0442	-0.427	-2.263	0.990133	1.4708	0.713	0.7866	-0.439267	-0.3494	-0.8506	-0.1178	0.354033	0.3452	0.6166	0.1003	0.1468	0.593	0.9745	-1.1271	2.62667	3.0298	2.5623	2.2879	2.99147	1.4744	3.5616	3.9384	2.75687	2.0431	3.1815	3.046	1.83117	0.152831	0.560865	2.49724	4.11374	1.67087	1.8843	1.4821	1.6462	0.922598	1.15928	0.685918	1.04191	1.21883	0.86499	0.880778
OsAffx.23987.1.S1_at	LOC_Os01g70280	0.0355667	0.5737	-0.3239	-0.1431	0.0578667	-0.2724	-0.0552	0.5012	-0.0719667	-1.2498	-0.041	1.0749	-0.105333	-0.4045	0.4092	-0.3207	0.1461	-0.0033	0.0042	0.4374	0.647633	-0.2613	-0.4101	2.6143	-0.653	-0.4938	-1.0944	-0.3708	0.6391	-1.4822	2.3839	1.0156	-0.00334787	1.03408	0.035637	-1.08441	0.00130781	0.105033	-0.2614	0.3908	0.1857	0.156436	-0.723737	1.03661	0.353003	0.510208	0.195798	0.522882
Os.11396.1.S1_at	LOC_Os01g68060	0.111967	0.1722	0.125	0.0387	-1.03017	-0.7129	-1.0187	-1.3589	1.68073	1.668	1.6703	1.7039	0.710733	0.761	0.7642	0.607	-1.02757	-0.5625	-1.2182	-1.302	2.8913	2.7891	3.0851	2.7997	1.6557	2.2501	1.2333	1.4837	-0.135867	-0.1973	-0.2855	0.0752	0.811871	0.529898	0.69828	1.02703	0.992273	-1.05923	-1.0011	-0.4275	-1.7491	-0.26741	-0.319304	-0.215517	-0.346241	-0.418443	-0.274039	0.113821
OsAffx.11783.1.S1_at	LOC_Os01g67910	2.0022	-1.0803	4.8147	2.2722	-1.36443	-4.5892	2.5176	-2.0217	-2.17463	-2.4512	-2.1122	-1.9605	-0.641633	-1.0516	-3.3757	2.5024	0.8659	2.8724	1.8468	-2.1215	0.459967	-1.3732	0.5422	2.2109	-0.0267667	1.7615	0.6304	-2.4722	-1.27847	-1.3005	-2.3349	-0.2	1.59011	1.53333	2.67737	2.90886	-0.759112	0.464	0.2284	-0.4354	1.599	1.08726	1.94562	0.228906	1.67142	3.11617	0.226669	1.62186
Os.53052.1.S1_at	LOC_Os01g67820	-0.543833	-0.0657	0.5936	-2.1594	-1.807	-2.9117	-1.5171	-0.9922	2.2807	2.0508	2.59	2.2013	-2.42653	-1.0421	-3.9322	-2.3053	-0.928267	-0.7271	-2.6168	0.5591	1.96283	4.0657	0.3207	1.5021	-2.44843	-1.5734	-2.3985	-3.3734	-0.740167	-1.2904	-0.3285	-0.6016	0.0394513	-0.343106	0.987156	-0.550049	0.0638041	-2.54537	-0.7805	-1.5999	-5.2557	-0.423018	-0.185908	-0.660129	-1.97556	-0.447527	-3.50359	-0.900713
Os.26884.1.S1_a_at	LOC_Os01g67810	-0.810067	-0.1694	0.0834	-2.3442	-2.23893	-3.1791	-2.5523	-0.9854	3.0143	3.3087	2.8229	2.9113	-1.2324	-0.8953	-1.36	-1.4419	-2.016	-1.3459	-2.0644	-2.6377	0.0526	-0.4789	0.7445	-0.1078	0.769667	1.7724	0.8707	-0.3341	-1.99723	-1.7132	-2.7995	-1.479	-1.09834	-0.249262	-0.279656	-1.9559	-1.90856	-4.02303	-2.0924	-6.9042	-3.0725	-1.71481	-0.60728	-2.82233	-1.66079	-1.07808	-2.2435	-3.13053
Os.37969.2.S1_at	LOC_Os01g66860	-1.54397	0.3318	-4.0885	-0.8752	-1.18403	-0.1838	-2.7765	-0.5918	1.20127	0.8797	1.3773	1.3468	-3.27023	-3.5322	-3.352	-2.9265	-0.242333	0.0788	2.1499	-2.9557	-2.95137	-2.7778	-4.4716	-1.6047	0.0652333	0.6289	0.4329	-0.8661	-0.644133	-0.0477	-0.019	-1.8657	-2.72462	-1.96327	-1.12969	-4.95457	-2.85094	-2.05357	-0.7511	-4.3203	-1.0893	1.43674	1.61256	1.26092	1.88398	2.4525	1.31546	-0.311232
Os.34782.1.S1_at	LOC_Os01g66530	-3.07353	-1.2939	-4.2176	-3.7091	-1.56783	-2.3106	-1.3321	-1.0608	0.838167	0.8167	0.7702	0.9276	-0.2197	-0.5986	-0.5956	0.5351	-1.867	-2.8588	-0.5634	-2.1788	3.45063	2.9262	4.1568	3.2689	2.1701	1.1326	2.3557	3.022	-1.65497	-1.9522	-4.2077	1.195	-0.259177	0.016349	-2.32404	0.975726	0.295259	-2.93247	-3.0117	-3.1138	-2.6719	1.4792	0.370178	2.58823	-0.312404	-0.0247167	-0.600091	-1.67942
Os.56653.1.S1_at	LOC_Os01g66250	0.770367	0.6772	0.9149	0.719	0.6785	1.1643	0.4275	0.4437	0.5606	0.7604	0.2636	0.6578	-0.506567	0.3435	-0.6604	-1.2028	-2.22827	-3.9038	-3.4294	0.6484	4.13583	4.7866	2.5024	5.1185	1.1333	2.1049	1.013	0.282	-1.25013	-3.238	-1.0985	0.5861	-1.57136	-4.06925	-2.64112	1.90797	-1.48305	-1.80117	-2.4294	-3.928	0.9539	-2.84011	-3.03808	-2.64214	-2.94192	-5.84938	-0.0344553	-3.00212
Os.12199.1.S1_at	LOC_Os01g66120	1.04297	1.4713	1.0094	0.6482	0.702333	0.7735	0.648	0.6855	2.00177	2.1039	2.0338	1.8676	1.84017	1.814	1.9717	1.7348	0.0417	-0.0313	0.0051	0.1513	2.28037	2.6383	1.9368	2.266	1.59637	1.7938	1.2057	1.7896	0.421167	0.8247	0.1884	0.2504	1.76981	1.15909	1.29316	2.20484	2.42214	0.6526	0.2208	1.0348	0.7022	0.55621	0.632398	0.480022	0.474556	0.533764	0.415348	1.12423
Os.55721.1.S1_at	LOC_Os01g65950	-1.0797	-0.9896	-0.8057	-1.4438	-1.3636	0.2755	-3.0172	-1.3491	0.430367	0.6085	1.7476	-1.065	0.5974	0.2897	0.45	1.0525	1.5302	3.0968	1.3803	0.1135	1.58393	1.7138	4.8695	-1.8315	-0.378367	-3.0122	-0.1663	2.0434	0.928033	2.9311	-1.4577	1.3107	0.0685091	-0.223284	0.64171	-0.399965	0.255575	0.0809	3.9908	-0.2493	-3.4988	-0.0328372	2.53745	-2.60313	2.13353	3.76034	0.506722	2.03769
Os.5334.2.S1_a_at	LOC_Os01g65780	-0.3606	-0.572	-0.5937	0.0839	0.108433	-0.0252	0.3371	0.0134	0.847067	0.8422	0.8569	0.8421	-0.371467	-0.3429	-0.3853	-0.3862	0.534433	0.0984	1.3003	0.2046	1.7413	2.0658	1.4194	1.7387	-0.242	0.2334	-0.95	-0.0094	-0.516767	-0.8063	-0.381	-0.363	0.232395	0.381158	0.408209	0.0466	0.0936146	1.3726	1.085	1.2705	1.7623	0.457947	0.53831	0.377584	0.336327	0.416788	0.255866	0.330237
Os.6437.1.S1_at	LOC_Os01g65590	0.523867	4.4345	0.3448	-3.2077	0.610967	1.2463	0.4851	0.1015	-1.46907	-2.1132	-1.8577	-0.4363	1.71847	5.1412	0.8644	-0.8502	-0.2741	-0.6832	-1.0477	0.9086	0.8571	0.9704	-3.2108	4.8117	-0.657267	-0.5059	-0.6206	-0.8453	-0.916733	0.1234	1.0122	-3.8858	1.29871	1.07536	-1.34316	1.7073	3.75532	-2.03077	-2.3532	-3.2848	-0.4543	-1.03023	-3.04165	0.981199	0.823605	0.115788	1.53142	-0.294624
Os.37103.1.S1_at	LOC_Os01g65370	-0.7557	0.0801	0.0192	-2.3664	-0.2994	-0.0844	-1.0566	0.2428	1.582	1.7392	1.6486	1.3582	0.6326	0.6051	0.7514	0.5413	2.0172	1.2768	2.1635	2.6113	2.0674	2.5311	1.1246	2.5465	2.99313	1.9196	3.8516	3.2082	-0.1163	-0.2614	-0.0236	-0.0639	-0.389663	0.00262493	0.401253	-1.1049	-0.857624	1.88717	1.4036	1.4649	2.793	1.36667	1.26359	1.46974	1.67061	1.60697	1.73425	2.40345
Os.12119.1.S1_at	LOC_Os01g64470	-0.365967	-0.2613	1.2718	-2.1084	0.0165	0.7938	-0.7192	-0.0251	2.42267	2.1889	2.5485	2.5306	-1.2045	-1.0589	-1.2355	-1.3191	-2.63277	-3.0234	-2.9535	-1.9214	4.4008	4.1104	5.1087	3.9833	0.6272	0.3337	1.432	0.1159	1.6574	2.9394	1.7831	0.2497	0.851364	0.739949	0.386612	0.931011	1.34788	-2.5876	-2.6724	-2.1659	-2.9245	-1.72916	-1.35015	-2.10816	-2.84622	-2.82764	-2.86481	-2.46701
Os.49787.1.S1_at	LOC_Os01g64360	0.810633	1.384	0.9522	0.0957	1.0852	1.3061	0.6172	1.3323	3.17383	3.3607	2.9833	3.1775	1.57803	1.647	1.5525	1.5346	3.01787	2.546	2.6834	3.8242	3.72907	3.9504	4.0421	3.1947	4.39263	4.3016	4.3783	4.498	2.0329	2.6817	1.4921	1.9249	2.92692	1.46963	1.50762	4.44196	4.28849	1.91543	1.7753	2.1289	1.8421	2.10212	2.13803	2.06622	2.26814	2.2206	2.31568	3.52596
Os.34471.1.S1_at	LOC_Os01g64310	-1.3323	-0.1798	-1.9525	-1.8646	-2.9472	-6.1927	-1.3427	-1.3062	-0.284167	0.0669	-0.3496	-0.5698	-3.4367	-3.5694	-3.2066	-3.5341	-2.4145	-2.4023	-2.6811	-2.1601	-1.8658	-1.9569	-1.5632	-2.0773	-1.21083	-2.0308	0.0791	-1.6808	-2.2094	-3.2608	-0.3134	-3.054	-1.11331	-0.870679	-1.75156	-0.765324	-1.06567	-2.34113	-2.3944	-3.0724	-1.5566	0.0884671	0.0132598	0.163674	0.374072	0.498	0.250144	-1.50055
Os.26570.1.S1_s_at	LOC_Os01g64270	-0.0751	1.282	1.0243	-2.5316	1.4915	0.5468	1.7589	2.1688	-0.710433	-0.5081	-0.6846	-0.9386	0.0755	0.1625	0.0541	0.0099	-0.999567	-1.5517	-1.135	-0.312	-7.43463	-9.346	-6.1441	-6.8138	-2.77	-3.6506	-1.8438	-2.8156	-1.8261	-2.063	-1.8727	-1.5426	-3.62646	-3.41889	-3.52229	-3.81642	-3.74823	-0.9105	-1.4446	-1.1279	-0.159	-0.176166	-0.105438	-0.246895	-0.328077	-0.337024	-0.319131	-0.690713
OsAffx.24964.1.S1_x_at	LOC_Os01g64230	-0.4186	-0.8351	0.717	-1.1377	-1.19633	-1.0275	-1.8465	-0.715	1.93643	0.7975	3.0476	1.9642	-0.713633	0.5305	-0.2005	-2.4709	-0.4361	0.2279	-1.2289	-0.3073	-0.513133	-0.2224	-0.8809	-0.4361	-0.0791	-0.5943	0.8868	-0.5298	-0.2221	-1.6533	1.7782	-0.7912	0.374262	-0.971283	0.736911	1.43224	0.299177	-1.01043	-0.608	-1.808	-0.6153	-0.845574	-0.188995	-1.50215	-0.870021	-0.576869	-1.16317	-1.08955
Os.25548.1.A1_at	LOC_Os01g64010	-0.9856	-1.1513	-1.7198	-0.0857	-0.699633	-0.8573	-0.8067	-0.4349	-1.45133	-1.6295	-0.9832	-1.7413	-3.68937	-2.6957	-6.2493	-2.1231	-3.7737	-4.0306	-2.1637	-5.1268	1.4341	1.3043	3.6594	-0.6614	-1.0968	-0.3503	-1.0766	-1.8635	0.6725	0.2461	2.1172	-0.3458	-1.16446	-1.6147	-1.20923	-3.01511	1.18121	-3.20857	-3.8104	-4.1018	-1.7135	-0.868276	-1.57921	-0.157342	-0.315716	-0.859152	0.22772	-0.29702
Os.36152.1.S1_at	LOC_Os01g63980	1.8486	1.9803	1.824	1.7415	0.748333	-0.2836	1.8175	0.7111	3.44593	3.3497	3.7991	3.189	2.33393	2.9121	1.4882	2.6015	0.228067	-0.1537	2.861	-2.0231	4.9927	5.1049	6.105	3.7682	1.5278	1.6397	1.0809	1.8628	3.44537	4.5939	5.1053	0.6369	3.64132	0.826776	2.3085	5.73456	5.69542	5.10037	4.3006	5.4108	5.5897	3.91261	4.25592	3.5693	3.68594	4.05619	3.31569	3.54358
Os.6321.1.S1_at	LOC_Os01g63690	-2.76973	-3.054	-3.2933	-1.9619	-2.7005	-3.1452	-2.0094	-2.9469	0.7786	0.7863	0.8987	0.6508	-1.0926	-1.2965	-0.864	-1.1173	-3.05363	-3.2955	-2.2845	-3.5809	2.67183	2.5495	2.5721	2.8939	0.19	0.0146	0.8007	-0.2453	-2.11723	-2.0605	-2.262	-2.0292	0.0292615	0.142985	0.381175	-0.0669894	-0.340125	-1.47377	-1.595	-0.5685	-2.2578	-2.09752	-2.18247	-2.01258	-1.76742	-1.85846	-1.67638	-1.83238
Os.8957.1.S1_a_at	LOC_Os01g63060	0.963367	0.8334	0.6457	1.411	0.863467	0.9566	0.8051	0.8287	2.52253	2.3963	2.4867	2.6846	2.0585	2.0625	2.2902	1.8228	0.6046	0.9276	0.4868	0.3994	3.58093	3.4743	3.9862	3.2823	2.59967	2.9064	2.5713	2.3213	1.80747	1.8186	1.7857	1.8181	1.81086	1.81392	1.72526	1.74409	1.96016	-0.0879	-0.2531	0.1345	-0.1451	0.479626	0.437602	0.521651	0.22877	0.0591064	0.398433	0.706262
Os.19639.1.S1_at	LOC_Os01g62920	-2.2585	-1.3832	-2.3291	-3.0632	-0.383233	-0.9543	-0.2117	0.0163	0.298533	0.2899	0.412	0.1937	-0.840733	-0.7983	-0.6822	-1.0417	-0.827	-1.2132	-0.5536	-0.7142	-2.05117	-1.9172	-2.2394	-1.9969	-0.2905	-0.7801	-0.0774	-0.014	0.1494	0.2817	0.0262	0.1403	-0.929414	-0.724136	-0.836181	-1.29899	-0.858353	-0.5763	-0.7983	-0.7204	-0.2102	0.816189	0.744754	0.887624	0.790552	0.998828	0.582276	0.830335
Os.9677.2.S1_x_at	LOC_Os01g62670	0.104133	-0.1327	1.2376	-0.7925	-0.269733	-0.1185	-0.3603	-0.3304	3.0373	2.977	3.1346	3.0003	0.465967	1.0519	-0.0208	0.3668	-0.141667	-0.3667	-0.6411	0.5828	2.65283	2.5685	2.5307	2.8593	1.333	1.3913	1.5603	1.0474	0.0482333	1.4813	-0.5169	-0.8197	0.973635	0.575236	0.211068	1.62834	1.4799	-0.463933	-0.4449	-0.8052	-0.1417	1.53205	1.23328	1.83083	1.68969	1.63373	1.74565	1.8531
Os.22076.1.S1_a_at	LOC_Os01g62430	-2.24297	-3.0102	-2.1506	-1.5681	-5.54303	-3.8684	-6.0004	-6.7603	2.59923	2.7879	3.2072	1.8026	-1.6527	-1.5931	-2.4805	-0.8845	-6.9762	-8.3456	-8.2803	-4.3027	0.136833	0.3315	0.0123	0.0667	-0.468933	-0.6041	2.6106	-3.4133	-3.028	-2.3935	-4.7677	-1.9228	-1.31444	-3.20059	-2.55624	2.16726	-1.6682	-6.48777	-6.9076	-4.9491	-7.6066	-4.44619	-4.46121	-4.43117	-5.22908	-4.88818	-5.56999	-6.9301
Os.10411.1.S1_at	LOC_Os01g62190	0.672133	0.595	1.0104	0.411	-0.410733	-0.355	-0.6094	-0.2678	2.5655	2.482	2.641	2.5735	2.66633	2.6032	2.6424	2.7534	0.6968	1.0208	0.1109	0.9587	7.95753	8.2305	7.8624	7.7797	3.75923	5.0338	2.8192	3.4247	2.27527	2.6174	2.7654	1.443	1.84334	1.22479	1.70363	2.47975	1.9652	4.03513	2.4417	5.7184	3.9453	0.60534	0.550892	0.659788	0.125834	0.403934	-0.152266	2.78002
Os.16933.1.S1_at	LOC_Os01g61990	-0.3065	0.0058	-0.7118	-0.2135	-1.01887	-1.4011	-1.1718	-0.4837	1.08717	1.2108	1.39	0.6607	-0.4431	-0.3376	-0.7149	-0.2768	-2.1607	-2.1107	-2.1762	-2.1952	2.32763	2.689	2.6045	1.6894	0.745633	1.1209	0.0486	1.0674	-0.2493	-0.3048	0.0794	-0.5225	1.42469	0.921018	1.45356	1.53624	1.78792	-1.81727	-0.6121	-2.0077	-2.832	-0.626171	-0.655901	-0.596441	-0.4611	-0.207751	-0.714449	-0.588617
Os.8355.1.S1_a_at	LOC_Os01g61690	-1.95367	-2.2229	-2.2112	-1.4269	-1.99323	-1.7752	-2.0875	-2.117	0.737833	0.5427	0.6951	0.9757	-0.303967	-0.5651	-0.0109	-0.3359	0.2975	0.408	0.4128	0.0717	0.373833	0.728	0.6817	-0.2882	-0.5771	0.1755	-1.07	-0.8368	-0.815933	0.3471	-2.0927	-0.7022	0.520982	1.00369	1.39723	-0.378903	0.0619029	0.7043	0.3974	0.0841	1.6314	-0.113522	0.202845	-0.429889	-1.0549	0.475512	-2.58531	0.70595
Os.28176.1.S1_at	LOC_Os01g61680	1.13277	1.35	1.3491	0.6992	1.2788	1.0608	1.4506	1.325	1.8294	1.974	1.9201	1.5941	-1.06987	-1.0081	-1.1077	-1.0938	1.16723	1.4853	1.0347	0.9817	1.60907	1.0818	2.4507	1.2947	2.47233	2.4164	2.1277	2.8729	1.47687	1.5628	1.5877	1.2801	1.08166	0.588266	0.384852	1.32242	2.03111	1.4353	1.0424	1.5313	1.7322	2.20744	2.3041	2.11079	2.22702	2.22487	2.22917	2.18481
Os.31521.1.S1_at	LOC_Os01g61080	-0.700333	-0.7938	0.3736	-1.6808	-1.7716	-1.5058	-1.65	-2.159	2.57017	2.8803	2.2446	2.5856	0.4023	0.2991	0.4856	0.4222	-4.9628	-6.2832	-5.5318	-3.0734	2.11137	2.8395	0.9291	2.5655	1.87593	1.0491	4.0929	0.4858	-0.242133	2.6619	-1.1486	-2.2397	-1.30134	-2.20168	-2.31735	-1.29196	0.605623	-3.5705	-3.653	-3.6726	-3.3859	-2.48553	-2.49224	-2.47882	-2.54738	-2.30192	-2.79285	-1.60255
Os.22478.1.S1_at	LOC_Os01g60640	-0.508967	-0.6764	-0.2692	-0.5813	-0.3363	-0.3092	-0.4077	-0.292	-0.0758	-0.1415	-0.0221	-0.0638	0.418	0.5069	0.397	0.3501	0.673633	0.6144	0.5457	0.8608	0.4047	0.2493	0.6903	0.2745	0.0870667	0.4856	-0.5367	0.3123	0.318833	0.1937	0.2779	0.4849	-0.121643	0.246299	0.407784	-0.765694	-0.37496	0.161233	0.308	0.1718	0.0039	-0.232394	-0.304578	-0.16021	-0.42858	-0.462244	-0.394916	-0.1887
OsAffx.9584.1.S1_at	LOC_Os01g60600	-0.686967	-0.4759	0.3349	-1.9199	-0.4757	-0.8435	-0.4518	-0.1318	1.82917	1.8115	1.9337	1.7423	-0.636233	-0.0876	-0.783	-1.0381	0.0983	0.4579	0.3521	-0.5151	-1.4771	-1.8534	-0.3961	-2.1818	-0.508767	-0.709	-0.3015	-0.5158	-0.124133	0.7561	-0.934	-0.1945	-1.45965	-2.0189	-1.86505	-0.370473	-1.58419	0.387833	0.4363	0.4465	0.2807	0.469896	1.61044	-0.670645	0.575023	1.3037	-0.153656	0.90256
OsAffx.8070.1.S1_x_at	LOC_Os01g60590	-0.767667	1.8969	-1.7916	-2.4083	-2.5741	-2.9694	-2.728	-2.0249	0.9643	3.2644	-0.1042	-0.2673	-0.8921	1.1416	-1.816	-2.0019	-1.77873	-2.1978	-1.1622	-1.9762	-0.579033	-2.1001	-0.9193	1.2823	-2.81457	-3.1179	-0.7261	-4.5997	-0.724333	-1.8597	-1.0571	0.7438	-0.159671	0.911895	0.112541	0.221701	-1.88482	1.1023	-0.3221	4.061	-0.432	1.58334	3.21016	-0.0434858	1.33725	0.891443	1.78305	2.09607
Os.30059.1.S1_at	LOC_Os01g60420	-0.481267	0.1458	0.2737	-1.8633	-1.5639	-2.6318	-1.7175	-0.3424	1.24203	1.1699	1.0595	1.4967	0.0817667	-0.0866	-0.2338	0.5657	-1.94817	-3.5305	-0.9149	-1.3991	0.691033	1.9296	-0.0955	0.239	-0.0727	-0.3292	0.5607	-0.4496	-1.5999	-2.2361	-0.9851	-1.5785	-0.675078	-1.13454	-0.83863	-0.560447	-0.166695	-0.513433	0.2065	-1.9144	0.1676	-1.15033	-1.06987	-1.23078	-1.30756	-1.43367	-1.18145	-2.00306
Os.34196.1.S1_at	LOC_Os01g60110	-0.611467	-0.3159	-0.2908	-1.2277	-0.816967	-0.7454	-0.4866	-1.2189	0.8227	0.9197	0.6708	0.8776	-1.20327	-1.2401	-1.2668	-1.1029	0.174933	-0.0865	-0.1103	0.7216	-0.287567	0.6028	-1.9381	0.4726	1.0509	1.2079	0.7085	1.2363	-0.6395	-0.3572	-0.7305	-0.8308	-0.441909	-0.392238	-0.566843	-0.573066	-0.235488	-0.482933	-0.5328	-0.5754	-0.3406	0.626532	0.491496	0.761569	0.583411	0.535798	0.631023	0.444111
Os.4384.1.S1_at	LOC_Os01g60020	-1.18023	-0.9498	-0.9992	-1.5917	-0.480767	-0.5053	-0.425	-0.512	1.2781	1.2359	1.2984	1.3	0.6759	0.7431	0.6481	0.6365	-1.02283	-1.6164	-0.6891	-0.763	1.43753	1.5965	1.4882	1.2279	1.78477	1.3751	2.0031	1.9761	0.784333	1.5733	0.9864	-0.2067	-0.525109	-0.270852	-0.534592	-0.403966	-0.891027	-1.5722	-1.1063	-1.4805	-2.1298	1.70661	1.27803	2.13518	1.35707	1.18374	1.53039	1.17961
Os.27162.1.A1_at	LOC_Os01g59910	-0.503133	-0.1503	-1.0268	-0.3323	1.05273	0.9961	1.6296	0.5325	0.415533	0.2253	0.6695	0.3518	0.385367	0.1662	0.6328	0.3571	-0.0989667	-0.1927	0.0946	-0.1988	0.813033	1.1831	0.2491	1.0069	0.646867	0.816	0.8785	0.2461	0.496533	0.2399	0.6714	0.5783	0.214153	0.271375	0.257399	0.275201	0.0526377	0.256633	-0.2776	0.7143	0.3332	0.19449	0.100081	0.288899	-0.214042	-0.537543	0.109458	-0.0614523
OsAffx.21654.1.S1_at	LOC_Os01g59780	0.4849	0.8797	0.1057	0.4693	0.0709667	0.7785	0.784	-1.3496	0.8734	0.1761	1.6866	0.7575	2.6952	4.003	1.2201	2.8625	2.64613	2.9309	3.4512	1.5563	3.2337	3.3674	2.0612	4.2725	2.9849	2.7212	2.3585	3.875	-0.355633	-0.0093	0.2573	-1.3149	1.6595	1.2926	1.06123	1.8045	2.47967	3.2655	2.7981	3.6462	3.3522	2.00922	1.18287	2.83558	2.27831	0.188393	4.36822	2.43332
Os.11125.1.S1_a_at	LOC_Os01g59690	-0.303967	-0.0947	-0.3459	-0.4713	0.312033	0.2287	0.2766	0.4308	0.2076	0.41	0.1104	0.1024	-0.379133	-0.5295	-0.303	-0.3049	0.3392	0.2637	0.2811	0.4728	0.0781333	0.6364	-1.0255	0.6235	0.3999	0.5233	0.5915	0.0849	0.170567	0.0596	0.0851	0.367	0.485682	0.622116	0.349025	0.327459	0.644129	0.142133	-0.3733	0.3922	0.4075	0.992335	1.05064	0.934028	1.02782	0.945402	1.11024	0.9336
Os.42285.1.S1_x_at	LOC_Os01g58550	-0.907967	-0.6693	-0.4399	-1.6147	-2.03317	-1.9255	-1.8333	-2.3407	-0.646767	-0.6051	-0.7569	-0.5783	-1.2698	-1.235	-1.226	-1.3484	0.831133	0.2036	1.1334	1.1564	-0.267867	-2.8611	-1.2365	3.294	-1.5451	-0.4896	-0.9041	-3.2416	-3.9665	-5.5366	-4.368	-1.9949	-0.325397	0.311922	0.319939	-1.12194	-0.811506	0.156967	0.4647	-0.0452	0.0514	1.29301	2.26233	0.323699	-0.142166	2.10195	-2.38628	0.313739
Os.3766.1.S1_at	LOC_Os01g58420	-1.08983	-0.6215	-0.1717	-2.4763	-0.0415333	-0.6024	-0.2937	0.7715	0.7287	0.8045	0.5363	0.8453	0.690633	0.5169	0.7179	0.8371	2.05427	2.0001	2.0482	2.1145	1.1105	1.5233	0.1598	1.6484	3.1372	2.9794	2.9644	3.4678	0.9145	1.0904	0.6398	1.0133	0.468003	0.0656757	-0.109044	0.777469	1.13791	0.7673	1.8471	-0.1592	0.614	1.63884	1.73313	1.54455	1.75252	1.81416	1.69087	2.49994
Os.28798.1.S1_at	LOC_Os01g58310	0.1287	-0.5283	1.4476	-0.5332	-0.263667	-0.4501	-0.4877	0.1468	3.0809	2.923	3.1776	3.1421	0.4592	0.6419	0.1847	0.551	-2.0449	-2.3527	-1.8392	-1.9428	3.79023	3.9607	3.5405	3.8695	0.551433	0.9672	0.0726	0.6145	-0.428267	-0.4192	-0.2711	-0.5945	1.7847	0.659554	0.673737	3.20205	2.60345	-1.22667	-1.7848	-1.3068	-0.5884	-0.549013	-0.630439	-0.467588	-0.896217	-0.900806	-0.891629	-0.461411
Os.36901.1.S1_at	LOC_Os01g58150	-2.365	-2.3032	-1.9565	-2.8353	-3.07527	-3.0342	-3.3953	-2.7963	0.799867	0.8697	0.8681	0.6618	-0.766833	-0.5306	-1.0555	-0.7144	0.190067	-0.0611	-0.6498	1.2811	1.09533	1.1898	1.0683	1.0279	-0.168233	0.2236	-0.9891	0.2608	-1.3701	-0.9574	-1.8954	-1.2575	0.509876	0.0262658	0.155927	0.943277	0.914033	-1.29473	-1.1085	-1.826	-0.9497	-1.71269	-1.41209	-2.0133	-1.75178	-1.62359	-1.87997	-1.20809
Os.7983.1.S1_at	LOC_Os01g58140	-1.9739	-0.7876	-0.7734	-4.3607	-1.9426	-1.4575	-2.7187	-1.6516	0.8416	0.6736	0.9546	0.8966	-1.08053	-0.7709	-1.1595	-1.3112	-2.23283	-2.4532	-3.3225	-0.9228	1.8729	2.4572	1.0566	2.1049	0.571867	0.0978	0.4005	1.2173	-1.02103	-0.2546	-1.8006	-1.0079	0.386249	-0.421466	-0.145253	0.72431	1.3874	-2.9201	-2.5218	-3.2349	-3.0036	-2.77759	-2.705	-2.85018	-3.63199	-3.70266	-3.56133	-3.0819
Os.6683.1.S1_at	LOC_Os01g58130	-1.7607	-2.9013	-0.7076	-1.6732	-2.28857	-2.8077	-2.16	-1.898	1.1288	1.5435	0.8617	0.9812	0.3528	0.5917	0.32	0.1467	-1.68247	0.4636	-2.5434	-2.9676	5.09013	6.5186	4.1666	4.5852	3.04417	2.8298	2.1445	4.1582	0.568833	0.6113	1.5175	-0.4223	1.11348	0.974276	1.03987	1.7363	0.703464	0.172067	-0.1769	2.2512	-1.5581	-2.36617	-1.61599	-3.11635	-1.9751	-1.94103	-2.00918	-0.437791
Os.26455.1.S1_at	LOC_Os01g57941	-0.0627667	-0.6195	-0.3713	0.8025	0.464533	0.8905	-0.3341	0.8372	-1.24277	-1.2939	-1.9014	-0.533	-0.700933	-1.624	-0.2012	-0.2776	0.515267	0.5611	0.4696	0.5151	2.45073	3.7642	1.8106	1.7774	-0.495367	-0.1403	-1.058	-0.2878	1.40913	1.5978	1.6682	0.9614	1.77288	1.2698	2.01186	1.98454	1.82534	0.2848	1.0039	-0.2039	0.0544	0.661559	0.99568	0.327437	1.41955	2.4331	0.406005	0.809288
Os.33106.1.S1_at	LOC_Os01g57730	-0.872067	-1.1279	-0.0482	-1.4401	-2.6934	-3.1741	-2.3394	-2.5667	2.13877	2.7954	2.2195	1.4014	0.307233	-0.3482	1.2642	0.0057	-0.503133	-1.4513	-0.7002	0.6421	-0.185933	-1.4159	1.8702	-1.0121	0.0314667	-2.182	0.6413	1.6351	0.476167	0.5123	-2.4034	3.3196	-0.761365	-3.14913	-1.36217	-1.89307	3.35891	-3.2628	-3.4625	-3.758	-2.5679	0.963702	1.33746	0.589945	-0.512754	-0.300509	-0.725	-2.35447
Os.9073.1.S1_at	LOC_Os01g57470	-1.1685	-0.3348	-0.5624	-2.6083	-1.55993	-0.7807	-1.9545	-1.9446	2.72833	3.0437	1.6943	3.447	0.0153	0.491	-0.2879	-0.1572	0.231733	0.7264	0.1537	-0.1849	0.844567	0.572	1.334	0.6277	-0.1792	0.0029	-0.1199	-0.4206	-0.1275	0.2848	0.5637	-1.231	0.586718	0.469208	0.567326	0.735556	0.574783	0.6951	0.6999	0.7822	0.6032	0.113645	-0.108809	0.3361	0.248238	-0.0595091	0.555985	0.658693
Os.26876.1.S1_at	LOC_Os01g57410	-0.237033	0.1436	-1.5415	0.6868	1.88037	1.4348	2.0532	2.1531	-0.653567	-0.5932	-0.9656	-0.4019	-0.453767	-0.3352	-0.2011	-0.825	-1.0252	-1.5867	-1.5766	0.0877	-3.0042	-3.1026	-2.6207	-3.2893	-0.947433	-1.3442	-0.1842	-1.3139	-0.327967	-0.6032	-0.3977	0.017	-1.38804	-0.567912	-0.504935	-2.24981	-2.22951	-0.256433	-0.7683	-0.2648	0.2638	0.00776564	-0.0719104	0.0874417	0.0186977	-0.0857381	0.123133	-0.511318
Os.47361.1.S1_at	LOC_Os01g56940	-0.824467	-1.0603	-0.9674	-0.4457	-0.00813333	-0.0155	-0.286	0.2771	-2.46407	-0.8097	-5.584	-0.9985	-0.2107	-0.4604	-0.1759	0.0042	1.29107	3.045	-0.3525	1.1807	0.149167	0.5232	-0.5934	0.5177	0.153833	-0.5051	0.0217	0.9449	-0.0784333	0.677	-0.0449	-0.8674	-1.3257	-0.79454	-0.0452993	-1.33794	-3.12504	0.510433	-1.5551	1.5561	1.5303	0.21178	0.529235	-0.105676	-0.429265	-2.03191	1.17338	-0.408785
Os.11591.1.S1_x_at	LOC_Os01g56580	0.0795667	0.0461	-0.0588	0.2514	-0.425	-0.3214	-0.4386	-0.515	0.0639667	0.0975	0.0716	0.0228	0.6391	0.6321	0.6868	0.5984	0.0793	0.1108	-0.0468	0.1739	1.4057	1.7919	0.8314	1.5938	-0.110033	0.0022	-0.212	-0.1203	0.158267	0.0873	0.1192	0.2683	0.145485	0.173828	0.114169	0.175923	0.11802	-0.105467	-0.0943	-0.0078	-0.2143	-0.722295	-0.768644	-0.675945	-0.901865	-0.918404	-0.885326	-0.778939
OsAffx.23807.1.S1_x_at	LOC_Os01g56240	-4.41523	-4.4154	-1.25	-7.5803	-2.05473	-2.0773	-2.3825	-1.7044	4.58537	3.3398	4.6642	5.7521	-0.422367	0.0946	-1.4501	0.0884	-3.67127	-3.9254	-3.4603	-3.6281	-0.537667	-0.6406	0.2026	-1.175	-1.03083	-1.4891	-1.16	-0.4434	-0.419033	0.7975	-1.1506	-0.904	-0.613725	-1.80802	-0.174434	-1.7785	1.30605	-3.0726	-2.7292	-3.1201	-3.3685	-3.25516	-3.37882	-3.13151	-2.528	-2.8748	-2.1812	-3.55485
Os.9154.1.S1_at	LOC_Os01g56220	-2.4239	-0.4707	-2.1973	-4.6037	-1.08943	-1.6353	-1.3415	-0.2915	1.218	0.4072	1.9327	1.3141	-0.120133	0.3585	-1.1147	0.3958	-2.33967	-2.5458	-2.2891	-2.1841	0.383	0.6685	-0.3704	0.8509	0.466533	-0.4874	1.1319	0.7551	1.72783	4.0823	0.5076	0.5936	-0.71545	-1.08025	1.40967	-1.29743	-1.89379	-1.21003	-0.9288	-1.7759	-0.9254	-0.231776	0.488923	-0.952476	-0.750357	-0.259888	-1.24083	-2.07373
Os.42065.1.S1_x_at	LOC_Os01g55590	-0.4725	-0.0651	-0.4021	-0.9503	0.0100333	0.2569	-0.2554	0.0286	-0.179767	-0.2116	-0.0808	-0.2469	-0.4236	-0.4723	-0.3468	-0.4517	0.440367	0.4009	0.4586	0.4616	0.0632	-0.1162	0.2385	0.0673	0.566367	0.9593	0.5508	0.189	0.7409	0.7467	0.8266	0.6494	-0.0751046	0.0552649	-0.0186124	-0.0985626	-0.238508	0.4076	0.5881	0.5061	0.1286	0.361083	0.296999	0.425168	0.360493	0.389125	0.331861	0.168405
Os.42069.1.S1_x_at	LOC_Os01g55510	-3.28053	-4.4046	-2.3809	-3.0561	-4.73087	-5.8307	-2.5665	-5.7954	1.24353	1.3513	0.9625	1.4168	0.0623	-0.1286	0.0621	0.2534	-0.1626	0.384	-0.2786	-0.5932	-0.169833	-0.2595	0.929	-1.179	-2.93193	-3.0961	-2.2652	-3.4345	-5.7866	-5.429	-6.0674	-5.8634	-1.06482	-0.593391	-0.963805	-1.15381	-1.54827	-1.55827	-3.1957	-0.0808	-1.3983	-2.09525	-2.06094	-2.12955	-2.52815	-1.9479	-3.1084	-4.1868
Os.21634.1.S1_at	LOC_Os01g55240	0.441933	0.2666	0.766	0.2932	-0.228867	0.3904	-0.2134	-0.8636	2.10557	1.9996	2.4059	1.9112	-0.8321	-0.0881	-1.208	-1.2002	-2.21253	-2.3653	-1.9506	-2.3217	-0.0447	-0.3716	1.2187	-0.9812	-0.649867	-0.7185	-1.3434	0.1123	3.12557	3.1975	2.754	3.4252	0.78841	0.12525	0.308983	1.35044	1.36897	1.26407	1.3452	2.0014	0.4456	2.21936	2.17703	2.2617	1.8593	2.08395	1.63466	0.202156
OsAffx.23798.1.S1_s_at	LOC_Os01g55210	-0.0778	0.1886	1.4639	-1.8859	-0.0398667	1.4082	-1.4133	-0.1145	0.579633	0.2271	1.3805	0.1313	1.24503	0.6935	1.9933	1.0483	-1.19277	-1.44	-1.7937	-0.3446	-0.598367	0.3885	-1.6661	-0.5175	0.3878	0.8588	-0.7566	1.0612	-0.518033	-0.6172	-0.2044	-0.7325	-0.540714	1.08486	-0.25991	-0.624636	-2.36316	0.231833	-0.9416	2.3077	-0.6706	1.386	-1.03885	3.81084	1.47177	0.633866	2.30968	-0.108201
Os.32801.1.S1_x_at	LOC_Os01g54700	-2.22063	-1.9314	-1.7419	-2.9886	-2.14723	-2.2503	-2.0188	-2.1726	1.17347	0.8257	1.395	1.2997	-0.508933	-0.9219	0.0175	-0.6224	0.101	0.5501	-0.2891	0.042	0.145433	-0.2864	0.7796	-0.0569	-0.5875	-1.1095	0.1018	-0.7548	0.271	0.2299	0.5021	0.081	0.368213	4.73524	-0.477158	-2.44621	-0.339017	0.189133	-0.0434	0.0385	0.5723	0.161447	-0.248967	0.571861	0.0325971	0.0595945	0.00559975	0.318072
Os.12793.1.S1_x_at	LOC_Os01g54340	-0.208567	-1.3158	-0.6951	1.3852	0.00936667	-1.056	1.203	-0.1189	-0.0362667	-0.0481	-0.0181	-0.0426	-2.50797	-2.8724	-2.369	-2.2825	-0.5577	-0.8038	-0.6174	-0.2519	-1.0101	-2.0781	0.8914	-1.8436	1.281	1.0524	1.7662	1.0244	-0.6053	0.0743	-0.8668	-1.0234	0.26538	-0.349873	-0.46882	0.79207	1.08814	-0.120867	-0.1287	0.0651	-0.299	0.901267	0.762274	1.04026	0.781799	0.765093	0.798504	1.12091
Os.11775.1.S1_a_at	LOC_Os01g53920	0.341433	0.1873	0.4423	0.3947	0.5287	-0.1183	2.0408	-0.3364	1.28107	4.3337	-0.5611	0.0706	-0.9556	-3.7675	0.1691	0.7316	-1.86347	-1.1993	-4.1488	-0.2423	0.874033	0.7121	3.3705	-1.4605	-0.4018	-0.8419	2.7399	-3.1034	-2.09263	0.0938	-3.5858	-2.7859	-1.3766	-1.13771	0.0125442	-2.92474	-1.45649	-2.6432	-0.021	-2.7874	-5.1212	-0.699509	-0.836692	-0.562326	-2.85646	-0.621439	-5.09149	-0.886216
Os.1993.1.S1_at	LOC_Os01g53720	0.277433	-0.6248	0.6295	0.8276	-0.4037	-0.4201	-0.2504	-0.5406	-0.0294	-0.0911	0.0492	-0.0463	0.0800333	0.2734	-0.1001	0.0668	-1.01593	-1.1315	-1.2404	-0.6759	0.1561	-0.2211	1.1882	-0.4988	-1.56303	-1.6401	-0.933	-2.116	-1.218	-1.7528	-0.778	-1.1232	-0.0966288	-0.0988988	-0.21966	-0.496837	0.428881	-0.8294	-0.3731	-0.6878	-1.4273	-0.656429	-0.663993	-0.648866	-0.990826	-0.972877	-1.00878	-1.24653
Os.35681.1.S1_at	LOC_Os01g53220	3.79973	3.5368	3.3111	4.5513	5.61387	5.4635	5.39	5.9881	2.9086	3.0102	2.6824	3.0332	2.68407	2.7904	2.551	2.7108	2.39593	1.9652	3.2853	1.9373	3.79047	2.7595	6.0449	2.567	0.768633	0.8785	0.4917	0.9357	3.40513	3.5384	3.233	3.444	2.22708	1.94145	2.4307	2.50372	2.03243	2.1076	1.7356	2.1547	2.4325	1.08983	1.25606	0.923598	1.28098	1.36007	1.20189	1.48909
Os.19385.1.S1_at	LOC_Os01g52730	0.467133	0.4882	1.3656	-0.4524	-0.0746667	0.9018	-0.8028	-0.323	2.25083	2.4185	2.3379	1.9961	1.58747	1.6987	1.4955	1.5682	3.15653	3.4155	3.3833	2.6708	7.2542	6.7942	7.8032	7.1652	5.82523	5.2877	6.7111	5.4769	3.56707	5.395	2.7831	2.5231	2.77233	1.91129	1.71863	3.59234	3.86706	2.7168	2.9771	2.7951	2.3782	3.10962	3.17011	3.04912	3.07514	3.21182	2.93845	4.12672
Os.29866.1.S1_at	LOC_Os01g52530	-0.205067	-0.773	-0.284	0.4418	0.375233	0.571	0.7642	-0.2095	1.44443	1.2229	1.5147	1.5957	0.9218	0.8013	1.0548	0.9093	0.8847	1.0484	0.7282	0.8775	2.5515	2.0679	3.5345	2.0521	1.1885	1.4796	1.1361	0.9498	0.736133	0.837	0.4505	0.9209	0.768657	0.9689	0.942689	0.430326	0.732713	0.381833	1.2512	0.7117	-0.8174	1.28275	1.44176	1.12374	1.42607	1.42388	1.42826	1.55738
Os.12535.1.S1_at	LOC_Os01g52230	-0.377433	-0.7436	1.68	-2.0687	-1.60223	-2.4936	-1.4633	-0.8498	1.5871	1.4712	1.6106	1.6795	-1.77007	-1.7385	-1.7163	-1.8554	-1.5816	-1.965	-2.2023	-0.5775	-3.25037	-2.2086	-5.5791	-1.9634	-2.16987	-2.5118	-2.4199	-1.5779	-0.798667	-0.7484	-0.7478	-0.8998	-2.41273	-1.86154	-1.42793	-3.14295	-3.21848	0.754267	1.021	0.9358	0.306	-0.183464	0.00884476	-0.375773	-0.447609	-0.231751	-0.663467	-0.565374
OsAffx.2310.1.S1_at	LOC_Os01g52200	1.01697	2.4005	-0.2711	0.9215	2.13747	2.7145	0.7709	2.927	0.143	-0.1096	0.0975	0.4411	-1.46277	-4.3999	0.7046	-0.693	-1.21783	-3.573	-0.3197	0.2392	1.2004	2.8678	1.7791	-1.0457	2.4451	3.7877	2.5109	1.0367	0.520233	0.3337	-0.1128	1.3398	0.483633	-2.81054	2.07149	3.73392	-1.06034	-0.464533	0.4877	0.7648	-2.6461	-0.371558	-0.0267754	-0.716341	1.03135	2.52403	-0.461325	-0.532122
Os.13835.2.S1_a_at	LOC_Os01g51920	0.5544	0.4615	1.244	-0.0423	1.15547	1.0707	1.1738	1.2219	1.1033	1.2009	1.0636	1.0454	-0.4894	-0.6195	-0.6379	-0.2108	0.220767	0.4069	-0.0582	0.3136	1.48577	0.5756	2.7606	1.1211	0.752633	0.1274	1.1612	0.9693	-1.51597	-1.3418	-2.1144	-1.0917	0.00988761	-0.408547	-0.977445	0.399476	1.02607	-1.0954	-0.889	-1.1226	-1.2746	-1.63718	-1.67343	-1.60092	-1.38954	-1.57249	-1.2066	-1.45152
Os.11023.1.S1_a_at	LOC_Os01g51890	-0.555733	-0.2302	-0.7121	-0.7249	1.61647	2.2514	0.84	1.758	0.0909333	-0.0099	-0.1577	0.4404	-0.943133	-1.3617	-1.1041	-0.3636	1.77337	0.8029	1.1346	3.3826	-3.67083	-4.158	-2.6936	-4.1609	-0.1832	-1.2402	1.0719	-0.3813	-0.0879	0.357	-0.1984	-0.4223	-1.93468	-1.67099	-2.69602	-1.76029	-1.61143	-0.7701	-0.6436	-1.5774	-0.0893	-0.922301	-1.02083	-0.823774	-1.15083	-1.19708	-1.10459	-1.58759
Os.24868.1.S1_at	LOC_Os01g51754	0.707533	0.5916	0.4297	1.1013	-0.244833	-0.0811	0.1728	-0.8262	0.854067	1.0061	0.6316	0.9245	-0.0439	-0.2624	-0.005	0.1357	1.62917	2.1084	2.1931	0.586	2.02447	1.609	2.5458	1.9186	0.673533	0.805	0.7799	0.4357	1.35683	0.8749	1.2899	1.9057	1.69074	1.66932	1.68303	1.71276	1.69784	2.15303	1.492	2.3193	2.6478	0.865228	0.753264	0.977193	0.596133	0.48543	0.706836	0.37798
Os.30634.1.S1_at	LOC_Os01g51690	-0.162133	0.3995	-0.7901	-0.0958	0.382933	0.6408	0.1156	0.3924	0.182833	-1.746	3.4449	-1.1504	-1.98163	-0.2135	-3.3715	-2.3599	0.0485667	-1.8056	0.1492	1.8021	-0.649567	0.3015	-1.4705	-0.7797	-0.6362	-0.0155	-0.8971	-0.996	-0.9033	-1.5842	0.2994	-1.4251	-0.0974057	1.26286	-0.123823	-0.78767	-0.740991	-1.6375	-1.6597	-0.4426	-2.8102	-1.4081	-2.69652	-0.119689	0.318127	0.71948	-0.0832257	-1.73451
Os.46956.1.S1_at	LOC_Os01g50940	-1.73483	-0.2716	-1.1729	-3.76	-1.57857	-0.786	-1.7919	-2.1578	2.34093	2.537	2.5697	1.9161	-1.01733	-1.2614	-1.2328	-0.5578	-1.94827	-3.2773	-1.9205	-0.647	-0.4869	-0.2948	-1.0262	-0.1397	1.71277	1.1148	3.1825	0.841	-1.54567	-0.1308	-3.9802	-0.526	-0.580673	-1.92918	-1.62122	0.485861	0.74184	0.4008	0.8579	0.1804	0.1641	-0.824722	-1.10155	-0.547892	-1.00407	-1.10025	-0.907891	-0.974738
Os.47750.1.A1_at	LOC_Os01g50900	2.29053	3.6339	3.4243	-0.1866	0.6382	1.6719	1.6923	-1.4496	3.7531	5.2478	3.9773	2.0342	1.53907	1.2319	1.9282	1.4571	1.7475	3.2109	-1.4521	3.4837	3.41073	3.1825	4.225	2.8247	3.2889	2.716	2.8134	4.3373	1.74663	0.147	2.3135	2.7794	1.01912	1.02841	0.076678	2.05252	0.918897	2.05613	-0.1456	2.508	3.806	1.41519	1.6068	1.22357	1.81521	1.96251	1.66792	1.46588
Os.32366.1.S1_at	LOC_Os01g50420	-2.6745	-2.5632	-1.1953	-4.265	-2.1963	-3.4493	-2.5563	-0.5833	4.4623	4.9351	4.405	4.0468	3.0156	2.6578	3.0455	3.3435	-1.72223	-0.2872	-2.9024	-1.9771	7.23023	5.6191	10.0565	6.0151	2.16993	2.0978	3.3034	1.1086	-0.252033	1.0632	-0.6176	-1.2017	2.47468	1.07741	1.05322	5.02562	2.74246	0.7406	1.3429	0.847	0.0319	2.10223	2.12246	2.082	0.887075	1.4978	0.276346	1.39819
Os.5044.1.S1_at	LOC_Os01g50410	-1.69937	-1.573	-0.5981	-2.927	-1.95273	-1.4939	-1.2525	-3.1118	3.7915	3.5937	3.764	4.0168	1.4056	1.5777	1.2051	1.434	-0.0899	-0.509	0.5121	-0.2728	5.3203	5.3621	5.8128	4.786	1.80543	2.4054	1.6173	1.3936	0.7943	0.9224	1.771	-0.3105	1.65016	1.95152	1.50214	1.07474	2.07222	1.29483	0.9318	1.6838	1.2689	3.4047	3.46313	3.34628	2.58939	2.87572	2.30306	3.41235
Os.27170.1.S1_at	LOC_Os01g50400	1.11723	0.9751	1.0347	1.3419	0.473833	0.7499	-0.0221	0.6937	3.0426	3.2511	2.7851	3.0916	1.8101	1.6538	2.1806	1.5959	3.9123	4.5271	5.0265	2.1833	4.9428	4.3488	6.1421	4.3375	4.02867	3.8319	3.1806	5.0735	1.80893	3.4729	1.291	0.6629	1.92014	0.940732	0.801929	2.57938	3.35852	4.92963	4.9962	5.0321	4.7606	2.89736	2.69554	3.09919	3.46696	3.31018	3.62374	5.15075
Os.5940.1.S1_at	LOC_Os01g50370	-0.2231	-0.3075	-0.3477	-0.0141	-1.4507	-2.4697	-0.8992	-0.9832	1.90673	2.0051	1.808	1.9071	1.4345	1.6739	1.0997	1.5299	2.49073	2.487	1.827	3.1582	3.96747	4.8778	2.1377	4.8869	0.8481	0.3141	0.4703	1.7599	1.3895	1.2657	0.2606	2.6422	1.32463	0.676946	0.307979	1.87584	2.43775	2.14167	2.0188	2.0401	2.3661	1.83423	2.21172	1.45673	2.52002	2.78962	2.25041	3.93675
Os.11906.1.S1_at	LOC_Os01g50350	-0.944367	-1.5511	-0.059	-1.223	-1.62203	-0.8617	-1.6718	-2.3326	2.36793	2.5431	1.6626	2.8981	1.05427	2.2332	-2.5511	3.4807	1.22987	1.454	2.3223	-0.0867	-1.36583	-0.7198	-0.3867	-2.991	0.0536	-2.006	-0.5395	2.7063	0.994767	0.3468	0.0178	2.6197	-0.116289	-1.98335	-0.497648	-0.337835	2.35368	1.93583	1.2889	1.8485	2.6701	2.86162	3.13614	2.58709	0.406643	-0.101019	0.914305	1.77084
Os.55528.1.S1_at	LOC_Os01g50110	2.44473	4.6112	1.4794	1.2436	1.6229	2.8887	2.549	-0.569	0.480933	0.9753	-0.9196	1.3871	-0.7592	-0.4774	-3.4	1.5998	1.00197	2.1897	0.5871	0.2291	-0.555133	1.6869	-0.2912	-3.0611	-0.31	-0.6125	0.4921	-0.8096	-0.567833	0.1633	-1.43	-0.4368	-0.707398	-0.256577	1.78825	-0.480575	-3.88069	0.135633	-0.0454	0.9136	-0.4613	-2.84942	-3.93951	-1.75934	-2.17819	-3.54523	-0.811141	-2.34277
Os.11800.1.S1_at	LOC_Os01g50100	-1.25377	-3.9414	-0.4138	0.5939	-0.0521	1.4682	0.4223	-2.0468	1.52317	1.4129	1.7059	1.4507	0.635933	0.5379	0.6206	0.7493	-2.18333	-3.2191	-2.3828	-0.9481	1.99217	1.3451	3.0741	1.5573	2.3085	1.1394	3.1634	2.6227	0.3624	1.3685	0.2573	-0.5386	-0.178476	-2.20083	-1.96019	1.72259	1.72452	-4.90227	-4.4	-4.6972	-5.6096	-4.44516	-4.60757	-4.28274	-4.89273	-4.24617	-5.53928	-6.52256
Os.8019.1.S1_at	LOC_Os01g49830	-1.35873	-1.2064	-1.5551	-1.3147	-0.4928	-0.535	-0.3771	-0.5663	0.647233	0.4783	0.7234	0.74	-0.263033	-0.2396	-0.2521	-0.2974	-0.986033	-0.8864	-0.8974	-1.1743	0.387267	0.0591	1.4357	-0.333	-0.1477	-0.336	0.0131	-0.1202	0.479667	0.1292	0.7579	0.5519	1.32737	0.321418	0.157025	2.29323	2.53781	-0.6495	-0.672	-0.6511	-0.6254	0.666038	0.725536	0.606541	0.425248	0.476511	0.373985	0.358602
Os.20321.1.S1_at	LOC_Os01g49820	-0.0490333	-2.4793	1.3702	0.962	-0.357067	-0.6711	2.7561	-3.1562	0.4519	-0.0956	1.275	0.1763	1.3122	1.0088	0.2508	2.677	1.2833	2.7325	2.0092	-0.8918	2.77147	1.8469	5.1265	1.341	-0.038	-0.1158	-0.1581	0.1599	-0.173	0.8486	-2.4149	1.0473	0.892805	0.897039	0.627534	1.64625	0.4004	-2.32923	-1.8875	-1.5871	-3.5131	-2.14462	-2.50447	-1.78478	-1.90876	-2.12323	-1.6943	-1.68108
Os.50122.1.S1_at	LOC_Os01g49270	1.14323	-3.0351	2.025	4.4398	-1.26997	-1.1587	-1.9409	-0.7103	-0.3551	-1.8153	-0.9488	1.6988	-0.2794	-4.2903	3.7986	-0.3465	-1.55563	-4.1665	-3.8861	3.3857	-0.897367	0.5326	0.812	-4.0367	0.4993	1.4538	-1.9593	2.0034	-0.0144667	-0.595	1.9494	-1.3978	-1.33141	-3.15257	-1.32178	-1.24291	0.391605	-0.9982	-1.5315	-2.3692	0.9061	0.0749618	-1.99265	2.14257	1.63375	3.01725	0.250244	2.13326
Os.32087.1.S1_at	LOC_Os01g48660	-3.49947	-2.892	-3.9682	-3.6382	-2.02257	-1.3443	-3.335	-1.3884	-1.2063	-2.7514	-0.3512	-0.5163	0.7252	2.8887	1.9658	-2.6789	-0.9219	-2.2158	-1.8871	1.3372	-1.70373	-2.8711	-4.2387	1.9986	-0.546833	-3.4043	0.9183	0.8455	-1.19787	-4.6443	0.4495	0.6012	-1.3861	-1.82071	-1.55328	-2.52916	0.358754	-1.1614	-0.3965	-0.9683	-2.1194	-1.44797	0.113383	-3.00932	-0.27317	2.55358	-3.09992	-2.21438
Os.19374.2.S1_x_at	LOC_Os01g48440	-0.193267	-0.2288	0.0512	-0.4022	-0.396433	-0.3874	-0.3254	-0.4765	-0.1469	-0.1186	-0.0569	-0.2652	0.469867	0.7425	0.3503	0.3168	-0.338167	-0.5976	-0.1817	-0.2352	1.61893	1.8488	1.2542	1.7538	0.1569	0.2685	0.1247	0.0775	-0.6432	-0.8304	-0.6794	-0.4198	-0.405289	-0.321123	-0.174614	-0.487992	-0.637428	-0.271533	-0.3139	-0.1714	-0.3293	0.14673	0.112588	0.180873	0.0276543	-0.0530152	0.108324	0.240227
OsAffx.23711.1.S1_at	LOC_Os01g48290	1.02257	0.3222	1.7007	1.0448	2.64927	2.3675	3.1516	2.4287	-0.3619	-1.2861	-1.0387	1.2391	-1.1466	-2.3625	-0.6773	-0.4	0.369767	-0.7782	2.1066	-0.2191	2.8217	2.1622	3.4749	2.828	0.6893	-0.2655	2.1466	0.1868	-0.583533	-0.295	0.5291	-1.9847	0.831495	1.13573	1.01595	-0.290854	1.46515	-0.449467	0.8987	0.1102	-2.3573	1.23102	0.254126	2.20791	1.68765	0.946245	2.42905	1.64183
Os.6738.1.S1_at	LOC_Os01g48220	-1.1269	-1.1134	-1.1321	-1.1352	0.5191	0.5589	0.5337	0.4647	0.444533	0.437	0.4291	0.4675	-0.309633	-0.4139	-0.3765	-0.1385	-0.641933	-1.0018	-0.3249	-0.5991	-1.22327	-0.9746	-1.4855	-1.2097	-0.609733	-0.5781	-0.2617	-0.9894	-0.6839	-0.7742	-0.4166	-0.8609	0.505796	0.42776	0.419662	0.219818	0.955945	0.271567	0.5005	0.1487	0.1655	0.310324	0.290393	0.330255	0.0885623	0.126587	0.0505375	-0.0501972
Os.10606.1.S1_a_at	LOC_Os01g48190	0.0637	0.1282	0.1731	-0.1102	-0.426733	-0.2604	-0.568	-0.4518	1.22167	1.323	1.143	1.199	-0.287733	-0.1146	-0.4708	-0.2778	-0.1544	0.0601	-0.2059	-0.3174	1.32027	1.3285	1.402	1.2303	0.450667	0.4526	0.5861	0.3133	0.0297	0.423	-0.1511	-0.1828	0.50718	0.331695	0.31201	0.684539	0.700476	-0.579167	-0.7004	-0.427	-0.6101	-0.170708	0.0702512	-0.411667	-0.282588	-0.234469	-0.330707	-0.133756
Os.11657.1.S1_at	LOC_Os01g47760	-0.508033	-0.6079	-0.6063	-0.3099	-0.0768	0.0376	0.0056	-0.2736	0.903567	0.856	0.9691	0.8856	-0.8041	-0.8292	-0.7533	-0.8298	0.0303333	-0.1827	0.3303	-0.0566	0.883433	0.7706	1.1061	0.7736	1.112	0.3823	2.2686	0.6851	-1.1884	-1.1185	-1.3624	-1.0843	0.677621	-0.218429	-0.0623098	1.46199	1.52924	1.3651	1.8997	0.8092	1.3864	0.206446	0.29001	0.122881	0.4696	0.619302	0.319899	1.5907
OsAffx.23702.1.S1_s_at	LOC_Os01g47670	1.438	3.4185	1.1971	-0.3016	-1.5032	-2.9646	-1.5044	-0.0406	0.1583	-0.7429	-0.4199	1.6377	0.773267	-1.2562	0.8947	2.6813	1.0019	-1.1188	0.4284	3.6961	1.18807	1.8617	-1.3321	3.0346	-0.8792	-1.0224	0.0008	-1.616	0.4128	2.0968	-0.4224	-0.436	0.745208	2.15526	1.59386	-0.206255	-0.562032	0.685033	1.5646	0.3589	0.1316	-1.29262	0.638764	-3.22399	-0.371771	-1.21827	0.47473	-0.145123
Os.15706.1.S1_a_at	LOC_Os01g47580	-4.21887	-2.2152	-7.0508	-3.3906	-3.42263	-2.4948	-3.6036	-4.1695	-1.14977	-1.778	-0.6178	-1.0535	-0.8667	-1.3822	-0.4033	-0.8146	-1.29377	2.5691	-2.5825	-3.8679	-0.7244	-0.602	-1.3406	-0.2306	-0.565667	-1.1876	-0.2819	-0.2275	-0.332767	-0.9516	0.423	-0.4697	0.651525	0.738285	1.17573	0.260901	0.431178	-0.2535	0.0099	-1.1951	0.4247	-0.150698	-0.515539	0.214142	-0.142815	-0.506989	0.221359	-0.621884
Os.8758.1.S1_s_at	LOC_Os01g47540	0.186567	0.5378	-0.2107	0.2326	0.1336	0.4341	-0.1218	0.0885	0.718	0.7778	0.6299	0.7463	1.34493	1.3519	1.639	1.0439	-0.299767	-0.1299	-0.1435	-0.6259	2.36463	2.6907	1.8767	2.5265	1.0442	1.3233	0.8655	0.9438	0.2672	0.1953	0.1027	0.5036	0.906282	0.544917	0.705778	1.14203	1.2324	0.417533	0.5164	0.6034	0.1328	-0.0193141	-0.0217272	-0.016901	-0.0489639	-0.062523	-0.0354047	0.230543
Os.14999.1.S1_x_at	LOC_Os01g47530	-0.677267	-0.6275	-0.8632	-0.5411	-0.2246	0.0889	-0.0873	-0.6754	-0.4435	-0.486	-0.6064	-0.2381	-0.488533	-0.5504	-0.4335	-0.4817	-0.978433	-1.3018	-0.8977	-0.7358	-0.2228	0.1289	-0.7627	-0.0346	-0.529333	-0.3445	-0.4614	-0.7821	-0.8945	-0.8983	-1.0949	-0.6903	0.676321	0.557217	0.545299	0.583499	1.01927	-0.582967	-0.7866	-0.5336	-0.4287	-0.360843	-0.445886	-0.2758	-0.447665	-0.538943	-0.356386	-0.857281
Os.27759.1.S1_at	LOC_Os01g46720	-2.25143	-2.6599	-3.4672	-0.6272	-2.52223	-1.8938	-2.3259	-3.347	1.4715	1.5059	1.5337	1.3749	-1.11663	-1.0411	-1.1401	-1.1687	-0.311733	-0.3751	-0.2581	-0.302	-2.25787	-2.3833	-1.9526	-2.4377	-0.3872	0.5219	-1.5575	-0.126	-2.08153	-1.2082	-1.9702	-3.0662	-0.580978	-1.40827	-1.30812	0.244459	0.148015	-0.441833	-0.8323	-0.064	-0.4292	-0.70393	-0.698965	-0.708894	-1.0033	-1.04884	-0.957761	-0.658291
Os.22471.1.S1_at	LOC_Os01g46580	-0.7221	-0.5618	-0.9313	-0.6732	-0.146067	0.0593	-0.2099	-0.2876	-0.302333	-0.4094	-0.2873	-0.2103	-0.6877	-0.5458	-0.714	-0.8033	-0.405333	-0.7119	-0.1408	-0.3633	0.332767	0.3212	0.1057	0.5714	0.942133	1.3514	0.993	0.482	0.713733	0.4838	0.9263	0.7311	0.044	0.113339	0.0540741	0.000703826	0.00788261	-0.3613	-0.7574	-0.1512	-0.1753	-0.261816	-0.345021	-0.178611	-0.388284	-0.579555	-0.197013	-0.213828
OsAffx.9247.1.S1_at	LOC_Os01g45450	-0.840433	-0.6322	-1.3794	-0.5097	0.243333	-0.2333	0.7449	0.2184	0.762067	0.7051	1.2276	0.3535	-0.470033	-0.7542	0.1361	-0.792	0.765767	0.7764	1.0829	0.438	2.93537	1.7441	4.1434	2.9186	0.560433	2.176	-0.5373	0.0426	0.556433	3.3792	-1.1007	-0.6092	1.80208	2.97113	2.86947	0.308657	1.05905	0.0094	-0.2541	0.3554	-0.0731	1.37165	3.40087	-0.657571	0.378709	3.70265	-2.94523	1.30242
Os.7206.1.S1_at	LOC_Os01g45250	0.212067	0.0382	0.4907	0.1073	0.406567	0.7064	0.2791	0.2342	0.978367	0.8173	0.911	1.2068	0.965467	0.9054	0.4405	1.5505	-1.2321	-1.3418	-1.5297	-0.8248	0.943167	0.8224	1.2674	0.7397	-0.839433	-1.1814	-1.1795	-0.1574	-1.07863	-0.3723	-1.5684	-1.2952	0.02325	-0.23794	-0.58053	0.982068	-0.0705976	-1.57697	-1.7364	-1.5546	-1.4399	-0.623396	-0.495157	-0.751635	-0.62054	-0.391881	-0.849199	-0.571614
Os.8697.1.S1_at	LOC_Os01g42700	0.6623	0.8077	0.5107	0.6685	0.6665	0.4417	0.7488	0.809	-0.0202	-0.0892	-0.0669	0.0955	-0.1276	-0.2402	-0.1588	0.0162	0.371767	0.6838	0.3085	0.123	1.2062	1.6419	0.4664	1.5103	0.433433	0.3882	0.2188	0.6933	-0.2757	-0.325	-0.4163	-0.0858	-0.0226724	-0.269013	-0.524982	0.0808476	0.622458	0.3898	0.5574	0.3481	0.2639	0.560407	0.218119	0.902694	0.305024	0.16706	0.442988	0.626296
Os.8825.1.S1_a_at	LOC_Os01g42234	0.260067	-0.2369	0.978	0.0391	-0.3005	-0.0492	-0.6495	-0.2028	0.699933	1.2009	0.6614	0.2375	-0.4998	-0.7147	-0.3504	-0.4343	-1.8755	-0.6402	-3.457	-1.5293	1.66917	2.0911	1.0313	1.8851	-0.9129	-0.532	-0.6967	-1.51	1.07453	0.5003	0.3573	2.366	-0.440404	-0.353929	-0.316176	-0.580652	-0.510859	-1.2234	-0.9439	-1.7401	-0.9862	-0.585146	-0.635856	-0.534436	-1.15866	-1.27606	-1.04126	-1.34586
Os.35808.1.S1_at	LOC_Os01g42190	7.6122	7.7932	7.9188	7.1246	5.54917	5.978	5.307	5.3625	4.6947	4.9923	4.3534	4.7384	2.43777	2.5852	2.1315	2.5966	0.693733	1.3064	0.7164	0.0584	2.48007	0.437	6.6139	0.3893	0.4406	-0.1326	1.0419	0.4125	0.971733	1.451	0.4759	0.9883	2.80577	0.839403	1.66147	5.31474	3.40746	0.4074	1.3238	-0.3161	0.2145	0.0321501	0.0743391	-0.0100388	0.0814749	0.205613	-0.0426628	0.322897
Os.15138.1.S1_at	LOC_Os01g41900	-0.223733	-1.0284	-0.9542	1.3114	0.6677	0.092	1.1707	0.7404	-0.937033	-0.8455	-0.9659	-0.9997	-0.731	-0.7726	-0.7562	-0.6642	0.645167	0.3247	0.4039	1.2069	-0.8176	0.4988	-3.3382	0.3866	-0.5256	-0.7747	-0.6094	-0.1927	-1.88913	-2.1063	-1.6128	-1.9483	-1.00409	-1.37385	-1.23381	-0.776296	-0.632392	0.0552333	-0.0295	0.271	-0.0758	-0.156267	0.0645472	-0.377081	0.0363907	-0.13873	0.211511	-0.39889
Os.33928.1.S1_at	LOC_Os01g41890	-0.0928333	-1.6298	2.9354	-1.5841	1.21657	0.7513	2.6606	0.2378	-1.24867	-2.0002	-0.2352	-1.5106	0.0959667	0.8098	1.0704	-1.5923	-0.141633	-0.7566	-0.6989	1.0306	0.645067	1.2598	0.0407	0.6347	-1.8081	-2.6885	-1.6101	-1.1257	-1.81247	-2.7891	-0.762	-1.8863	0.978204	2.16754	1.62988	-0.169338	0.284743	0.5471	1.3014	0.3655	-0.0256	0.228769	-0.286063	0.743601	0.85954	1.7554	-0.0363238	1.64049
Os.36122.2.S1_at	LOC_Os01g41650	-0.760933	-0.6832	-0.1287	-1.4709	-0.185233	-0.067	-0.7214	0.2327	0.571333	0.6026	0.6551	0.4563	0.121867	0.5754	-0.0605	-0.1493	0.2579	0.0994	0.4664	0.2079	1.347	1.2494	2.071	0.7206	0.2432	0.3068	0.0267	0.3961	-0.580733	-0.388	-0.5742	-0.78	1.0861	0.520218	1.06583	1.81275	0.945602	-0.0301667	-0.662	-0.0638	0.6353	-0.0331779	0.0514442	-0.1178	-0.10202	0.0922428	-0.296284	0.586607
OsAffx.23593.1.S1_s_at	LOC_Os01g40070	-0.161333	-0.3683	0.6173	-0.733	-0.850233	-0.903	-1.4681	-0.1796	2.65613	2.53	2.7899	2.6485	0.641033	0.9585	0.4606	0.504	-0.1387	-0.039	-0.3866	0.0095	1.7637	2.1933	1.4611	1.6367	1.2135	0.9091	1.1975	1.5339	-0.122633	0.3172	-0.1559	-0.5292	0.482501	0.367871	0.606387	0.724269	0.231477	-0.0539	0.6302	-0.3622	-0.4297	1.35689	1.3307	1.38308	1.14939	1.30694	0.991844	1.20337
Os.10316.1.S1_at	LOC_Os01g39330	-0.884567	-1.6178	-0.4164	-0.6195	-2.20817	-1.8757	-1.9895	-2.7593	0.0492	0.2436	-0.0709	-0.0251	-3.34813	-3.162	-3.2701	-3.6123	-4.0668	-3.7479	-4.0852	-4.3673	0.171767	0.8452	-0.7356	0.4057	-0.618833	-0.6221	0.3166	-1.551	0.353567	0.7246	0.5021	-0.166	-1.51115	-2.22685	-2.86546	-0.249365	-0.702907	-3.48927	-2.7859	-3.425	-4.2569	-2.7706	-2.6341	-2.90709	-3.09062	-3.10045	-3.08079	-3.4883
Os.47961.1.S1_at	LOC_Os01g38990	0.439433	0.688	0.5858	0.0445	0.679233	0.5401	0.7575	0.7401	1.05933	1.0332	0.9848	1.16	1.0647	1.0924	0.9675	1.1342	2.65767	1.7216	3.6631	2.5883	1.69123	1.4968	2.5418	1.0351	3.28637	3.9374	3.5257	2.396	0.959133	0.5855	0.6524	1.6395	1.73284	1.75155	1.68893	2.13689	1.35399	0.974567	0.7438	0.8032	1.3767	0.760979	0.756624	0.765334	0.946831	1.02391	0.869754	1.44938
Os.5356.1.S1_at	LOC_Os01g38980	-0.5812	-0.232	-0.1867	-1.3249	-0.778833	-0.4299	-1.1571	-0.7495	1.6162	1.594	1.6331	1.6215	0.00316667	-0.0583	-0.0021	0.0699	-1.9737	-1.7639	-2.1971	-1.9601	2.79443	2.871	2.4845	3.0278	0.532967	0.7124	0.6111	0.2754	-0.625233	-0.5987	-0.4645	-0.8125	0.0699924	0.0983705	0.0623759	-0.0520117	0.171235	-1.58787	-1.1398	-1.7137	-1.9101	-0.704864	-0.832106	-0.577623	-0.619142	-0.788268	-0.450016	-0.346751
Os.38249.2.S1_at	LOC_Os01g38530	-0.179133	-0.0378	-1.0403	0.5407	-0.1407	-0.1126	-0.0831	-0.2264	0.177667	0.1155	0.2676	0.1499	-0.468333	-0.3528	-0.5953	-0.4569	0.4933	0.7378	0.7613	-0.0192	2.81633	2.1747	4.3349	1.9394	0.5022	0.5483	0.6532	0.3051	0.670367	0.5836	0.5695	0.858	1.35596	1.21267	1.41133	1.43763	1.36224	1.1412	0.9668	1.18	1.2768	1.0682	1.02574	1.11067	0.959593	1.11664	0.802546	0.773795
OsAffx.23546.1.A1_at	LOC_Os01g37810	1.49667	1.3203	1.8686	1.3011	0.3454	0.9228	-0.254	0.3674	-0.231733	2.8453	-0.6563	-2.8842	-0.517933	0.0848	-0.6418	-0.9968	0.531867	-1.1485	1.9976	0.7465	-0.816467	-0.3952	-0.6867	-1.3675	0.185833	-1.1871	-0.78	2.5246	0.0915	-0.2043	-2.2333	2.7121	0.346698	0.568364	0.543306	-1.88571	2.16083	-0.154333	-0.6441	0.5078	-0.3267	0.752197	0.370036	1.13436	-0.00719282	-0.950697	0.936311	-0.077543
Os.4618.1.S1_at	LOC_Os01g32670	0.642567	1.4274	0.136	0.3643	-0.1999	0.6112	0.5485	-1.7594	-1.80173	-1.7519	-1.7043	-1.949	0.8225	1.0831	0.9302	0.4542	1.81557	2.0149	2.032	1.3998	6.2041	5.0586	8.6282	4.9255	1.118	0.9776	1.0477	1.3287	0.937333	4.452	0.5002	-2.1402	0.572319	0.703931	1.02406	0.269499	0.291786	-0.6168	-1.5925	0.0746	-0.3325	-0.11288	0.147421	-0.37318	0.402216	0.345544	0.458887	-0.174782
Os.35024.1.S1_at	LOC_Os01g31370	-1.2861	-1.7424	-0.2295	-1.8864	-1.61173	-2.6711	-1.3053	-0.8588	3.356	4.1017	2.5625	3.4038	0.148267	-0.1079	0.7381	-0.1854	0.921667	1.6519	0.9653	0.1478	2.7144	2.3274	3.1812	2.6346	-0.498967	-0.9762	0.6503	-1.171	0.0408	1.1582	0.1175	-1.1533	0.610625	0.219957	1.50817	0.137427	0.576948	-1.04107	-1.2399	-0.0716	-1.8117	-0.242533	-0.717227	0.23216	-1.94534	0.0426811	-3.93335	-0.984745
Os.23606.1.S1_at	LOC_Os01g29330	-3.30783	-3.185	-2.3681	-4.3704	-3.55557	-3.2335	-3.5458	-3.8874	2.00393	2.112	1.7496	2.1502	-2.8884	-2.4696	-3.7154	-2.4802	-4.17277	-4.2449	-4.6108	-3.6626	2.52113	1.9999	3.7615	1.802	-0.5909	-1.1867	0.5652	-1.1512	0.301633	0.849	-0.0317	0.0876	-1.24544	-1.15592	-1.82888	-0.913427	-1.08356	-3.45873	-3.2728	-3.634	-3.4694	-2.26543	-2.0711	-2.45976	-2.79991	-2.68687	-2.91295	-3.09045
Os.33968.1.S1_at	LOC_Os01g28840	2.46783	1.9933	2.7539	2.6563	1.9103	1.5661	1.4897	2.6751	2.89713	2.2629	2.8777	3.5508	2.86297	2.9658	2.7465	2.8766	5.6891	6.2079	5.8609	4.9985	8.11677	7.2184	7.1041	10.0278	4.11023	3.9825	1.3412	7.007	5.25277	5.1055	5.2788	5.374	2.84235	2.24937	2.28	3.37379	3.46622	6.00747	6.5584	4.5132	6.9508	3.93554	4.62971	3.24137	4.0124	4.69092	3.33389	5.75349
Os.10162.1.S1_at	LOC_Os01g28790	-1.99	-2.0252	-1.2141	-2.7307	-2.19763	-3.0069	-2.4169	-1.1691	2.11877	2.1127	2.0367	2.2069	-1.1046	-1.0727	-1.0593	-1.1818	-1.51117	-1.5765	-1.4476	-1.5094	0.641	0.5129	1.0367	0.3734	3.33e-05	0.0163	-0.0234	0.0072	-0.970433	-0.2585	-0.9536	-1.6992	0.622363	0.431694	0.447086	0.841783	0.768887	-0.812533	-0.3149	-1.5548	-0.5679	0.557735	0.739325	0.376145	0.444103	0.555686	0.332521	0.44297
OsAffx.23435.1.S1_at	LOC_Os01g28730	-1.09917	-0.7515	-0.4726	-2.0734	-1.15353	-1.3795	-1.8472	-0.2339	0.0631667	0.2701	-0.5764	0.4958	-0.224333	-0.1727	0.1322	-0.6325	0.327267	0.322	-0.123	0.7828	-0.916433	-0.4198	-2.1005	-0.229	-0.685633	-0.345	-1.2903	-0.4216	-0.559133	0.195	-1.5873	-0.2851	-1.75866	-0.138369	-0.110783	-2.99394	-3.79155	0.123567	-0.0897	0.1157	0.3447	0.315391	0.558624	0.0721589	0.227276	0.62521	-0.170659	-0.0580515
OsAffx.8898.1.S1_at	LOC_Os01g27580	-1.18563	-0.8857	-2.3301	-0.3411	0.2128	0.8809	0.1557	-0.3982	-2.69683	-4.5694	-1.3725	-2.1486	-1.58947	-3.452	-1.1832	-0.1332	-1.8439	-1.7645	-1.5968	-2.1704	0.482133	1.5276	-1.5769	1.4957	-1.55413	-2.1506	-2.9168	0.405	0.130433	-0.0115	2.0568	-1.654	1.33615	-0.230566	2.82521	0.269932	2.48002	1.48583	-0.8626	2.1193	3.2008	-0.423441	1.84614	-2.69302	0.47134	0.587674	0.355006	0.136734
Os.17741.1.S1_at	LOC_Os01g22900	0.0369667	-0.7192	-0.0323	0.8624	-0.6686	-0.5157	0.0578	-1.5479	0.709867	0.6185	0.7023	0.8088	-0.274667	-0.2937	-0.3154	-0.2149	-0.654433	-0.9675	-0.6199	-0.3759	0.590033	-0.7441	3.0258	-0.5116	-0.709467	-0.7023	-0.5068	-0.9193	-0.333133	-0.0753	-0.7114	-0.2127	0.911854	1.02976	0.903644	0.772	0.942014	-0.823567	-1.2191	-0.4863	-0.7653	-1.27554	-1.35328	-1.1978	-2.04202	-2.13135	-1.95268	-1.82187
Os.1521.1.S1_at	LOC_Os01g22630	1.1104	1.0554	0.936	1.3398	0.838	0.8575	0.992	0.6645	0.4814	0.5339	0.1841	0.7262	1.01807	0.9616	1.2298	0.8628	0.603	0.6353	1.0284	0.1453	1.5527	1.4756	1.8583	1.3242	-0.0543667	0.338	-0.5104	0.0093	0.301267	0.6218	0.3268	-0.0448	0.150771	-0.444177	-0.187058	0.620613	0.613705	0.211433	0.4831	0.3403	-0.1891	0.184931	0.177525	0.192337	0.151269	0.0638475	0.238691	0.32689
Os.27323.1.S1_at	LOC_Os01g22600	2.43233	2.4337	2.6254	2.2379	2.441	2.5102	2.5673	2.2455	1.48383	1.4909	1.6695	1.2911	0.716667	0.8386	0.7328	0.5786	0.665967	1.0136	0.6843	0.3	1.58607	2.0019	0.6855	2.0708	1.5874	1.9672	1.3686	1.4264	0.918867	1.3541	0.9322	0.4703	0.80961	0.285323	0.132518	1.37861	1.44199	0.777867	0.9756	0.8988	0.4592	1.2103	1.322	1.09861	1.29958	1.32446	1.2747	1.57346
Os.1559.1.S1_x_at	LOC_Os01g22336	-0.621	-1.1893	0.015	-0.6887	-1.25133	-1.2792	-1.3658	-1.109	-1.10853	-1.1958	-1.2093	-0.9205	-0.0029	-0.066	-0.0553	0.1126	-1.10967	-0.7192	-2.7651	0.1553	-0.3917	-0.188	-0.7117	-0.2754	-1.4734	-2.5865	-1.1975	-0.6362	-1.23373	-2.4789	-0.4118	-0.8105	-1.02018	-0.757875	-0.964836	-1.37686	-0.981135	0.1439	-0.5394	0.4209	0.5502	-0.865956	-0.867745	-0.864167	-0.872634	-0.560047	-1.18522	-0.958428
Os.31860.1.S1_at	LOC_Os01g21144	0.475233	0.6149	0.6344	0.1764	-0.243	0.6043	0.3505	-1.6838	1.23883	2.8407	0.319	0.5568	1.96643	1.9618	2.3061	1.6314	0.0299333	-1.0177	0.0256	1.0819	3.42527	4.4342	3.1541	2.6875	0.3575	1.0425	-0.0023	0.0323	0.0588333	0.355	0.007	-0.1855	1.15824	0.586145	1.46198	0.987091	1.59775	0.466	0.1667	1.5758	-0.3445	-0.151512	-0.430723	0.127699	-0.207267	-0.250644	-0.163891	0.240138
Os.8031.1.S1_at	LOC_Os01g21120	-4.12657	-2.9845	-5.7032	-3.692	-6.29143	-6.7284	-6.295	-5.8509	1.1854	1.1856	1.1288	1.2418	1.7146	1.6538	1.6312	1.8588	-1.92503	-4.1615	-0.7275	-0.8861	-0.0339	-0.5358	1.4888	-1.0547	-0.9038	-0.6719	-0.9233	-1.1162	-0.6896	-0.5395	-0.4351	-1.0942	-0.412017	-0.320793	-0.449675	-0.968738	0.0911394	-0.665233	-0.2359	-0.9354	-0.8244	-0.800321	-0.419582	-1.18106	-0.969865	-0.810436	-1.12929	-1.55888
OsAffx.21972.1.S1_at	LOC_Os01g19330	-4.36293	-5.6398	-2.3359	-5.1131	-3.28433	-4.7655	-4.4904	-0.5971	3.60087	4.4998	2.9841	3.3187	0.0769333	0.291	-0.372	0.3118	-1.25863	-3.149	-1.8951	1.2682	1.246	0.7414	-0.5425	3.5391	-0.9719	-1.5066	-3.2684	1.8593	-0.513367	-0.6608	0.5036	-1.3829	-1.67683	-4.10871	1.58813	-0.696377	-3.49036	-4.0759	-1.5222	-3.7482	-6.9573	-4.56023	-4.22603	-4.89443	-5.14114	-4.95257	-5.32972	-5.02691
Os.34741.1.S1_at	LOC_Os01g19130	0.850833	1.3649	1.1594	0.0282	1.5364	1.7336	1.5904	1.2852	1.0786	1.2306	0.7283	1.2769	1.6968	1.5929	1.6512	1.8463	0.529033	0.4291	0.6292	0.5288	2.3993	2.6699	1.9337	2.5943	1.5292	1.8876	1.4317	1.2683	0.3033	0.5329	-0.0957	0.4727	1.24111	0.60421	0.425513	1.82002	2.11469	0.3566	0.4151	0.401	0.2537	0.642177	0.798507	0.485847	0.733817	0.863985	0.603649	1.3594
Os.1723.1.S1_at	LOC_Os01g18220	1.28547	1.753	1.3744	0.729	0.708	0.7027	0.6151	0.8062	3.02313	2.8936	2.8653	3.3105	0.152233	0.1475	0.3623	-0.0531	3.1352	2.6564	2.1015	4.6477	3.42883	3.5926	3.2518	3.4421	6.24893	8.9563	4.8618	4.9287	1.00543	1.2178	0.8995	0.899	2.75098	0.831138	1.03515	4.41551	4.72212	2.72513	2.4506	3.2481	2.4767	3.48996	3.37746	3.60246	3.30347	3.01083	3.59611	4.148
OsAffx.22181.1.S1_s_at	LOC_Os01g17050	-1.8455	-1.3924	-0.6038	-3.5403	-1.35087	-1.8967	-2.2855	0.1296	2.47697	2.5162	2.5969	2.3178	0.399467	0.7908	0.0839	0.3237	0.885767	0.9673	0.85	0.84	0.907767	1.2337	0.4678	1.0218	1.33727	1.1294	1.2565	1.6259	-1.34843	-1.1976	-0.9163	-1.9314	-0.326675	-0.645108	-0.413733	-0.102784	-0.145075	-0.8504	0.1741	-1.7327	-0.9926	1.13672	1.26343	1.01	0.933663	1.32264	0.544689	0.300499
Os.11786.1.S1_at	LOC_Os01g15900	-0.5208	0.1914	0.0505	-1.8043	1.01837	1.5344	0.5218	0.9989	-0.432233	-0.4881	-0.4896	-0.319	-1.39847	-1.4671	-1.5776	-1.1507	1.07033	1.289	0.3533	1.5687	1.49463	1.8713	-0.1094	2.722	0.951767	1.135	1.2104	0.5099	0.839267	1.9926	0.3228	0.2024	0.359323	-0.538785	-0.447865	1.32218	1.10176	0.442733	-0.3195	0.7788	0.8689	0.739984	0.558095	0.921873	1.21959	1.11063	1.32855	1.457
Os.50780.1.S1_at	LOC_Os01g15130	1.07533	1.6166	1.3182	0.2912	1.5788	0.9398	1.6907	2.1059	2.2582	-0.2381	3.9395	3.0732	-1.12983	-3.0447	2.0137	-2.3585	0.638	0.9499	-0.3994	1.3635	1.31163	0.0399	3.9968	-0.1018	0.660033	2.5929	1.2898	-1.9026	0.5035	-0.0647	1.6038	-0.0286	-2.06963	-1.34725	-2.12591	-3.2442	-1.56115	1.0179	-0.1495	1.3691	1.8341	1.66358	2.05934	1.26782	1.66645	2.06844	1.26446	1.65679
Os.3927.1.S1_x_at	LOC_Os01g15000	2.451	2.585	3.1769	1.5911	1.1668	0.9594	0.99	1.551	0.930733	0.8332	0.9363	1.0227	0.154667	-0.0069	0.4658	0.0051	0.6321	0.6306	0.7456	0.5201	4.42003	4.3191	5.0022	3.9388	2.34943	2.2618	2.6651	2.1214	0.0186	0.0997	0.1137	-0.1576	2.13257	1.38619	1.55716	2.78616	2.80079	1.85453	1.2629	2.5233	1.7774	0.176229	0.442413	-0.0899546	0.351828	0.482135	0.221521	1.45424
Os.34371.1.S1_at	LOC_Os01g14926	2.13063	4.8588	1.7283	-0.1952	0.7868	-1.9847	4.2031	0.142	-1.36853	-1.221	-1.7548	-1.1298	1.7193	1.6727	3.7076	-0.2224	2.0575	0.0011	3.5688	2.6026	2.874	3.5612	4.3212	0.7396	-1.38633	0.6411	-0.8278	-3.9723	-0.766167	3.4962	-2.9401	-2.8546	-0.609877	-0.41382	-0.381164	-1.10061	-0.54391	0.6669	1.9982	-0.186	0.1885	3.02865	2.48888	3.56842	2.19312	1.82765	2.5586	4.13136
Os.5217.1.S1_at	LOC_Os01g14870	-0.1546	-0.4629	0.6061	-0.607	-0.440233	-0.8685	-0.5911	0.1389	0.484567	1.1317	0.4248	-0.1028	-1.2648	2.7775	-1.7344	-4.8375	0.184767	-0.2989	-1.2453	2.0985	1.14413	2.4018	-0.1434	1.174	-0.108933	-0.9769	0.7569	-0.1068	0.395133	0.0294	1.0283	0.1277	-0.0274605	-0.0293739	-0.0435222	0.585601	-0.622547	-0.970833	-0.1749	-0.3497	-2.3879	-0.261706	0.25554	-0.778952	-0.248213	0.41071	-0.907135	-0.760946
OsAffx.11050.1.S1_x_at	LOC_Os01g14440	-0.241333	-0.4627	0.0745	-0.3358	0.440967	0.6399	0.3176	0.3654	1.5625	1.5826	1.633	1.4719	0.101467	-0.2394	0.0209	0.5229	-0.380233	-0.3328	-0.3598	-0.4481	1.4714	1.5791	1.8493	0.9858	0.7797	0.4075	0.4719	1.4597	-0.5422	0.3235	-0.8872	-1.0629	-0.258091	-0.83282	-0.648395	-0.147739	0.596591	-0.676	-0.6472	-0.6791	-0.7017	-1.04996	-1.10909	-0.990828	-0.776199	-0.792218	-0.76018	-0.493968
Os.6809.1.S1_at	LOC_Os01g13370	0.123267	0.3173	0.4871	-0.4346	-0.2089	-0.3517	0.2529	-0.5279	0.1782	0.126	0.3844	0.0242	-0.708033	-0.6293	-0.7533	-0.7415	-1.0213	-1.0414	-1.0394	-0.9831	1.46737	1.7377	0.5327	2.1317	0.6228	0.9739	0.1741	0.7204	-0.246033	0.0032	-0.285	-0.4563	0.174218	0.0959474	0.0613189	0.418783	0.120824	-0.296533	0.2291	-0.6651	-0.4536	-0.155151	-0.145289	-0.165013	-0.0489003	0.0701892	-0.16799	-0.505004
OsAffx.24964.1.S1_s_at	LOC_Os01g13050	-0.4438	0.0515	0.5018	-1.8847	-0.957067	-0.1616	-1.953	-0.7566	4.63213	4.102	4.8847	4.9097	0.3442	-0.9481	2.0183	-0.0376	0.180133	1.3226	-1.3742	0.592	0.513167	-1.1261	0.9943	1.6713	-0.649267	-0.3912	-1.1136	-0.443	-0.487567	-1.1636	2.2079	-2.507	-0.0408043	-0.203494	0.861051	-0.343685	-0.47709	-0.9261	-0.7554	-0.7744	-1.2485	-0.75266	-1.64818	0.142859	-1.09168	-0.877449	-1.3059	-0.643675
Os.51763.1.S1_x_at	LOC_Os01g12690	-1.1798	-1.1377	0.0552	-2.4569	-1.21697	-1.5938	-1.4563	-0.6008	2.13167	1.6802	2.4608	2.254	0.497	0.3214	0.543	0.6266	-0.213333	0.3968	-0.0042	-1.0326	0.886267	2.2244	-0.8766	1.311	0.5137	0.2081	1.823	-0.49	-0.119967	-1.1052	2.372	-1.6267	2.23765	1.51998	2.75298	2.49124	2.18637	0.999833	2.016	-1.4241	2.4076	-1.55425	-3.33594	0.227437	-1.67838	-1.8452	-1.51156	-1.24899
Os.37798.1.S1_at	LOC_Os01g11460	-2.5484	-1.1196	-3.3362	-3.1894	-1.74527	-2.6588	-2.2256	-0.3514	2.0542	2.4041	1.9479	1.8106	2.03197	1.4225	2.1453	2.5281	0.0642667	0.7658	-0.4403	-0.1327	1.05517	0.2112	1.9978	0.9565	-0.822467	-1.61	-0.9664	0.109	-0.128133	0.3919	-1.483	0.7067	0.60642	0.201646	1.01429	1.1438	0.0659472	-0.543367	-0.6383	-0.6139	-0.3779	-1.67189	-1.14647	-2.19731	-2.24601	-2.05897	-2.43306	-4.5075
Os.30473.1.S1_at	LOC_Os01g11150	0.229733	-0.3241	2.8892	-1.8759	1.31693	-0.9126	3.562	1.3014	1.51503	1.2866	1.4729	1.7856	-1.79	-1.6796	-2.2239	-1.4665	0.947	0.6632	0.484	1.6938	1.35393	1.618	1.4063	1.0375	1.33313	1.223	1.7456	1.0308	1.78027	3.3872	0.7194	1.2342	0.54583	0.0631223	0.0431765	1.25865	0.818369	0.0843333	0.4862	-0.055	-0.1782	0.820558	1.09327	0.54785	0.462796	0.150051	0.775541	0.506216
OsAffx.22146.1.S1_x_at	LOC_Os01g10260	0.5028	1.4938	0.5666	-0.552	-0.406933	0.0241	1.2712	-2.5161	0.340867	-1.1117	-0.2268	2.3611	-0.676167	0.0235	-0.9816	-1.0704	-1.60413	-3.0291	-0.0705	-1.7128	0.2372	-1.3964	0.0215	2.0865	-0.366067	-1.5539	-0.5676	1.0233	0.791533	1.8306	1.0766	-0.5326	-1.46109	-1.04619	-1.0936	-2.73579	-0.968793	-0.617767	-3.1003	0.1133	1.1337	0.693522	0.555273	0.83177	0.592673	0.866364	0.318982	0.507971
Os.45934.1.S1_at	LOC_Os01g09770	-0.615033	-0.6116	0.0722	-1.3057	-0.603433	-0.6257	-0.852	-0.3326	1.71697	2.0059	1.8557	1.2893	-0.0660333	-0.3466	-0.1876	0.3361	0.195167	0.0804	0.3408	0.1643	0.315767	0.7876	-0.1901	0.3498	1.31547	1.0329	1.3275	1.586	0.1892	0.4947	-0.4172	0.4901	-0.761012	-1.41335	-1.1345	-0.632287	0.136084	-0.3544	-0.1142	-0.5596	-0.3894	-0.500592	-0.641715	-0.35947	-0.385379	-0.49933	-0.271429	0.209954
Os.3808.4.S1_x_at	LOC_Os01g09220	-2.35273	-2.2038	-1.1471	-3.7073	-2.1958	-3.5481	-2.7211	-0.3182	2.7523	2.5203	2.9382	2.7984	-1.1058	-0.8531	-1.3525	-1.1118	-0.9537	-0.4424	-1.3638	-1.0549	0.8054	0.5444	1.785	0.0868	1.7712	1.4111	2.8249	1.0776	-0.0231	1.4534	-0.1895	-1.3332	-0.393111	-1.31683	-1.5024	0.317853	0.928937	-1.96533	0.321	-3.8129	-2.4041	0.958643	0.949178	0.968109	-1.56995	-1.82865	-1.31125	-1.7068
Os.4905.1.S1_a_at	LOC_Os01g09010	-0.5841	-1.0551	-0.0178	-0.6794	-1.06217	-1.0902	-1.0904	-1.0059	0.405433	0.3823	0.4927	0.3413	0.229133	0.1631	0.322	0.2023	-0.404467	-0.2787	-0.7016	-0.2331	2.9866	2.923	3.3905	2.6463	1.0324	1.3678	0.7527	0.9767	-0.285067	0.1633	-0.4114	-0.6071	0.387974	0.723214	0.552736	0.272749	0.00319762	-0.9394	-1.0503	-0.6994	-1.0685	-0.861542	-0.956165	-0.766918	-1.16757	-1.24282	-1.09232	-1.02857
Os.11575.2.S1_a_at	LOC_Os01g08500	0.754667	-0.123	1.4672	0.9198	-1.8544	-2.9981	-1.2	-1.3651	0.373667	1.0729	0.0154	0.0327	-0.8525	-1.6865	-0.1079	-0.7631	0.0166667	-0.3785	0.1415	0.287	-2.38927	-2.4416	-1.1339	-3.5923	-1.22747	-2.6878	1.429	-2.4236	-0.369433	0.0675	-0.4565	-0.7193	0.484213	-2.05207	-2.14453	2.76375	3.3697	-0.803567	0.0314	-0.9921	-1.45	-1.05531	-1.86136	-0.249268	-0.578868	-0.914573	-0.243164	-0.922599
Os.34466.1.S1_s_at	LOC_Os01g07970	-0.122267	-0.6556	0.0366	0.2522	-1.1129	-1.6146	-1.191	-0.5331	0.2234	0.07	0.3651	0.2351	-1.17867	-1.0786	-1.1157	-1.3417	-0.840633	-0.9629	-0.6669	-0.8921	3.22027	2.7714	4.1469	2.7425	0.686333	0.6775	0.3753	1.0062	0.5476	0.6343	0.3912	0.6173	1.87068	1.48903	1.4971	2.53324	1.96333	-0.437	-0.5313	-0.2582	-0.5215	0.444032	0.39537	0.492694	0.45444	0.523178	0.385703	0.159849
OsAffx.23155.1.S1_at	LOC_Os01g07790	-0.534467	0.2712	-3.6116	1.737	1.64613	0.9016	3.0114	1.0254	-0.9505	-0.7516	2.6256	-4.7255	0.384567	-1.5705	3.0034	-0.2792	0.584567	0.3174	-0.2712	1.7075	-0.0954	0.6869	-1.6472	0.6741	-0.604767	-0.281	-0.8914	-0.6419	0.746533	-0.0193	1.5961	0.6628	1.11633	-0.408511	2.42538	1.42876	1.01969	-0.632	-0.5657	-1.2028	-0.1275	-1.08776	-0.819028	-1.35648	-1.20388	-0.944757	-1.46299	-1.14704
Os.50345.1.S1_at	LOC_Os01g07364	-0.755033	0.4272	-4.4993	1.807	0.148533	0.6232	0.4257	-0.6033	-0.1851	-1.2711	0.0542	0.6616	-0.563167	1.0874	0.606	-3.3829	-0.229467	0.8468	-0.7734	-0.7618	1.5587	0.4497	-0.9299	5.1563	-0.238833	-0.7144	-0.8388	0.8367	-1.19913	-0.6489	-3.4227	0.4742	-0.359383	-0.804227	-0.597073	0.606843	-0.643074	0.458867	0.9227	0.2684	0.1855	-0.0919381	-0.18932	0.0054436	0.131515	0.423074	-0.160043	-0.715962
Os.1438.1.S1_at	LOC_Os01g06590	0.379833	0.3713	0.2857	0.4825	-0.0550667	0.222	-0.0782	-0.309	1.02657	1.0168	1.0909	0.972	0.387	0.3521	0.3791	0.4298	-0.596433	-0.5223	-0.7257	-0.5413	2.05667	2.2116	1.5554	2.403	0.5464	0.9047	0.4551	0.2794	-0.189333	-0.1185	-0.3097	-0.1398	0.625592	0.232803	0.306757	1.09122	0.871586	-0.2139	-0.2252	0.0079	-0.4244	-1.43058	-1.55094	-1.31022	-1.31562	-1.57694	-1.05429	-0.956901
OsAffx.23128.1.S1_at	LOC_Os01g05910	1.88963	2.2911	1.3345	2.0433	1.14447	0.3712	3.5205	-0.4583	1.0243	-4.8532	5.3436	2.5825	0.2884	-0.7297	-0.0013	1.5962	1.85457	3.2383	4.6865	-2.3611	0.732267	-1.0894	-0.2393	3.5255	-1.25747	0.5635	-0.913	-3.4229	-2.55987	-2.354	-1.7661	-3.5595	1.22541	-0.52334	1.19273	3.56236	0.669882	-0.244567	-1.2752	-0.2079	0.7494	-0.270015	-1.16028	0.620246	-1.15944	0.0946028	-2.41349	0.861079
Os.26422.1.S1_s_at	LOC_Os01g04730	0.240367	0.3459	0.0356	0.3396	0.3795	0.409	0.6395	0.09	-0.401367	-0.4713	-0.3349	-0.3979	0.0545	0.074	0.321	-0.2315	-0.0158	0.0467	0.1768	-0.2709	-1.5047	-1.9274	-0.7268	-1.8599	-0.4756	-0.5133	-0.4642	-0.4493	0.123333	0.1962	0.2677	-0.0939	-0.123336	-0.454968	-0.572294	0.187588	0.346328	0.0125	0.188	-0.01	-0.1405	-0.00742538	0.111982	-0.126833	0.148323	0.223841	0.0728056	0.190223
OsAffx.10908.1.S1_at	LOC_Os01g04670	1.0822	1.155	0.6426	1.449	1.3054	1.4522	1.6001	0.8639	0.6059	1.3409	0.9802	-0.5034	-1.38663	-0.4358	-2.8863	-0.8378	-0.287367	-0.3539	-0.9535	0.4453	-0.779567	-0.6325	-1.417	-0.2892	-0.8109	-0.5621	-0.9316	-0.939	-0.0625	-0.6817	0.3641	0.1301	2.09757	4.23902	0.664375	1.73293	1.75397	-1.03057	-3.9263	-0.1518	0.9864	0.655934	0.837542	0.474326	-0.67139	-0.722321	-0.620459	0.537086
Os.21801.1.S1_at	LOC_Os01g04620	0.7697	-1.0874	0.3276	3.0689	-0.824333	0.0739	1.2986	-3.8455	1.49263	2.975	-0.3747	1.8776	-1.12577	-1.1281	-0.9737	-1.2755	-1.16013	0.581	-1.2003	-2.8611	-0.754333	-1.0183	-1.2072	-0.0375	1.0953	0.6069	-0.5343	3.2133	-1.34823	-0.1659	-2.1551	-1.7237	-1.953	-1.26592	-2.23695	-1.16468	-3.14445	-2.5955	-3.1657	-2.7428	-1.878	-0.07739	-1.35874	1.20396	2.00104	1.94674	2.05533	1.86773
Os.36767.1.S1_at	LOC_Os01g04330	0.235	0.1722	0.6047	-0.0719	-0.389567	-0.3452	-0.6889	-0.1346	2.81667	2.7137	2.9522	2.7841	1.3056	1.4746	1.312	1.1302	1.0544	0.6192	1.1031	1.4409	3.06987	3.032	3.4985	2.6791	2.50717	2.0093	2.9506	2.5616	0.855633	1.8462	0.5312	0.1895	1.7943	1.19296	1.16046	2.20824	2.61555	-0.340667	-0.0928	-0.5688	-0.3604	0.662093	0.728297	0.595889	0.41882	0.467498	0.370142	1.04733
Os.28514.1.S1_at	LOC_Os01g04280	-1.5916	-1.8336	-0.5291	-2.4121	-1.61267	-1.5162	-1.9909	-1.3309	1.76953	1.5474	1.9075	1.8537	-1.70843	-1.8877	-1.9834	-1.2542	-1.63173	-1.6473	-2.3361	-0.9118	1.25727	0.0752	2.8158	0.8808	2.04107	1.7343	2.9964	1.3925	0.256267	0.996	0.4764	-0.7036	0.116216	-1.03073	-1.00708	1.05563	1.44704	-2.29637	-1.724	-2.5852	-2.5799	-0.746975	-0.737643	-0.756307	-0.881909	-0.884329	-0.879489	-1.50472
Os.3721.1.S1_at	LOC_Os01g03980	0.374567	0.5999	-0.0149	0.5387	0.519067	-0.3369	0.2964	1.5977	0.307633	0.1673	0.1355	0.6201	0.5287	0.7097	0.4878	0.3886	0.00413333	-0.2226	0.4463	-0.2113	-2.11243	-2.6874	-0.9825	-2.6674	-0.724733	-1.2785	-0.6204	-0.2753	-0.0057	0.3371	-0.8269	0.4727	-0.78163	-0.788946	-0.355748	-0.818333	-1.16349	0.738367	0.6161	0.0425	1.5565	1.39581	1.50675	1.28487	1.24839	1.52179	0.974992	1.22619
Os.50186.1.S1_at	LOC_Os01g03730	2.03937	3.4659	0.757	1.8952	1.03937	-0.1912	2.3076	1.0017	0.482	0.2188	0.5698	0.6574	2.33563	0.5022	2.8029	3.7018	0.563967	1.1818	-1.6408	2.1509	3.74707	4.002	2.4736	4.7656	3.7453	3.5714	4.1773	3.4872	1.22607	-0.6344	3.7261	0.5865	1.39533	1.04444	1.99618	0.688257	1.85246	1.09693	2.6434	-0.7223	1.3697	-2.45905	-1.22103	-3.69707	-3.36545	-2.85575	-3.87515	-0.147116
Os.1182.1.S1_x_at	LOC_Os01g03144	0.0311	0.0591	0.8303	-0.7961	-0.0950667	-0.115	-0.2481	0.0779	2.37823	2.2954	2.5729	2.2664	-0.598233	-0.381	-0.3355	-1.0782	1.49143	2.4995	0.5594	1.4154	3.30947	3.1723	3.5448	3.2113	2.45183	2.1089	2.6317	2.6149	1.24187	1.4729	1.3712	0.8815	1.85043	1.0299	1.05614	2.71588	2.59979	1.39103	1.4157	1.2239	1.5335	1.03123	0.792479	1.26999	0.661554	0.28075	1.04236	1.10834
Os.55272.1.S1_at	LOC_Os01g03130	-1.58737	-1.57	0.0422	-3.2343	-1.0638	-2.4575	-1.5716	0.8377	2.97307	3.024	3.1039	2.7913	-1.05833	-1.2118	-2.0217	0.0585	-0.5681	-0.6709	-0.5054	-0.528	3.23197	2.6217	4.1588	2.9154	0.188	-1.0344	0.4769	1.1215	-0.927	-0.8176	-0.1553	-1.8081	1.56157	2.17957	1.70248	1.34678	1.01743	-0.735067	-0.8381	-1.0674	-0.2997	1.21305	1.00682	1.41929	0.257116	0.270072	0.244161	0.081651
Os.56995.1.S1_at	LOC_Os01g03080	1.04257	2.3924	0.2342	0.5011	-3.6055	-3.7361	-3.351	-3.7294	2.1696	1.6277	2.9619	1.9192	-3.36233	-4.7178	-2.6851	-2.6841	0.451067	1.2425	1.5535	-1.4428	0.4833	0.2817	-0.4009	1.5691	-1.07883	-1.6297	-0.6047	-1.0021	-0.308067	-0.9794	1.2917	-1.2365	1.43272	2.20399	0.43811	1.78486	1.30394	0.250267	-1.232	2.0805	-0.0977	-0.0682916	-0.158215	0.0216316	0.765066	1.03083	0.499304	1.55466
Os.57330.1.S1_at	LOC_Os01g01880	-0.867167	-1.0594	-1.8013	0.2592	-0.316367	1.5715	-2.528	0.0074	0.524433	-0.3208	-0.7102	2.6043	2.6169	-0.4605	3.6509	4.6603	-0.345467	0.7466	0.4514	-2.2344	0.352833	-0.8255	-1.1035	2.9875	-1.52553	-1.6909	-0.0904	-2.7953	0.606967	-1.2444	4.4799	-1.4146	1.43326	2.30751	0.825631	2.44257	0.157333	0.895667	1.0512	1.5881	0.0477	0.73777	0.865546	0.609994	1.39994	1.40646	1.39343	0.264099
Os.37240.1.S1_at	LOC_Os01g01019	-0.2802	-3.2935	1.3421	1.1108	0.399833	-0.7489	-0.3598	2.3082	-2.06923	0.1587	-4.7089	-1.6575	0.3985	-0.2382	0.6777	0.756	-0.1687	1.1692	-0.8682	-0.8071	-0.446267	-3.8645	1.6351	0.8906	0.860667	-1.0745	2.5517	1.1048	-0.0690667	-1.3177	0.0536	1.0569	0.107856	3.25666	-0.117792	-3.09103	0.383589	-0.2981	-0.8197	-1.0839	1.0093	1.41674	3.1166	-0.28313	1.82885	2.23659	1.42111	-0.825325
Downregulated genes
Probe_ID	locus_id	Drought_1	Drought_2	Drought_3	Drought_4	Drought_5	Drought_6	Drought_7	Drought_8	Drought_9	Drought_10	Drought_11	Drought_12	Drought_13	Drought_14	Drought_15	Drought_16	Drought_17	Drought_18	Drought_19	Drought_20	Drought_21	Drought_22	Drought_23	Drought_24	Drought_25	Drought_26	Drought_27	Drought_28	Drought_29	Drought_30	Drought_31	Drought_32	Drought_33	Drought_34	Drought_35	Drought_36	Drought_37	Drought_38	Drought_39	Drought_40	Drought_41	Drought_42	Drought_43	Drought_44	Drought_45	Drought_46	Drought_47	Drought_48
Os.55110.1.S1_at	LOC_Os12g43750	-1.2609	-1.0385	-1.5508	-1.1934	-1.66893	-1.681	-1.88	-1.4458	-0.490667	-0.2364	-0.3141	-0.9215	-0.173367	-0.1932	-0.3738	0.0469	-1.66847	-1.8937	-1.8731	-1.2386	0.872267	0.4841	1.4483	0.6844	-0.853633	-0.6093	-1.2315	-0.7201	0.0838333	0.5971	0.261	-0.6066	0.0171627	-0.181951	-0.19648	0.104438	0.342644	-1.08233	-1.0625	-1.058	-1.1265	-0.389332	-0.221079	-0.557586	-0.38771	-0.217703	-0.557718	-0.584106
Os.39257.1.S1_at	LOC_Os12g43340	0.0302	-1.1895	1.3242	-0.0441	-1.57847	-1.8267	-1.6189	-1.2898	-0.199833	-0.3077	-0.3231	0.0313	-1.43087	-1.6268	-1.691	-0.9748	-1.64887	-2.0475	-2.0464	-0.8527	-2.6625	-2.4714	-4.0401	-1.476	-2.8298	-3.3928	-2.0211	-3.0755	-1.51423	-1.558	-1.8921	-1.0926	-1.42288	-2.14439	-2.25673	-0.568635	-0.721755	-3.24007	-3.3326	-3.1857	-3.2019	-2.89518	-2.83233	-2.95803	-2.94221	-2.94557	-2.93885	-3.83695
Os.55333.1.S1_at	LOC_Os12g43110	-1.73203	-0.8356	-2.2202	-2.1403	-0.770333	-0.6117	-0.6538	-1.0455	-1.651	-2.2418	-1.2485	-1.4627	-0.1763	-0.3786	-0.0437	-0.1066	-0.8721	2.5542	-2.955	-2.2155	-0.0948667	-0.3449	0.2567	-0.1964	0.257667	-2.6924	2.3652	1.1002	-2.35377	-3.182	-2.893	-0.9863	-1.50806	-0.673447	0.411382	-2.75312	-3.01705	-0.775	0.9656	-5.0649	1.7743	-2.52902	-2.63415	-2.42389	-3.91169	-2.51179	-5.31159	-3.31111
Os.52955.1.A1_at	LOC_Os12g42220	6.18507	4.5454	7.9526	6.0572	8.1409	7.1925	9.7786	7.4516	2.71113	2.4445	3.0899	2.599	-0.597733	-1.1286	-1.0007	0.3361	-0.0874333	0.2021	-0.0447	-0.4197	-2.85397	-3.1634	-2.2136	-3.1849	-1.09077	-1.5034	-0.819	-0.9499	-0.0779	0.0005	-0.1549	-0.0793	3.06222	0.787182	0.680404	4.64075	6.14055	0.1585	0.0483	0.4886	-0.0614	-0.177293	-0.118946	-0.235641	0.0312297	0.22335	-0.160891	-0.484018
Os.47922.1.S1_x_at	LOC_Os12g41930	1.41693	1.1646	1.3951	1.6911	1.02333	0.3992	1.4265	1.2443	-0.912867	-0.7528	-0.8547	-1.1311	0.207233	-0.0899	0.4707	0.2409	-0.0635667	0.1381	-0.114	-0.2148	-1.67527	-1.95	-1.0716	-2.0042	-0.645	-1.1185	-0.3749	-0.4416	-0.386533	-0.3543	-0.4634	-0.3419	-1.09862	-1.50659	-2.13289	-0.235845	-0.519148	0.148533	1.7584	-0.2257	-1.0871	-0.103464	-0.445364	0.238436	-0.13003	-0.232326	-0.0277329	0.151257
Os.33273.1.S1_at	LOC_Os12g41780	-0.149933	0.0452	0.8739	-1.3689	0.718067	0.3835	0.8239	0.9468	-0.838133	-1.6262	-0.4347	-0.4535	0.0917	0.1721	0.3973	-0.2943	0.0197	0.1784	-0.3498	0.2305	-2.3928	-4.4476	-1.0699	-1.6609	-0.311333	-0.2863	-0.4314	-0.2163	1.1364	0.8925	1.1087	1.408	0.0597028	-0.340057	-0.503317	0.54571	0.536475	0.738367	0.9823	0.6127	0.6201	0.367677	0.437836	0.297517	0.426307	0.289997	0.562617	0.352751
OsAffx.32134.1.S1_s_at	LOC_Os12g41430	1.6517	1.4674	1.2455	2.2422	3.60873	1.2263	2.1783	7.4216	-0.193133	0.4962	-0.7129	-0.3627	-1.85167	0.3289	-4.3068	-1.5771	0.892533	0.717	1.0289	0.9317	-1.61377	-1.9355	-0.8637	-2.0421	0.2529	0.1746	1.0005	-0.4164	0.157267	-0.2733	0.4022	0.3429	0.637762	-1.65815	-2.62366	5.11061	1.72225	0.716133	0.5279	0.5335	1.087	0.713109	0.533642	0.892577	0.904971	0.860859	0.949083	0.63271
Os.17108.1.S1_at	LOC_Os12g38170	-2.51907	-1.3943	-0.9661	-5.1968	-1.45877	-1.3903	-0.4822	-2.5038	-1.043	-1.033	-1.0431	-1.0529	-0.982933	-0.6705	-1.2365	-1.0418	-0.884433	-2.0592	0.9271	-1.5212	-1.21143	-2.2578	0.591	-1.9675	-2.48527	-2.6628	-2.791	-2.002	-0.374067	0.3797	-1.0707	-0.4312	-2.29217	-2.53967	-2.69681	-1.79183	-2.14035	0.195633	0.6695	-0.4008	0.3182	0.118419	0.0475955	0.189242	0.0676578	0.247346	-0.11203	-0.0941692
Os.11638.1.S1_at	LOC_Os12g37970	-0.887933	-0.5263	-0.7112	-1.4263	-0.594667	-0.8832	-0.6163	-0.2845	0.0111333	-0.262	0.2011	0.0943	-2.17123	-2.0335	-2.3999	-2.0803	0.4093	0.9615	-0.3588	0.6252	0.9417	1.1871	0.3959	1.2421	1.947	2.4283	1.5901	1.8226	1.1611	1.0856	1.2406	1.1571	-0.226825	-0.456157	-0.556468	0.181461	-0.0761348	0.0763	-0.2706	0.2588	0.2407	-0.299251	-0.576737	-0.0217652	-0.436136	-0.480122	-0.39215	0.0575543
Os.48388.1.S1_at	LOC_Os12g34500	-1.09137	-2.1158	-0.2489	-0.9094	-0.367733	0.2011	-0.5415	-0.7628	-0.9748	-0.8052	-1.1972	-0.922	-0.542833	-0.6769	-0.6735	-0.2781	0.122467	-0.538	0.1912	0.7142	-5.10627	-4.3053	-4.6247	-6.3888	-3.23653	-4.0794	-2.9469	-2.6833	-1.558	-1.3247	-1.9109	-1.4384	-3.43138	-3.48977	-3.51729	-3.09058	-3.6279	-0.6118	-0.5903	-0.3497	-0.8954	-0.170058	-0.0537314	-0.286385	-0.338786	-0.319295	-0.358277	-1.00383
Os.11899.1.S1_at	LOC_Os12g32360	-0.812867	-0.9868	-1.1634	-0.2884	0.184833	-0.0916	0.4047	0.2414	-0.957267	-1.105	-0.8096	-0.9572	-1.4014	-1.1134	-1.2412	-1.8496	-1.35807	-1.6481	-1.0093	-1.4168	0.933267	0.6738	0.6219	1.5041	0.7119	1.1003	0.2395	0.7959	0.601467	0.9805	0.6259	0.198	0.496472	-0.315579	-0.0508871	1.20295	1.1494	0.608167	0.2025	0.5843	1.0377	0.61348	0.712475	0.514485	0.265996	0.210628	0.321363	0.77733
OsAffx.31946.1.S1_at	LOC_Os12g30610	1.27647	4.576	-1.0614	0.3148	1.48487	3.5145	-0.0171	0.9572	0.375267	0.1557	1.1073	-0.1372	-0.156433	0.8739	-0.5205	-0.8227	0.182567	0.7696	-0.1836	-0.0383	-0.740333	-0.3628	1.4176	-3.2758	-1.68867	-1.7465	-1.8908	-1.4287	-0.869833	-1.8269	-0.0151	-0.7675	-0.553758	-0.189466	-0.906526	-0.23588	-0.883159	-0.0872667	-0.1358	0.6192	-0.7452	0.396728	0.589778	0.203678	0.609281	0.753315	0.465248	-0.109984
Os.26979.1.S1_x_at	LOC_Os12g29950	0.394467	-0.5819	1.703	0.0623	1.76453	1.9151	1.1194	2.2591	-0.698533	-0.8512	-0.2095	-1.0349	-1.72943	-1.2404	-1.5143	-2.4336	-4.3575	-4.5845	-4.7745	-3.7135	-5.54347	-6.9252	-4.6876	-5.0176	-6.01713	-6.7738	-5.695	-5.5826	-2.8777	-1.3605	-5.1662	-2.1064	-3.70837	-6.015	-3.35438	-3.75554	-1.70856	-2.4761	-3.86	-1.5706	-1.9977	-3.206	-3.19327	-3.21873	-4.25484	-4.12704	-4.38263	-4.54528
Os.24050.1.S1_at	LOC_Os12g27440	2.53503	2.542	2.7733	2.2898	1.66183	1.518	1.3378	2.1297	0.366367	0.2844	0.5393	0.2754	-1.15887	-1.1648	-0.9843	-1.3275	1.1217	1.6344	0.7884	0.9423	2.8243	2.9525	2.0802	3.4402	1.6844	2.2268	1.1412	1.6852	1.38153	1.0936	1.3809	1.6701	1.33515	0.466906	0.452555	2.19276	2.22836	1.79187	2.2638	1.6019	1.5099	1.74407	1.59973	1.88841	1.7441	1.62897	1.85924	1.44811
OsAffx.19820.1.S1_at	LOC_Os12g25450	-1.3316	-0.7562	-3.5692	0.3306	-0.696533	-4.4019	2.2928	0.0195	-2.11543	-2.8871	-1.2326	-2.2266	0.887867	1.7494	-1.0348	1.949	-1.60933	-2.7731	-0.1721	-1.8828	0.110467	0.0297	0.9199	-0.6182	1.03693	0.7429	2.8606	-0.4927	-0.309633	0.0359	-0.2667	-0.6981	1.70551	4.8024	2.78394	0.811914	-1.57619	0.265467	0.2538	0.1277	0.4149	-0.814464	-1.92098	0.292058	-1.2581	-2.21986	-0.296349	2.30089
Os.35224.1.A1_x_at	LOC_Os12g25180	1.03037	0.8528	-0.9768	3.2151	0.164367	-0.8374	1.858	-0.5275	-1.2759	-1.0149	-1.1141	-1.6987	-2.12037	-1.9972	-2.3278	-2.0361	-1.56603	-1.8753	-1.7967	-1.0261	-3.08147	-2.8146	-3.1773	-3.2525	-2.45883	-3.0414	-1.9889	-2.3462	-1.58103	-1.9097	-1.4945	-1.3389	-2.36036	-2.5857	-2.6216	-2.11945	-2.11467	-1.2267	-1.8024	-1.2145	-0.6632	-1.29162	-1.36694	-1.21631	-1.56837	-1.65707	-1.47967	-2.42928
Os.51583.1.S1_at	LOC_Os12g23200	1.19157	-0.688	4.2524	0.0103	-0.123	0.5765	1.411	-2.3565	-2.7716	-1.7257	-3.0121	-3.577	-1.97197	-5.5365	-0.5199	0.1405	-0.0368667	-0.2047	-0.8334	0.9275	-3.22647	-2.4846	-4.0101	-3.1847	-0.9689	-2.2836	0.2696	-0.8927	-2.72297	-2.7155	-3.1272	-2.3262	-2.07164	-1.80408	-1.82298	-2.69925	-1.96025	-0.242067	-0.6647	0.0223	-0.0838	0.194397	0.0729468	0.315848	0.116853	0.337589	-0.103883	-0.347917
Os.10959.1.S1_at	LOC_Os12g19470	-2.76087	-0.4356	-2.8953	-4.9517	-0.410033	-0.7924	1.6309	-2.0686	-0.976333	-1.115	-0.9422	-0.8718	-0.473167	-0.4102	-0.346	-0.6633	-0.674533	-0.7594	-0.7704	-0.4938	-4.28447	-4.5283	-4.1517	-4.1734	-1.45393	-1.7941	-1.1653	-1.4024	-1.1786	-1.3024	-1.1735	-1.0599	-0.99322	-1.01993	-1.09931	-1.26659	-0.587056	-0.5061	-0.4842	-0.4946	-0.5395	-0.561752	-0.504937	-0.618566	-0.630433	-0.726003	-0.534862	-0.935909
Os.52152.1.S1_at	LOC_Os12g17490	0.2081	1.1139	-0.3346	-0.155	0.658733	0.3275	0.2594	1.3893	-0.1812	-0.4309	0.2391	-0.3518	0.787967	2.28	-0.4784	0.5623	0.624867	1.6792	-0.1938	0.3892	2.78433	3.8886	1.8654	2.599	-0.3643	-0.3643	0.179	-0.9076	1.90817	2.1434	0.5906	2.9905	0.593771	-1.51598	-1.369	2.00796	3.25211	1.24883	1.3224	0.3116	2.1125	0.0120359	-0.0695644	0.0936361	-0.0522557	-0.354632	0.25012	-0.242058
Os.52400.1.S1_at	LOC_Os12g17070	-0.758733	-1.1992	-0.2382	-0.8388	-0.2731	-0.4389	-0.2196	-0.1608	-0.288933	-0.5469	-0.1425	-0.1774	1.08893	0.8984	1.496	0.8724	0.454033	0.3682	0.1827	0.8112	-1.39883	-2.0965	-0.2215	-1.8785	-0.672167	-0.4877	-0.6867	-0.8421	0.3692	0.3912	0.4712	0.2452	-0.487446	-0.166278	0.0589497	-0.74033	-1.10212	0.523533	0.4872	0.657	0.4264	-0.0446205	-0.186985	0.0977442	-0.222916	-0.19985	-0.245982	-0.201096
Os.19586.1.S1_at	LOC_Os12g12934	-0.0997667	-0.0312	0.5638	-0.8319	1.39357	2.3916	0.4318	1.3573	-1.07787	-1.6331	-1.8319	0.2314	-3.0285	-2.1616	-4.0658	-2.8581	-3.19033	-3.439	-4.0868	-2.0452	-8.49093	-10.251	-6.4922	-8.7296	-3.0133	-3.7748	-1.7746	-3.4905	-1.08273	-0.751	-0.8267	-1.6705	-4.58429	-2.21296	-4.69529	-7.61111	-3.81779	-2.57343	-3.2442	-2.5198	-1.9563	-1.73595	-1.63832	-1.83359	-1.35379	-1.55533	-1.15225	-1.41455
OsAffx.19612.1.A1_at	LOC_Os12g11350	-1.6289	-0.0616	-1.5681	-3.257	1.02727	-1.2528	3.8625	0.4721	-0.294833	1.2264	1.2442	-3.3551	0.0611333	1.1792	-0.2283	-0.7675	-0.301233	-0.0491	-0.1239	-0.7307	-1.7881	-2.9275	-1.5361	-0.9007	1.56373	2.7013	-0.8616	2.8515	-1.73473	0.0799	-3.8018	-1.4823	-0.939053	-4.57425	2.95298	-2.81443	0.679492	1.84683	1.387	0.4949	3.6586	1.97989	3.45237	0.507411	2.02753	3.14969	0.90536	1.1388
OsAffx.19577.1.A1_at	LOC_Os12g09470	-0.268467	0.0581	-0.269	-0.5945	-0.0183667	-0.9196	0.7593	0.1052	2.24083	2.8892	0.5433	3.29	0.881	0.0205	0.0318	2.5907	0.222533	-2.1173	1.4168	1.3681	-0.7877	-1.4648	-0.7656	-0.1327	-0.419933	-1.5523	-0.9542	1.2467	-1.94117	-0.21	-4.1743	-1.4392	-0.541797	-1.60762	-0.305748	0.900798	-1.15462	-1.155	-3.0154	-0.4437	-0.0059	0.546863	1.07184	0.0218879	-0.17131	0.324985	-0.667605	-1.19987
Os.47745.1.S1_at	LOC_Os12g09300	-2.0218	-2.0818	-1.1677	-2.8159	-2.099	-1.7837	-2.3891	-2.1242	-1.0976	-0.982	-1.1105	-1.2003	-1.781	-1.542	-2.1171	-1.6839	-0.4211	0.0751	-1.0151	-0.3233	-1.54953	-2.2274	-0.5224	-1.8988	0.2881	-0.3181	1.5796	-0.3972	-1.138	-1.7356	-1.0175	-0.6609	-1.00119	-0.588407	-0.816993	-1.28804	-1.3113	-1.35147	-2.5329	-1.1812	-0.3403	-1.71113	-1.57178	-1.85047	-2.0688	-1.85588	-2.28172	-1.21061
Os.51540.1.S1_at	LOC_Os12g07640	-0.9579	-1.0147	-0.5074	-1.3516	-1.54357	-2.2433	-1.5935	-0.7939	-1.41187	-2.6051	0.2642	-1.8947	-2.71867	-4.8429	-1.3887	-1.9244	2.6344	3.6871	1.3577	2.8584	-2.11917	-4.9187	-0.0278	-1.411	-0.9328	-3.6344	1.9093	-1.0733	2.8088	4.6466	1.865	1.9148	-1.77725	-2.85411	-1.90224	-1.3863	-0.966334	0.9503	0.1046	1.498	1.2483	-1.23019	-1.3032	-1.15718	-1.7106	-2.26859	-1.15262	-2.29003
Os.53475.1.A1_at	LOC_Os12g07270	0.6316	0.3665	0.5693	0.959	0.285367	0.528	0.5418	-0.2137	0.4628	0.4927	0.5745	0.3212	0.4265	-0.3085	0.9946	0.5934	1.23917	0.9306	1.0507	1.7362	-2.4761	-3.0604	-1.0037	-3.3642	-1.6226	-2.1259	-1.343	-1.3989	-0.679433	-0.8574	-0.8705	-0.3104	-0.714784	-0.282324	-0.606817	-0.738081	-1.23191	0.0763	0.0302	0.2274	-0.0287	-0.607849	-0.455449	-0.76025	-0.714737	-0.573705	-0.855769	-0.858825
Os.11568.1.A1_x_at	LOC_Os12g06610	0.201433	0.2711	0.2839	0.0493	1.2032	1.1362	1.3036	1.1698	-0.211567	-0.1548	-0.295	-0.1849	0.523633	0.0385	0.664	0.8684	-0.0544333	-0.212	0.0926	-0.0439	-1.6685	-2.4322	-0.5168	-2.0565	-0.0186667	-0.0937	0.1201	-0.0824	-0.354767	-0.3313	-0.307	-0.426	-1.12468	-0.576057	-0.869208	-1.24006	-1.81339	-0.4571	-0.4005	-0.6463	-0.3245	-0.261337	-0.349014	-0.17366	0.120958	0.130647	0.11127	-0.0912391
OsAffx.31618.1.S1_at	LOC_Os12g06560	0.598967	0.3934	0.6274	0.7761	0.751533	0.9777	0.9382	0.3387	0.1112	-0.0508	0.0174	0.367	-0.614733	-1.6472	-0.6609	0.4639	0.0443667	0.2719	0.0244	-0.1632	-2.66507	-2.6689	-0.9575	-4.3688	-0.693767	-0.9468	-0.6446	-0.4899	0.451267	0.193	0.5346	0.6262	-2.14044	1.13529	-2.87386	-4.14137	-2.68181	0.164933	0.4483	0.0936	-0.0471	0.120046	0.576415	-0.336324	0.0441049	0.165859	-0.0776492	0.423059
OsAffx.19509.1.S1_at	LOC_Os12g05770	0.826267	0.5721	2.376	-0.4693	0.578	0.8633	1.6471	-0.7764	0.875633	2.6206	0.3939	-0.3876	-2.18027	-0.4824	-2.8146	-3.2438	-4.45893	-5.3193	-4.6199	-3.4376	-0.948167	0.1442	-2.6066	-0.3821	-0.9245	-2.5787	-0.2258	0.031	-4.3145	-5.0967	-5.0079	-2.8389	-1.99207	-2.78853	-3.70953	-0.295853	-1.17435	-3.27923	-4.2389	-3.5652	-2.0336	-1.07226	-1.2456	-0.898934	-3.11305	-1.95365	-4.27246	-1.39548
Os.56249.1.A1_at	LOC_Os12g05320	0.1117	1.2543	0.3239	-1.2431	1.9853	1.6656	2.7857	1.5046	-0.221	-0.6192	-0.5953	0.5515	0.501367	0.0897	1.1616	0.2528	0.705	0.7336	1.1233	0.2581	-1.5955	-1.3056	-0.6618	-2.8191	1.4429	1.5637	2.6004	0.1646	2.01367	1.6453	2.5272	1.8685	-1.81566	-0.0505724	-1.84363	-3.16339	-2.20505	0.297433	-0.0992	0.3533	0.6382	0.337776	0.119016	0.556536	0.447596	-0.006174	0.901366	0.296137
Os.53737.1.S1_at	LOC_Os12g05310	-2.42277	-0.9839	-2.9132	-3.3712	1.3744	-0.4833	0.3338	4.2727	0.509867	4.0694	-2.8488	0.309	-0.4349	0.27	-3.9104	2.3357	0.340067	0.0373	0.4983	0.4846	1.17463	1.2938	0.0181	2.212	-1.0396	0.1298	-0.3042	-2.9444	-1.7198	-2.2812	1.7656	-4.6438	-1.26931	-1.75771	1.53869	-4.49825	-0.359974	-0.210333	-0.0532	0.7192	-1.297	-1.43956	0.0622804	-2.9414	-2.87013	-2.8169	-2.92335	-1.81962
Os.7801.1.S1_at	LOC_Os12g05050	-0.620067	-0.3746	-0.5136	-0.972	-1.61963	-1.5624	-1.918	-1.3785	-0.5788	-0.6724	-0.5037	-0.5603	0.304667	0.3936	0.3765	0.1439	-0.7834	-0.6637	-0.9788	-0.7077	0.584667	0.7974	0.1635	0.7931	0.1349	0.2012	-0.3227	0.5262	0.520167	-0.0303	0.2118	1.379	0.32735	0.515121	0.55149	0.117882	0.124908	-0.939133	-0.9077	-1.0955	-0.8142	-1.31475	-1.16908	-1.46041	-1.28651	-1.28178	-1.29125	-1.4503
Os.27210.1.S1_at	LOC_Os12g03094	-0.289733	-0.2187	-0.5711	-0.0794	1.0413	0.9061	1.1039	1.1139	-0.0387	-0.4473	-0.1183	0.4495	0.266367	0.1222	0.1787	0.4982	-0.7438	-0.7299	-0.5841	-0.9174	-1.6034	-1.3463	-1.6867	-1.7772	0.719733	1.0227	0.9232	0.2133	0.755033	0.6839	0.8824	0.6988	-0.425739	-0.237671	-0.0408287	-0.552695	-0.871762	-0.0636	-0.4358	-0.2148	0.4598	0.526501	0.752048	0.300955	0.944809	0.947687	0.94193	0.777619
Os.10524.1.S1_x_at	LOC_Os12g03070	-0.794133	-0.5595	-0.6493	-1.1736	-1.30637	-1.1774	-0.4116	-2.3301	-1.2661	-1.1528	-1.2004	-1.4451	-0.0790333	-0.0833	0.0017	-0.1555	-0.839733	-1.3685	-1.0733	-0.0774	-3.53783	-2.9056	-5.0757	-2.6322	-3.7147	-3.7593	-3.5051	-3.8797	-1.47477	-1.2827	-1.7023	-1.4393	-1.47761	-1.55242	-1.51921	-1.54199	-1.29681	-1.24917	-1.4909	-1.5378	-0.7188	-0.887192	-0.609162	-1.16522	-1.17967	-0.974829	-1.3845	-1.80873
Os.11025.1.S1_at	LOC_Os11g47800	-0.304467	-0.3377	-0.0609	-0.5148	1.62523	0.9532	2.1172	1.8053	0.1495	-0.7502	0.287	0.9117	-0.124467	0.4149	-0.4827	-0.3056	0.153433	0.0217	0.5368	-0.0982	-1.66807	-3.4475	0.099	-1.6557	-0.236567	-0.4748	0.055	-0.2899	0.0933667	0.171	0.5228	-0.4137	-0.239571	0.824882	1.14465	0.478247	-3.40606	0.234967	0.3991	0.3286	-0.0228	0.792318	0.592149	0.992488	0.726638	0.833124	0.620152	0.71716
OsAffx.23514.2.S1_at	LOC_Os11g42860	-0.829167	-3.98	-0.2186	1.7111	1.86813	2.7386	2.1772	0.6886	0.9489	1.8688	1.1658	-0.1879	-2.13227	-0.9631	-0.4082	-5.0255	-0.631867	1.53	-3.3272	-0.0984	-1.1205	0.0298	-0.3718	-3.0195	-1.7092	-3.1118	1.882	-3.8978	0.0211667	-0.5545	1.1165	-0.4985	-1.81051	-0.950582	-2.69029	-0.352759	-3.2484	0.625833	0.4163	-0.4476	1.9088	-1.00805	0.668573	-2.68467	0.6757	2.91008	-1.55868	1.34231
Os.27862.1.S1_at	LOC_Os11g38260	2.08053	2.1662	2.2205	1.8549	1.006	1.07	1.0954	0.8526	-0.1779	-0.2041	-0.1051	-0.2245	-0.0849	-0.0437	-0.1274	-0.0836	0.470567	0.4405	0.2076	0.7636	-0.369767	-0.2193	-0.5758	-0.3142	-0.808367	-1.1283	-0.3911	-0.9057	-0.920767	-0.6607	-1.189	-0.9126	-0.126654	-0.775091	-0.767844	0.579615	0.456702	-0.330533	-0.0362	-0.4082	-0.5472	-1.62079	-1.60446	-1.63712	-1.51099	-1.48057	-1.54141	-1.11591
OsAffx.31316.1.S1_at	LOC_Os11g35850	0.167933	-0.1569	-2.2143	2.875	2.7546	2.6289	3.3185	2.3164	-1.59733	0.4487	-3.0747	-2.166	-0.7332	0.9554	1.9345	-5.0895	-1.4174	2.1479	-2.8245	-3.5756	-3.97837	-2.6943	-4.2927	-4.9481	-0.9062	-1.177	0.6007	-2.1423	-2.29457	-2.062	-2.2681	-2.5536	-2.92234	-4.84519	-0.059497	-2.67862	-4.10604	-3.39003	-5.3167	-0.9761	-3.8773	-1.04334	-0.944691	-1.14199	-1.62091	-0.671275	-2.57055	-2.9251
OsAffx.19165.1.S1_at	LOC_Os11g35040	-1.6716	-1.9415	-1.0521	-2.0212	-2.33977	-1.6941	-2.7653	-2.5599	-2.24933	-1.8293	-1.0051	-3.9136	-1.28557	-1.9146	-1.2673	-0.6748	-0.703033	-1.2694	-0.9644	0.1247	-1.4896	-1.132	-1.84	-1.4968	-0.6852	-0.8515	0.0822	-1.2863	-1.29263	-1.3482	-0.9027	-1.627	-3.26754	-3.6689	-0.462711	-5.45988	-3.47866	-0.809933	-1.229	-0.7537	-0.4471	-0.706206	-1.51258	0.100163	-0.853917	-1.81055	0.102721	0.0314315
Os.22485.1.A1_at	LOC_Os11g29720	0.1137	0.2821	0.0529	0.0061	1.90923	1.8302	1.3214	2.5761	0.433767	0.8074	0.103	0.3909	-1.74983	-1.7054	-1.6425	-1.9016	-0.936533	-1.7765	-1.2341	0.201	-4.54423	-3.1946	-5.5053	-4.9328	-3.54863	-5.2006	-2.2501	-3.1952	-0.106733	0.2819	0.0258	-0.6279	-1.60243	-0.998816	-1.261	-2.5599	-1.58999	-2.79703	-3.2022	-2.6931	-2.4958	-0.852736	-1.09484	-0.610629	-0.337512	-0.0390756	-0.635949	-0.757385
Os.16375.1.S1_at	LOC_Os11g28340	-0.119	-0.4507	0.0578	0.0359	-0.2909	-0.3972	-0.1646	-0.3109	-0.104633	-0.1501	-0.007	-0.1568	-0.102567	-0.1044	-0.1516	-0.0517	-0.1429	-0.149	-0.1992	-0.0805	-0.872733	-1.2024	-0.7226	-0.6932	0.228467	0.0047	-0.0177	0.6984	0.2687	0.4194	0.2369	0.1498	-0.131227	-0.117672	-0.532309	0.124164	0.00091003	-0.7519	-0.6002	-0.8271	-0.8284	-1.93189	-1.9791	-1.88467	-1.95034	-2.08947	-1.81121	-1.78672
Os.52052.1.S1_at	LOC_Os11g27530	-0.6334	-0.7968	-0.8561	-0.2473	1.0925	0.8395	2.1637	0.2743	-0.507467	-1.1154	0.4714	-0.8784	0.7626	0.9613	0.3698	0.9567	0.745233	1.1085	1.1415	-0.0143	-0.347233	-0.0649	0.3212	-1.298	0.7851	0.5901	0.341	1.4242	0.430667	0.4438	0.3826	0.4656	0.133437	1.95841	1.26287	-1.77026	-0.917264	0.6737	0.6324	0.6538	0.7349	0.976677	1.13069	0.822665	1.23582	1.28776	1.18389	1.30785
Os.51986.1.S1_at	LOC_Os11g27430	0.737767	0.1783	1.474	0.561	2.70533	1.6601	2.2303	4.2256	-0.0984	0.5184	0.4323	-1.2459	0.377	0.7369	0.5254	-0.1313	2.4864	1.8658	2.1423	3.4511	0.629667	-0.9147	0.9986	1.8051	0.275667	-0.0392	1.052	-0.1858	1.94903	2.5983	2.1232	1.1256	0.746676	0.706261	3.58484	-1.00072	-0.303678	0.403167	0.0817	0.2601	0.8677	1.49354	1.14064	1.84644	1.9663	1.99998	1.93261	1.4185
Os.37890.1.S1_at	LOC_Os11g24070	1.02337	-0.8238	3.6951	0.1988	-0.128567	-0.6389	0.173	0.0802	-0.5544	-0.6195	-0.6988	-0.3449	2.00507	1.9101	2.7099	1.3952	-1.79203	-1.0128	-0.8703	-3.493	-0.331933	-0.4917	1.6795	-2.1836	0.9353	0.3256	1.4144	1.0659	1.37467	4.023	0.3263	-0.2253	3.26185	3.23314	2.78231	3.53788	3.49406	0.0821	1.6191	0.0635	-1.4363	2.21435	1.69701	2.7317	2.2028	1.82652	2.57907	2.46263
Os.50608.1.S1_at	LOC_Os11g20689	1.7704	0.8626	0.8847	3.5639	-0.394733	0.0719	-0.3415	-0.9146	-2.34983	-0.3803	-3.559	-3.1102	0.8568	2.1719	-1.6195	2.018	3.04507	5.0325	3.2257	0.877	0.274967	0.7308	-1.8159	1.91	-1.02167	-1.9121	-0.4947	-0.6582	-0.917367	-0.5738	-1.2317	-0.9466	0.380557	3.09528	0.116305	-1.16405	-0.525311	0.3524	1.6552	-1.0623	0.4643	0.587456	0.0396274	1.13529	-0.305593	-1.64233	1.03115	-0.994698
Os.16631.1.S1_x_at	LOC_Os11g19460	-0.764633	-0.4354	-0.5253	-1.3332	0.154	0.0799	-0.1058	0.4879	-0.244267	-0.2644	-0.2618	-0.2066	-0.430867	-0.3736	-0.3415	-0.5775	-1.0535	-1.415	-0.9014	-0.8441	-1.33677	-1.5406	-1.2599	-1.2098	-0.5913	-0.661	-0.3242	-0.7887	-0.1986	-0.4493	-0.302	0.1555	0.146534	-0.259686	-0.356778	0.627154	0.575444	-0.835633	-0.9646	-0.9717	-0.5706	-0.105018	-0.0606264	-0.149409	-0.158004	-0.160814	-0.155195	-0.346803
OsAffx.30983.1.S1_at	LOC_Os11g14980	-0.0549333	-0.9132	-0.151	0.8994	-0.032	0.3852	0.1421	-0.6233	1.49817	-0.7895	0.688	4.596	1.19063	2.7433	0.8765	-0.0479	0.567633	0.4859	0.5922	0.6248	-1.85533	-3.8249	1.0096	-2.7507	-0.510967	-0.5245	-0.4332	-0.5752	1.27073	1.2951	0.532	1.9851	1.30027	3.95154	0.0112615	0.156204	1.08207	0.736967	0.4046	0.7097	1.0966	1.2876	1.34775	1.22746	0.929082	0.986057	0.872106	1.2421
Os.55330.1.S1_at	LOC_Os11g13980	9.36333	8.6128	9.8597	9.6175	-1.049	-3.1173	-0.0713	0.0416	6.3377	6.1453	8.2613	4.6065	2.9496	4.3586	1.5996	2.8906	3.20273	4.0525	3.5949	1.9608	-1.07587	-3.0166	-0.3607	0.1497	0.0497	0.092	0.4581	-0.401	0.369067	-0.6042	0.9391	0.7723	2.72435	5.59981	3.5068	1.18772	0.603076	5.34357	7.3417	3.6578	5.0312	-1.23628	-1.43979	-1.03277	-0.0139506	0.0392869	-0.0671882	0.0854563
Os.12181.1.S1_s_at	LOC_Os11g13890	-1.53787	1.294	-2.1267	-3.7809	-0.0844	0.2244	1.1162	-1.5938	-2.3992	-2.346	-2.4893	-2.3623	-1.26003	-1.4399	-1.3667	-0.9735	-1.46247	-2.2263	-1.7383	-0.4228	-5.8407	-6.1166	-6.1782	-5.2273	-4.29987	-5.3377	-3.6852	-3.8767	-2.86033	-2.7006	-2.911	-2.9694	-1.60075	-1.7487	-1.56391	-1.7967	-1.29366	-1.3541	-1.1121	-1.4905	-1.4597	-3.16743	-3.19853	-3.13633	-2.86945	-2.9059	-2.83301	-3.97407
OsAffx.30964.1.S1_at	LOC_Os11g13870	-1.46447	-2.1233	-0.0064	-2.2637	-0.330067	0.071	-1.0087	-0.0525	-0.901467	-1.2202	-0.2667	-1.2175	-0.1321	-0.2967	0.2594	-0.359	4.24997	2.455	4.9536	5.3413	-2.89303	-1.0417	-4.1488	-3.4886	0.9517	-0.1829	-0.6852	3.7232	-2.75247	-3.7238	-1.9685	-2.5651	-2.51589	-1.87206	-1.71286	-3.15347	-3.32519	0.702933	0.5824	-0.5865	2.1129	0.879564	0.724884	1.03424	0.676735	0.957433	0.396036	0.551743
Os.27058.1.S1_at	LOC_Os11g13680	-0.302967	-1.8206	-0.5289	1.4406	0.892333	0.6421	2.0368	-0.0019	-1.10523	-0.8242	-2.3368	-0.1547	-0.649333	-1.1865	-0.5823	-0.1792	0.7233	0.331	1.6396	0.1993	-3.14503	-2.7245	-1.3282	-5.3824	-0.6802	-0.948	0.5443	-1.6369	0.448967	0.2474	-0.063	1.1625	-0.730712	-0.253779	-0.280683	-0.900744	-1.48764	0.3087	0.0867	-0.0497	0.8891	1.04702	0.722016	1.37203	1.33929	1.13163	1.54695	0.764063
Os.56263.1.S1_at	LOC_Os11g11340	-0.694467	-0.2503	-1.5975	-0.2356	2.13417	0.2359	1.5113	4.6553	-0.4966	-0.4302	-3.4881	2.4285	-0.8347	-2.0614	-1.2795	0.8368	0.383	0.2054	-0.2216	1.1652	-0.966533	-0.4923	-0.3708	-2.0365	-1.1492	-2.2573	-1.1145	-0.0758	0.166267	0.9248	-0.0703	-0.3557	0.481671	2.8746	1.24837	-3.23255	1.03626	-0.916233	-0.3568	-0.3044	-2.0875	0.11672	-0.0209095	0.25435	0.213356	0.315145	0.111568	-0.55929
Os.16593.1.S1_at	LOC_Os11g11320	-0.179933	-0.8784	1.1691	-0.8305	-0.6499	2.5264	-0.781	-3.6951	-1.5479	-1.1394	-1.7417	-1.7626	1.0201	2.6129	0.2516	0.1958	-0.698233	-1.7983	-1.4325	1.1361	-4.18957	-4.3983	-3.586	-4.5844	-1.60877	-1.8943	-1.5269	-1.4051	-1.81583	-1.7572	-1.9037	-1.7866	-3.7679	-3.18733	-3.22127	-4.20103	-4.46196	0.1346	-0.0728	-0.2308	0.7074	-0.199766	-0.0613338	-0.338199	0.253939	0.580884	-0.0730051	-0.286208
Os.39944.1.S1_at	LOC_Os11g11020	1.42007	1.0802	1.6105	1.5695	0.444767	0.4951	0.622	0.2172	0.0976333	0.3161	-0.013	-0.0102	0.536933	0.5278	0.696	0.387	1.06663	1.3733	1.2243	0.6023	-1.37857	-2.1564	-0.2427	-1.7366	-0.734367	-0.8908	-0.4909	-0.8214	0.4947	0.6799	0.553	0.2512	0.597705	0.772223	0.52508	0.836099	0.257419	0.618433	1.0528	0.6263	0.1762	-0.0310737	-0.0559037	-0.00624368	-0.0461263	-0.0692743	-0.0229783	0.0714138
OsAffx.7060.1.S1_s_at	LOC_Os11g10320	-3.6493	-0.7818	-4.9094	-5.2567	-0.3829	-1.2106	1.8235	-1.7616	-1.31463	-1.3646	-1.155	-1.4243	-1.5887	-1.7342	-1.4417	-1.5902	-2.21767	-2.4143	-2.3765	-1.8622	-2.63293	-2.7375	-2.4516	-2.7097	-2.17023	-2.2984	-1.9272	-2.2851	-1.47717	-1.2833	-1.773	-1.3752	-2.27838	-2.4938	-2.97302	-1.89475	-1.75197	-1.99037	-2.0129	-1.9293	-2.0289	-1.20031	-1.1697	-1.23092	-1.26598	-1.25861	-1.27335	-1.89854
Os.55611.1.S1_s_at	LOC_Os11g05660	-0.0211	0.0098	0.3442	-0.4173	-1.31303	-1.4959	-1.5009	-0.9423	-0.974633	-0.9316	-0.927	-1.0653	0.0878667	0.0282	0.1337	0.1017	-0.0063	0.2152	-0.6088	0.3747	-0.164167	0.3995	-0.7436	-0.1484	-0.7079	-0.9939	-0.8585	-0.2713	-3.30723	-3.3235	-3.1246	-3.4736	-2.20844	-1.9933	-2.28759	-2.01426	-2.53862	0.00726667	-0.0476	-0.2364	0.3058	-1.40909	-1.23492	-1.58326	-1.52046	-1.42979	-1.61113	-1.62664
Os.9756.1.S1_a_at	LOC_Os11g05260	0.647967	1.5082	1.312	-0.8763	-0.219267	-1.2934	0.296	0.3396	-0.390233	-0.4853	-0.3605	-0.3249	-1.08237	-1.1705	-1.0853	-0.9913	0.0324667	-0.0452	-0.103	0.2456	-2.83727	-3.7938	-1.4969	-3.2211	-1.0464	-1.299	-0.4906	-1.3496	-0.576733	-0.5284	-0.5931	-0.6087	-1.87795	-1.49093	-1.76172	-2.12963	-2.12953	0.1246	0.1839	0.0185	0.1714	-0.122165	-0.186173	-0.0581572	-0.218862	-0.269892	-0.167833	-0.373967
Os.10529.1.S1_s_at	LOC_Os11g05140	-0.552733	-0.5094	-1.1217	-0.0271	-0.233367	-0.4901	-0.1244	-0.0856	-0.990067	-0.2511	-0.8064	-1.9127	-0.512233	-0.5608	-0.3842	-0.5917	-0.0988	-0.2919	0.0446	-0.0491	-0.993633	-1.0698	-0.935	-0.9761	0.1967	-0.1345	0.755	-0.0304	-0.0991667	0.1029	-0.3458	-0.0546	-0.299275	-0.0327864	-0.0322029	-0.510073	-0.622039	0.705267	0.627	0.4719	1.0169	0.684601	0.616123	0.753079	0.501077	0.56323	0.438923	0.533324
Os.9392.1.S1_at	LOC_Os11g05050	-2.3484	-2.1048	-2.627	-2.3134	-1.68937	-1.4447	-1.9836	-1.6398	-1.33557	-1.4619	-1.3162	-1.2286	-1.06357	-1.0835	-0.8319	-1.2753	-1.31357	-1.5843	-1.474	-0.8824	-5.15327	-5.5397	-4.761	-5.1591	-2.13623	-2.5949	-1.7343	-2.0795	-0.528	-0.5314	-0.5905	-0.4621	-2.21298	-2.17701	-1.87853	-2.42278	-2.37359	-0.940033	-1.0837	-0.9403	-0.7961	-1.31391	-1.15278	-1.47503	-1.5862	-1.45455	-1.71785	-2.5328
Os.55208.1.S1_at	LOC_Os11g04860	-1.10147	-0.8608	-0.7413	-1.7023	-1.0702	-0.7762	-0.5855	-1.8489	-2.1088	-1.9575	-2.3759	-1.993	-2.05683	-2.0512	-2.0522	-2.0671	-1.50073	-1.4999	-1.8735	-1.1288	0.794067	0.5203	0.8008	1.0611	-1.03323	-0.4807	-0.8621	-1.7569	-0.291133	0.0049	-0.2155	-0.6628	-0.74541	0.093518	-0.670587	-0.855708	-1.54886	-0.8507	-1.5193	-0.5367	-0.4961	-2.11352	-2.19912	-2.02791	-2.34332	-2.21257	-2.47408	-2.98136
Os.23141.1.S1_at	LOC_Os11g03710	0.0621667	0.0363	0.1128	0.0374	0.0487667	0.0737	0.226	-0.1534	-0.125167	-0.2412	0.0602	-0.1945	0.0350667	-0.0418	0.2024	-0.0554	0.0116333	-0.011	0.2053	-0.1594	-0.815167	-1.1973	-0.3732	-0.875	0.236667	0.1236	0.2577	0.3287	0.6975	0.5656	1.0386	0.4883	0.200126	0.354222	0.341742	0.0432483	0.0612927	-0.025	-0.3178	0.1921	0.0507	0.249476	0.331924	0.167027	0.250897	0.266489	0.235306	0.338579
Os.26742.1.S1_at	LOC_Os11g02660	1.1474	0.8199	2.5459	0.0764	0.472733	0.5174	0.3576	0.5432	1.09023	0.9543	1.1308	1.1856	0.6435	0.8418	0.536	0.5527	1.5594	1.2216	1.8231	1.6335	1.09267	1.3666	0.8729	1.0385	0.2083	0.155	0.324	0.1459	0.0769667	0.0503	0.0154	0.1652	0.940809	0.280886	0.376357	1.62084	1.48516	1.05007	0.6931	0.9448	1.5123	1.19186	0.972332	1.41138	0.995806	0.806693	1.18492	1.03899
OsAffx.6959.1.S1_x_at	LOC_Os11g01660	0.9381	2.1823	0.1283	0.5037	0.8486	0.5024	0.9285	1.1149	-0.4483	-1.5817	1.4272	-1.1904	-0.581133	1.1308	-2.155	-0.7192	0.147167	2.6842	-1.1931	-1.0496	-2.10743	-1.3418	-2.018	-2.9625	-2.15993	-2.0708	-1.6805	-2.7285	-1.67073	-1.8146	-3.0525	-0.1451	-2.00956	-1.84082	-0.631638	-1.69541	-3.87035	-0.935033	1.2349	-2.0398	-2.0002	0.096847	1.13453	-0.940839	-1.23563	-0.586389	-1.88487	-1.16613
Os.14875.1.S1_at	LOC_Os10g42500	-0.0315333	0.1816	0.6118	-0.888	0.679067	0.5819	1.0216	0.4337	0.2656	0.3587	0.1269	0.3112	0.365067	0.3741	0.4779	0.2432	0.4477	0.1085	0.3114	0.9232	-0.799267	-0.6691	-1.1905	-0.5382	-0.761267	-0.7391	-0.9965	-0.5482	-0.0887	-0.2617	-0.3465	0.3421	-0.209625	-0.292585	0.0523072	-0.693854	0.0956303	-0.430433	-0.9462	-0.0094	-0.3357	-0.59065	-0.406765	-0.774535	-1.01383	-0.950486	-1.07718	-0.845031
[truncated: 508 more rows]
[truncated: 117 more columns]

## Sheet: Table S2
Table S2. List of cold-reguated and diurnal rhythmic (CD) genes
Locus_id	Cold stress	Locus_id	Cold stress
[truncated: 346 more rows]

## Sheet: Table S3
Table S3. Summary of enriched GO terms in the cold-regulated diurnal rhythmic genes
[truncated: 25 more rows]

[truncated: 3 more sheets: Table S4, Table S5, Table S6]
